# Supplementary material for: Gene‐to‐Population Level Responses to Multiple Stressors on the Rocky Shore
Source: Ecol Evol. 2026 Apr 7;16(4):e73368. doi: 10.1002/ece3.73368 (PMC13055495; doi:10.1002/ece3.73368)
Supplement: Supplementary file 1 — Data S1: ece373368‐sup‐0001‐DataS1.zip. [file ECE3-16-e73368-s001.zip]

Archive with 60 entries (55 files):
- ece373368-sup-0003-SupplementaryInformation2.docx
- ece373368-sup-0002-SupplementaryInformation1.docx
- Code and data frames - Gene-to-population level responses to multiple stressors on the rocky shore/Additional analyses/
- Code and data frames - Gene-to-population level responses to multiple stressors on the rocky shore/Additional analyses/Barnacle abundance_Additional.R
- Code and data frames - Gene-to-population level responses to multiple stressors on the rocky shore/Additional analyses/Barnacle size_Additional.R
- Code and data frames - Gene-to-population level responses to multiple stressors on the rocky shore/Additional analyses/Cyanobacteria concentration_Additional.R
- Code and data frames - Gene-to-population level responses to multiple stressors on the rocky shore/Additional analyses/DESeq2 contrast logic example_Additional.R
- Code and data frames - Gene-to-population level responses to multiple stressors on the rocky shore/Additional analyses/Diatoms concentration_Additional.R
- Code and data frames - Gene-to-population level responses to multiple stressors on the rocky shore/Additional analyses/Grazer abundance_Additional.R
- Code and data frames - Gene-to-population level responses to multiple stressors on the rocky shore/Additional analyses/Green microalge concentration_Additional.R
- Code and data frames - Gene-to-population level responses to multiple stressors on the rocky shore/Additional analyses/Logger data processing_Additional.R
- Code and data frames - Gene-to-population level responses to multiple stressors on the rocky shore/Additional analyses/Macroalgae cover_Additional.R
- Code and data frames - Gene-to-population level responses to multiple stressors on the rocky shore/Additional analyses/Pollution data processing_Additional.R
- Code and data frames - Gene-to-population level responses to multiple stressors on the rocky shore/Additional analyses/Precipitation x sewage releases_Additional.R
- Code and data frames - Gene-to-population level responses to multiple stressors on the rocky shore/Brighton project.Rproj
- Code and data frames - Gene-to-population level responses to multiple stressors on the rocky shore/CODE_LICENSE_MIT.md
- Code and data frames - Gene-to-population level responses to multiple stressors on the rocky shore/DATA_LICENSE.md
- Code and data frames - Gene-to-population level responses to multiple stressors on the rocky shore/Dataframes/
- Code and data frames - Gene-to-population level responses to multiple stressors on the rocky shore/Dataframes/Annotated DEG list and interaction classes.xlsx
- Code and data frames - Gene-to-population level responses to multiple stressors on the rocky shore/Dataframes/Experiment pollution.csv
- Code and data frames - Gene-to-population level responses to multiple stressors on the rocky shore/Dataframes/Full Brighton dataframe.csv
- Code and data frames - Gene-to-population level responses to multiple stressors on the rocky shore/Dataframes/GO enrichment results.xlsx
- Code and data frames - Gene-to-population level responses to multiple stressors on the rocky shore/Dataframes/Logger data/
- Code and data frames - Gene-to-population level responses to multiple stressors on the rocky shore/Dataframes/Logger data/Logger ID list.csv
- Code and data frames - Gene-to-population level responses to multiple stressors on the rocky shore/Dataframes/Logger data/Loggers/
- Code and data frames - Gene-to-population level responses to multiple stressors on the rocky shore/Dataframes/Logger data/Loggers/0409 0700 9E3C 0A-20231230 000415.csv
- Code and data frames - Gene-to-population level responses to multiple stressors on the rocky shore/Dataframes/Logger data/Loggers/0416 0600 1B34 0D-20231229 233609.csv
- Code and data frames - Gene-to-population level responses to multiple stressors on the rocky shore/Dataframes/Logger data/Loggers/041A E600 5922 0D-20231229 235019.csv
- Code and data frames - Gene-to-population level responses to multiple stressors on the rocky shore/Dataframes/Logger data/Loggers/041F E200 B600 10-20231229 230121.csv
- Code and data frames - Gene-to-population level responses to multiple stressors on the rocky shore/Dataframes/Logger data/Loggers/0426 AD00 9F49 09-20231229 230535.csv
- Code and data frames - Gene-to-population level responses to multiple stressors on the rocky shore/Dataframes/Logger data/Loggers/0430 5C00 1808 0A-20231229 232549.csv
- Code and data frames - Gene-to-population level responses to multiple stressors on the rocky shore/Dataframes/Logger data/Loggers/0438 DC00 B327 04-20231229 235744.csv
- Code and data frames - Gene-to-population level responses to multiple stressors on the rocky shore/Dataframes/Logger data/Loggers/045A 7300 3C4D 0B-20231230 000128.csv
- Code and data frames - Gene-to-population level responses to multiple stressors on the rocky shore/Dataframes/Logger data/Loggers/046B AC00 E75A 04-20231229 233059.csv
- Code and data frames - Gene-to-population level responses to multiple stressors on the rocky shore/Dataframes/Logger data/Loggers/046D 2600 651B 0C-20231229 225715.csv
- Code and data frames - Gene-to-population level responses to multiple stressors on the rocky shore/Dataframes/Logger data/Loggers/047E EC00 8800 04-20231229 234748.csv
- Code and data frames - Gene-to-population level responses to multiple stressors on the rocky shore/Dataframes/Logger data/Loggers/049E AC00 4D38 08-20231229 234442.csv
- Code and data frames - Gene-to-population level responses to multiple stressors on the rocky shore/Dataframes/Logger data/Loggers/04A1 1900 B458 03-20231229 231144.csv
- Code and data frames - Gene-to-population level responses to multiple stressors on the rocky shore/Dataframes/Logger data/Loggers/04A5 7000 EF1E 09-20231229 231534.csv
- Code and data frames - Gene-to-population level responses to multiple stressors on the rocky shore/Dataframes/Logger data/Loggers/04B0 1F00 B009 10-20231229 233851.csv
- Code and data frames - Gene-to-population level responses to multiple stressors on the rocky shore/Dataframes/Logger data/Loggers/04B9 CD00 0A3F 09-20231229 235351.csv
- Code and data frames - Gene-to-population level responses to multiple stressors on the rocky shore/Dataframes/Logger data/Loggers/04CF FF00 D922 08-20231229 225329.csv
- Code and data frames - Gene-to-population level responses to multiple stressors on the rocky shore/Dataframes/Logger data/Loggers/04D2 0500 7733 08-20231229 232241.csv
- Code and data frames - Gene-to-population level responses to multiple stressors on the rocky shore/Dataframes/Logger data/Loggers/04D8 B800 754F 05-20231229 233322.csv
- Code and data frames - Gene-to-population level responses to multiple stressors on the rocky shore/Dataframes/Logger data/Loggers/04E4 2300 9302 0D-20231229 231916.csv
- Code and data frames - Gene-to-population level responses to multiple stressors on the rocky shore/Dataframes/Newhaven releases.csv
- Code and data frames - Gene-to-population level responses to multiple stressors on the rocky shore/Dataframes/Precipitation data.csv
- Code and data frames - Gene-to-population level responses to multiple stressors on the rocky shore/Dataframes/Pre-experiment pollution.csv
- Code and data frames - Gene-to-population level responses to multiple stressors on the rocky shore/Dataframes/SIAdata.csv
- Code and data frames - Gene-to-population level responses to multiple stressors on the rocky shore/Key analyses/
- Code and data frames - Gene-to-population level responses to multiple stressors on the rocky shore/Key analyses/.Rhistory
- Code and data frames - Gene-to-population level responses to multiple stressors on the rocky shore/Key analyses/Barnacle abundance_Main.R
- Code and data frames - Gene-to-population level responses to multiple stressors on the rocky shore/Key analyses/Barnacle SIA_Main.R
- Code and data frames - Gene-to-population level responses to multiple stressors on the rocky shore/Key analyses/Barnacle size_Main.R
- Code and data frames - Gene-to-population level responses to multiple stressors on the rocky shore/Key analyses/Cyanobacteria concentration_Main.R
- Code and data frames - Gene-to-population level responses to multiple stressors on the rocky shore/Key analyses/Diatom concentration_Main.R
- Code and data frames - Gene-to-population level responses to multiple stressors on the rocky shore/Key analyses/Grazer abundance_Main.R
- Code and data frames - Gene-to-population level responses to multiple stressors on the rocky shore/Key analyses/Green microalgae concentration_Main.R
- Code and data frames - Gene-to-population level responses to multiple stressors on the rocky shore/Key analyses/Macroalgae cover_Main.R
- Code and data frames - Gene-to-population level responses to multiple stressors on the rocky shore/README.md
