# Supplementary material for: Gene‐to‐Population Level Responses to Multiple Stressors on the Rocky Shore
Source: Ecol Evol. 2026 Apr 7;16(4):e73368. doi: 10.1002/ece3.73368 (PMC13055495; doi:10.1002/ece3.73368)
Supplement: Supplementary file 1 — Data S1: ece373368‐sup‐0001‐DataS1.zip. [file ECE3-16-e73368-s001.zip › Code and data frames - Gene-to-population level responses to multiple stressors on the rocky shore/DATA_LICENSE.md]

# Data licence (original and third-party)

## Original data in this repository
Unless otherwise stated below, the original datasets included in this repository (e.g., CSV files under `Dataframes/`) AND the associated ArrayExpress dataset (Accession: E-MTAB-16541) that were generated by the authors as part of the project are licensed under:

**Creative Commons Attribution 4.0 International (CC BY 4.0)**  
https://creativecommons.org/licenses/by/4.0/

You are free to share and adapt the material for any purpose (including commercially), as long as you provide appropriate attribution.

---

## Third-party datasets and derivatives (not covered by CC BY 4.0)

### 1) Visual Crossing precipitation (not redistributed here)
Precipitation used for the SI figure was obtained from **Visual Crossing** (downloaded during a time-limited paid subscription).

**This repository does not redistribute:**
- raw Visual Crossing downloads (daily CSV time series), or
- any Visual Crossing-hosted datasets.

This is to comply with Visual Crossing’s terms and conditions: https://www.visualcrossing.com/weather-services-terms/

**To fully reproduce the figure if desired:**
- Use Visual Crossing’s query builder (or another provider) to download the same daily time window and location, then save it locally as `Dataframes/Precipitation data.csv`, and run `Additional analyses/Precipitation x sewage releases_Additional.R`.

### 2) Southern Water “Rivers and Seas Watch” sewage release events (source attribution)
Sewage release event data were downloaded from Southern Water’s **Rivers and Seas Watch** portal (publicly accessible; includes a downloadable table of results): https://experience.arcgis.com/experience/e9a1db8d193d4cd582d550285a3aeb44/page/Release-History?views=Live-updates

**Important note on reuse:**
- This repository does not grant any licence over Southern Water data.
- If you reuse sewage release data, you should attribute **Southern Water / Rivers and Seas Watch** and check any applicable terms or usage statements associated with the portal/API.

---

## Attribution guidance
If you reuse repository data covered by CC BY 4.0, please cite the associated manuscript (DOI to be added) and this repository (Zenodo DOI to be added). For associated transcriptomic data, please additionally cite the ArrayExpress repository (Accession: E-MTAB-16541).

For third-party governed inputs (Visual Crossing; Southern Water Rivers & Seas Watch), consult and comply with the linked terms/portal guidance in addition to citing the upstream sources.
