# Supplementary material for: Gene‐to‐Population Level Responses to Multiple Stressors on the Rocky Shore
Source: Ecol Evol. 2026 Apr 7;16(4):e73368. doi: 10.1002/ece3.73368 (PMC13055495; doi:10.1002/ece3.73368)
Supplement: Supplementary file 1 — Data S1: ece373368‐sup‐0001‐DataS1.zip. [file ECE3-16-e73368-s001.zip › Code and data frames - Gene-to-population level responses to multiple stressors on the rocky shore/Dataframes/Annotated DEG list and interaction classes.xlsx]

## Sheet: Summary
	Gene level-analyses
	Sheet	Description
	Warm_Up	annotated significant upregulated DEG list (Padj<0.05) in response to warming only
	Warm_Down	annotated significant downregulated DEG list (Padj<0.05) in response to warming only
	Pollution_Up	annotated significant upregulated DEG list (Padj<0.05) in response to pollution only
	Pollution_Down	annotated significant downregulated DEG list (Padj<0.05) in response to pollution only
	Interactive_Genes	log2FC of significantly interactive genes and classification into antagonism, synergisms and reversals
	Antagonism_Pos	annotated DEG list (Padj<0.05) showing positive antagonism
	Antagonism_Neg	annotated DEG list (Padj<0.05) showing negative antagonism
	Synergism_Pos	annotated DEG list (Padj<0.05) showing positive synergism
	Synergism_Neg	annotated DEG list (Padj<0.05) showing negative synergism
	Reversal_Pos2Neg	annotated DEG list (Padj<0.05) for genes showing positive to negative reversals
	Reversal_Neg2Pos	annotated DEG list (Padj<0.05) for genes showing negative to positive reversals

## Sheet: Warm_Up
gene_id	Annotation	GO	baseMean	log2FoldChange	lfcSE	stat	pvalue	padj
TRINITY_DN10368_c0_g2	LECM_CERRY^LECM_CERRY^Q:19-228,H:90-158^38.9%ID^E:1.47e-11^RecName: Full=C-type lectin;^Eukaryota; Metazoa; Chordata; Craniata; Vertebrata; Euteleostomi; Lepidosauria; Squamata; Bifurcata; Unidentata; Episquamata; Toxicofera; Serpentes; Colubroidea; Homalopsidae; Cerberus	GO:0003674,GO:0005488,GO:0005575,GO:0005576,GO:0030246,GO:0043167,GO:0043169,GO:0046872,GO:0090729	337.125	3.81959	0.892957	4.27746	1.89041e-05	0.00573315
TRINITY_DN10558_c0_g1	CASP2_HUMAN^CASP2_HUMAN^Q:1-180,H:194-400^33.2%ID^E:5.74e-25^RecName: Full=Caspase-2;^Eukaryota; Metazoa; Chordata; Craniata; Vertebrata; Euteleostomi; Mammalia; Eutheria; Euarchontoglires; Primates; Haplorrhini; Catarrhini; Hominidae; Homo	GO:0001554,GO:0003006,GO:0003407,GO:0003674,GO:0003824,GO:0004175,GO:0004197,GO:0005488,GO:0005515,GO:0005575,GO:0005634,GO:0005730,GO:0005737,GO:0005829,GO:0006508,GO:0006807,GO:0006915,GO:0006950,GO:0006974,GO:0007165,GO:0007166,GO:0008150,GO:0008152,GO:0008219,GO:0008233,GO:0008234,GO:0008630,GO:0009605,GO:0009612,GO:0009628,GO:0009966,GO:0009967,GO:0009987,GO:0010623,GO:0010646,GO:0010647,GO:…	150.891	26.7609	4.25725	6.28596	3.25836e-10	5.11736e-07
TRINITY_DN10922_c0_g1	CU12_HYACE^CU12_HYACE^Q:115-195,H:22-102^30.5%ID^E:1.02e-06^RecName: Full=Flexible cuticle protein 12;^Eukaryota; Metazoa; Ecdysozoa; Arthropoda; Hexapoda; Insecta; Pterygota; Neoptera; Endopterygota; Lepidoptera; Glossata; Ditrysia; Bombycoidea; Saturniidae; Saturniinae; Attacini; Hyalophora	GO:0003674,GO:0005198,GO:0005214,GO:0008010,GO:0042302,GO:0062129	29.4978	2.45137	0.626867	3.91051	9.21021e-05	0.0171618
TRINITY_DN12939_c0_g1	RTXE_DROME^RTXE_DROME^Q:160-507,H:489-834^24.3%ID^E:3.47e-20^RecName: Full=Probable RNA-directed DNA polymerase from transposon X-element;^Eukaryota; Metazoa; Ecdysozoa; Arthropoda; Hexapoda; Insecta; Pterygota; Neoptera; Endopterygota; Diptera; Brachycera; Muscomorpha; Ephydroidea; Drosophilidae; Drosophila; Sophophora	GO:0003674,GO:0003824,GO:0003964,GO:0006139,GO:0006259,GO:0006310,GO:0006313,GO:0006725,GO:0006807,GO:0008150,GO:0008152,GO:0009987,GO:0016740,GO:0016772,GO:0016779,GO:0032196,GO:0034061,GO:0034641,GO:0043170,GO:0044237,GO:0044238,GO:0044260,GO:0044699,GO:0044710,GO:0044763,GO:0046483,GO:0071704,GO:0090304,GO:1901360	68.5843	1.90293	0.482383	3.94485	7.98514e-05	0.0156762
TRINITY_DN1604_c0_g2	YTX2_XENLA^YTX2_XENLA^Q:12-608,H:292-892^29.9%ID^E:2.17e-68^RecName: Full=Transposon TX1 uncharacterized 149 kDa protein;^Eukaryota; Metazoa; Chordata; Craniata; Vertebrata; Euteleostomi; Amphibia; Batrachia; Anura; Pipoidea; Pipidae; Xenopodinae; Xenopus; Xenopus	GO:0003674,GO:0003824,GO:0004518,GO:0005488,GO:0005575,GO:0005634,GO:0005737,GO:0016787,GO:0016788,GO:0043167,GO:0043169,GO:0043226,GO:0043227,GO:0043229,GO:0043231,GO:0044424,GO:0044464,GO:0046872	217.865	3.32692	0.894747	3.71828	0.000200584	0.02669
TRINITY_DN18432_c0_g1	RAP1B_DANRE^RAP1B_DANRE^Q:1-185,H:1-184^91.4%ID^E:1.04e-114^RecName: Full=Ras-related protein Rap-1b;^Eukaryota; Metazoa; Chordata; Craniata; Vertebrata; Euteleostomi; Actinopterygii; Neopterygii; Teleostei; Ostariophysi; Cypriniformes; Danionidae; Danioninae; Danio	GO:0000166,GO:0000578,GO:0001505,GO:0001756,GO:0001882,GO:0001883,GO:0002009,GO:0002244,GO:0003002,GO:0003428,GO:0003674,GO:0003824,GO:0003924,GO:0003925,GO:0004672,GO:0004708,GO:0004712,GO:0004871,GO:0005488,GO:0005525,GO:0005575,GO:0005829,GO:0005886,GO:0005911,GO:0006928,GO:0007165,GO:0007264,GO:0007265,GO:0007389,GO:0007507,GO:0008150,GO:0009653,GO:0009719,GO:0009798,GO:0009880,GO:0009887,GO:…	5.27577	21.0095	2.93341	7.16215	7.94209e-13	1.9403e-09
TRINITY_DN18584_c0_g2	GVQW3_HUMAN^GVQW3_HUMAN^Q:3-125,H:6-128^52.8%ID^E:7.72e-36^RecName: Full=Protein GVQW3 {ECO:0000305};^Eukaryota; Metazoa; Chordata; Craniata; Vertebrata; Euteleostomi; Mammalia; Eutheria; Euarchontoglires; Primates; Haplorrhini; Catarrhini; Hominidae; Homo		25.9237	3.28429	0.757351	4.33655	1.44735e-05	0.00478551
TRINITY_DN21214_c0_g1	DNA2_ACAPL^DNA2_ACAPL^Q:98-649,H:29-211^38.2%ID^E:1.86e-36^RecName: Full=Plancitoxin-1;^Eukaryota; Metazoa; Echinodermata; Eleutherozoa; Asterozoa; Asteroidea; Valvatacea; Valvatida; Acanthasteridae; Acanthaster	GO:0000737,GO:0003674,GO:0003824,GO:0004518,GO:0004519,GO:0004520,GO:0004531,GO:0004536,GO:0005575,GO:0005576,GO:0006139,GO:0006259,GO:0006308,GO:0006309,GO:0006725,GO:0006807,GO:0008150,GO:0008152,GO:0009056,GO:0009057,GO:0009987,GO:0016787,GO:0016788,GO:0016889,GO:0016894,GO:0019439,GO:0034641,GO:0034655,GO:0043170,GO:0044237,GO:0044238,GO:0044248,GO:0044260,GO:0044265,GO:0044270,GO:0046483,GO:…	21.6665	15.2171	2.83316	5.37107	7.82712e-08	5.46346e-05
TRINITY_DN22503_c0_g1	B3GL1_PIG^B3GL1_PIG^Q:19-534,H:79-249^35.1%ID^E:3.82e-22^RecName: Full=UDP-GalNAc:beta-1,3-N-acetylgalactosaminyltransferase 1;^Eukaryota; Metazoa; Chordata; Craniata; Vertebrata; Euteleostomi; Mammalia; Eutheria; Laurasiatheria; Artiodactyla; Suina; Suidae; Sus	GO:0000139,GO:0003674,GO:0003824,GO:0005575,GO:0005975,GO:0006464,GO:0006486,GO:0006493,GO:0006629,GO:0006807,GO:0008150,GO:0008152,GO:0008194,GO:0008376,GO:0008378,GO:0008499,GO:0009058,GO:0009311,GO:0009312,GO:0009987,GO:0016020,GO:0016051,GO:0016740,GO:0016757,GO:0016758,GO:0019538,GO:0031090,GO:0035250,GO:0036211,GO:0043170,GO:0043412,GO:0043413,GO:0044237,GO:0044238,GO:0044260,GO:0044267,GO:…	60.5565	4.17599	0.964775	4.32846	1.50153e-05	0.00490733
TRINITY_DN32179_c0_g2	RL31_DROME^RL31_DROME^Q:1-101,H:23-123^72.3%ID^E:1.02e-45^RecName: Full=Large ribosomal subunit protein eL31 {ECO:0000305};^Eukaryota; Metazoa; Ecdysozoa; Arthropoda; Hexapoda; Insecta; Pterygota; Neoptera; Endopterygota; Diptera; Brachycera; Muscomorpha; Ephydroidea; Drosophilidae; Drosophila; Sophophora	GO:0002181,GO:0003674,GO:0003735,GO:0005198,GO:0005575,GO:0005840,GO:0006412,GO:0006518,GO:0006807,GO:0008150,GO:0008152,GO:0009058,GO:0009059,GO:0009987,GO:0015934,GO:0019538,GO:0022625,GO:0022626,GO:0030529,GO:0032991,GO:0034641,GO:0034645,GO:0043043,GO:0043170,GO:0043226,GO:0043228,GO:0043229,GO:0043232,GO:0043603,GO:0043604,GO:0044237,GO:0044238,GO:0044249,GO:0044260,GO:0044267,GO:0044271,GO:…	44.3283	5.62407	1.15145	4.88434	1.03777e-06	0.000518591
TRINITY_DN3379_c9_g6	DDX5_HUMAN^DDX5_HUMAN^Q:2-613,H:287-500^63.1%ID^E:4.2e-81^RecName: Full=Probable ATP-dependent RNA helicase DDX5;^Eukaryota; Metazoa; Chordata; Craniata; Vertebrata; Euteleostomi; Mammalia; Eutheria; Euarchontoglires; Primates; Haplorrhini; Catarrhini; Hominidae; Homo	GO:0000122,GO:0000166,GO:0000375,GO:0000377,GO:0000380,GO:0000381,GO:0000398,GO:0000956,GO:0001837,GO:0003674,GO:0003676,GO:0003682,GO:0003723,GO:0003724,GO:0003729,GO:0003730,GO:0003824,GO:0004386,GO:0005102,GO:0005488,GO:0005515,GO:0005516,GO:0005524,GO:0005575,GO:0005634,GO:0005654,GO:0005681,GO:0005730,GO:0005737,GO:0005829,GO:0006139,GO:0006351,GO:0006355,GO:0006357,GO:0006366,GO:0006396,GO:…	5.20287	4.59033	1.24895	3.67534	0.000237535	0.029591
TRINITY_DN34159_c1_g1	DHE3_DROME^DHE3_DROME^Q:425-517,H:524-554^83.9%ID^E:3.2e-08^RecName: Full=Glutamate dehydrogenase, mitochondrial;^Eukaryota; Metazoa; Ecdysozoa; Arthropoda; Hexapoda; Insecta; Pterygota; Neoptera; Endopterygota; Diptera; Brachycera; Muscomorpha; Ephydroidea; Drosophilidae; Drosophila; Sophophora	GO:0000166,GO:0001882,GO:0001883,GO:0003674,GO:0003824,GO:0004352,GO:0004354,GO:0005488,GO:0005515,GO:0005524,GO:0005525,GO:0005575,GO:0005737,GO:0005739,GO:0005759,GO:0005829,GO:0006082,GO:0006520,GO:0006536,GO:0006538,GO:0006807,GO:0008150,GO:0008152,GO:0009056,GO:0009063,GO:0009064,GO:0009065,GO:0009987,GO:0016054,GO:0016491,GO:0016638,GO:0016639,GO:0017076,GO:0019001,GO:0019752,GO:0030554,GO:…	4.91341	2.84478	0.686994	4.14091	3.45928e-05	0.00916398
TRINITY_DN3460_c0_g2	RTBS_DROME^RTBS_DROME^Q:36-623,H:177-779^25.4%ID^E:7.75e-32^RecName: Full=Probable RNA-directed DNA polymerase from transposon BS;^Eukaryota; Metazoa; Ecdysozoa; Arthropoda; Hexapoda; Insecta; Pterygota; Neoptera; Endopterygota; Diptera; Brachycera; Muscomorpha; Ephydroidea; Drosophilidae; Drosophila; Sophophora	GO:0003674,GO:0003824,GO:0003964,GO:0006139,GO:0006259,GO:0006310,GO:0006313,GO:0006725,GO:0006807,GO:0008150,GO:0008152,GO:0009987,GO:0016740,GO:0016772,GO:0016779,GO:0032196,GO:0034061,GO:0034641,GO:0043170,GO:0044237,GO:0044238,GO:0044260,GO:0044699,GO:0044710,GO:0044763,GO:0046483,GO:0071704,GO:0090304,GO:1901360	61.0248	1.80276	0.50345	3.58081	0.000342529	0.0381334
TRINITY_DN44592_c0_g1	POMP_HUMAN^POMP_HUMAN^Q:317-138,H:82-141^51.7%ID^E:3.3e-13^RecName: Full=Proteasome maturation protein {ECO:0000305};^Eukaryota; Metazoa; Chordata; Craniata; Vertebrata; Euteleostomi; Mammalia; Eutheria; Euarchontoglires; Primates; Haplorrhini; Catarrhini; Hominidae; Homo	GO:0005575,GO:0005634,GO:0005737,GO:0005783,GO:0005829,GO:0006461,GO:0008150,GO:0009987,GO:0016020,GO:0016043,GO:0016604,GO:0016607,GO:0022607,GO:0034622,GO:0043226,GO:0043227,GO:0043229,GO:0043231,GO:0043248,GO:0043623,GO:0043933,GO:0044422,GO:0044424,GO:0044428,GO:0044444,GO:0044446,GO:0044451,GO:0044464,GO:0065003,GO:0071822,GO:0071840	16.8766	23.7299	4.2577	5.57341	2.49806e-08	2.18623e-05
TRINITY_DN48924_c0_g2	RS16_BOVIN^RS16_BOVIN^Q:1-110,H:37-146^87.3%ID^E:6.63e-67^RecName: Full=Small ribosomal subunit protein uS9 {ECO:0000305};^Eukaryota; Metazoa; Chordata; Craniata; Vertebrata; Euteleostomi; Mammalia; Eutheria; Laurasiatheria; Artiodactyla; Ruminantia; Pecora; Bovidae; Bovinae; Bos	GO:0000462,GO:0003674,GO:0003676,GO:0003723,GO:0003735,GO:0005198,GO:0005488,GO:0005575,GO:0005730,GO:0005840,GO:0006139,GO:0006364,GO:0006396,GO:0006412,GO:0006518,GO:0006725,GO:0006807,GO:0008150,GO:0008152,GO:0009058,GO:0009059,GO:0009987,GO:0015935,GO:0016070,GO:0016072,GO:0019538,GO:0022613,GO:0022627,GO:0030490,GO:0030529,GO:0030684,GO:0032040,GO:0032991,GO:0034470,GO:0034641,GO:0034645,GO:…	27.2477	6.09697	1.16269	5.24384	1.57266e-07	9.81141e-05
TRINITY_DN49535_c0_g1	EF2_DROME^EF2_DROME^Q:2-2476,H:20-844^80.1%ID^E:0^RecName: Full=Eukaryotic translation elongation factor 2 {ECO:0000312|FlyBase:FBgn0000559};^Eukaryota; Metazoa; Ecdysozoa; Arthropoda; Hexapoda; Insecta; Pterygota; Neoptera; Endopterygota; Diptera; Brachycera; Muscomorpha; Ephydroidea; Drosophilidae; Drosophila; Sophophora	GO:0000166,GO:0001882,GO:0001883,GO:0003674,GO:0003676,GO:0003723,GO:0003746,GO:0003824,GO:0003924,GO:0005488,GO:0005525,GO:0005575,GO:0005829,GO:0006414,GO:0008135,GO:0008150,GO:0008152,GO:0009058,GO:0009059,GO:0009987,GO:0016462,GO:0016787,GO:0016817,GO:0016818,GO:0017076,GO:0017111,GO:0019001,GO:0032549,GO:0032550,GO:0032553,GO:0032555,GO:0032561,GO:0032991,GO:0034645,GO:0035639,GO:0036094,GO:…	98.3824	2.9523	0.705764	4.18313	2.87523e-05	0.00805338
TRINITY_DN50698_c0_g2	RL10A_SPOFR^RL10A_SPOFR^Q:1-210,H:8-217^79.5%ID^E:2.53e-120^RecName: Full=Large ribosomal subunit protein uL1 {ECO:0000305};^Eukaryota; Metazoa; Ecdysozoa; Arthropoda; Hexapoda; Insecta; Pterygota; Neoptera; Endopterygota; Lepidoptera; Glossata; Ditrysia; Noctuoidea; Noctuidae; Amphipyrinae; Spodoptera	GO:0003674,GO:0003676,GO:0003723,GO:0003735,GO:0005198,GO:0005488,GO:0005575,GO:0006412,GO:0006518,GO:0006807,GO:0008150,GO:0008152,GO:0009058,GO:0009059,GO:0009987,GO:0015934,GO:0019538,GO:0030529,GO:0032991,GO:0034641,GO:0034645,GO:0043043,GO:0043170,GO:0043603,GO:0043604,GO:0044237,GO:0044238,GO:0044249,GO:0044260,GO:0044267,GO:0044271,GO:0044391,GO:0044422,GO:0044424,GO:0044444,GO:0044446,GO:…	596.467	4.76861	1.20297	3.96402	7.36982e-05	0.0150581
TRINITY_DN6395_c0_g1	POL5_DROME^POL5_DROME^Q:1118-2551,H:75-571^33.2%ID^E:6.47e-71^RecName: Full=Retrovirus-related Pol polyprotein from transposon opus;^Eukaryota; Metazoa; Ecdysozoa; Arthropoda; Hexapoda; Insecta; Pterygota; Neoptera; Endopterygota; Diptera; Brachycera; Muscomorpha; Ephydroidea; Drosophilidae; Drosophila; Sophophora	GO:0000731,GO:0003674,GO:0003676,GO:0003723,GO:0003729,GO:0003824,GO:0003964,GO:0004518,GO:0004519,GO:0004521,GO:0004523,GO:0004540,GO:0005488,GO:0005575,GO:0005634,GO:0006139,GO:0006259,GO:0006260,GO:0006261,GO:0006310,GO:0006313,GO:0006508,GO:0006725,GO:0006807,GO:0008150,GO:0008152,GO:0008233,GO:0009058,GO:0009059,GO:0009987,GO:0015074,GO:0016020,GO:0016740,GO:0016772,GO:0016779,GO:0016787,GO:…	126.327	3.98777	0.876244	4.55098	5.33977e-06	0.00209658
TRINITY_DN6914_c0_g1	CED3_CAERE^CED3_CAERE^Q:82-234,H:226-362^32.7%ID^E:2.38e-13^RecName: Full=Cell death protein 3;^Eukaryota; Metazoa; Ecdysozoa; Nematoda; Chromadorea; Rhabditida; Rhabditina; Rhabditomorpha; Rhabditoidea; Rhabditidae; Peloderinae; Caenorhabditis	GO:0003674,GO:0003824,GO:0004175,GO:0004197,GO:0005488,GO:0005515,GO:0005575,GO:0005737,GO:0005739,GO:0006508,GO:0006807,GO:0006915,GO:0006950,GO:0006952,GO:0007015,GO:0007275,GO:0008047,GO:0008150,GO:0008152,GO:0008154,GO:0008219,GO:0008233,GO:0008234,GO:0008303,GO:0008656,GO:0009056,GO:0009057,GO:0009605,GO:0009607,GO:0009617,GO:0009790,GO:0009792,GO:0009893,GO:0009987,GO:0010453,GO:0010468,GO:…	1247.04	5.14158	0.919324	5.59279	2.23453e-08	2.00538e-05
TRINITY_DN69605_c0_g1	GUN4_THEFU^GUN4_THEFU^Q:5-142,H:347-484^50.3%ID^E:2.43e-35^RecName: Full=Endoglucanase E-4;^Bacteria; Bacillati; Actinomycetota; Actinomycetes; Streptosporangiales; Nocardiopsidaceae; Thermobifida	GO:0000272,GO:0001871,GO:0003674,GO:0003824,GO:0004553,GO:0005488,GO:0005975,GO:0005976,GO:0006073,GO:0008150,GO:0008152,GO:0008810,GO:0009056,GO:0009057,GO:0009251,GO:0009987,GO:0016052,GO:0016787,GO:0016798,GO:0030243,GO:0030245,GO:0030246,GO:0030247,GO:0030248,GO:0043170,GO:0044042,GO:0044237,GO:0044238,GO:0044247,GO:0044248,GO:0044260,GO:0044262,GO:0044264,GO:0044275,GO:0051273,GO:0051275,GO:…	4.70199	20.9558	3.97964	5.26574	1.39626e-07	9.02952e-05
TRINITY_DN7279_c0_g1	KLKB1_BOVIN^KLKB1_BOVIN^Q:39-280,H:391-628^39.2%ID^E:2.08e-48^RecName: Full=Plasma kallikrein;^Eukaryota; Metazoa; Chordata; Craniata; Vertebrata; Euteleostomi; Mammalia; Eutheria; Laurasiatheria; Artiodactyla; Ruminantia; Pecora; Bovidae; Bovinae; Bos	GO:0003674,GO:0003824,GO:0004175,GO:0004252,GO:0005488,GO:0005515,GO:0005575,GO:0005576,GO:0006508,GO:0006807,GO:0006950,GO:0006952,GO:0006954,GO:0007596,GO:0007599,GO:0008150,GO:0008152,GO:0008233,GO:0008236,GO:0016787,GO:0017171,GO:0019538,GO:0030193,GO:0030195,GO:0032101,GO:0032102,GO:0032501,GO:0042730,GO:0042802,GO:0042803,GO:0043170,GO:0044238,GO:0044699,GO:0044707,GO:0046983,GO:0048519,GO:…	118.819	3.69002	0.938033	3.93379	8.36172e-05	0.0161275
TRINITY_DN748_c2_g1	RL23_BRUMA^RL23_BRUMA^Q:445-35,H:3-139^81%ID^E:2.65e-70^RecName: Full=Large ribosomal subunit protein uL14 {ECO:0000305};^Eukaryota; Metazoa; Ecdysozoa; Nematoda; Chromadorea; Rhabditida; Spirurina; Spiruromorpha; Filarioidea; Onchocercidae; Brugia	GO:0003674,GO:0003676,GO:0003723,GO:0003735,GO:0005198,GO:0005488,GO:0005575,GO:0006412,GO:0006518,GO:0006807,GO:0008150,GO:0008152,GO:0009058,GO:0009059,GO:0009987,GO:0015934,GO:0019538,GO:0019843,GO:0022625,GO:0030529,GO:0032991,GO:0034641,GO:0034645,GO:0043043,GO:0043170,GO:0043603,GO:0043604,GO:0044237,GO:0044238,GO:0044249,GO:0044260,GO:0044267,GO:0044271,GO:0044391,GO:0044422,GO:0044424,GO:…	3.85206	20.081	1.72834	11.6187	3.31245e-31	1.45665e-26
TRINITY_DN80_c1_g1	RTBS_DROME^RTBS_DROME^Q:487-918,H:434-867^28.8%ID^E:2.46e-34^RecName: Full=Probable RNA-directed DNA polymerase from transposon BS;^Eukaryota; Metazoa; Ecdysozoa; Arthropoda; Hexapoda; Insecta; Pterygota; Neoptera; Endopterygota; Diptera; Brachycera; Muscomorpha; Ephydroidea; Drosophilidae; Drosophila; Sophophora	GO:0003674,GO:0003824,GO:0003964,GO:0004518,GO:0004519,GO:0006139,GO:0006259,GO:0006310,GO:0006313,GO:0006725,GO:0006807,GO:0008150,GO:0008152,GO:0009987,GO:0016740,GO:0016772,GO:0016779,GO:0016787,GO:0016788,GO:0032196,GO:0034061,GO:0034641,GO:0043170,GO:0044237,GO:0044238,GO:0044260,GO:0044699,GO:0044710,GO:0044763,GO:0046483,GO:0071704,GO:0090304,GO:1901360	56.6774	2.12414	0.559725	3.79498	0.000147657	0.0225686

## Sheet: Warm_Down
gene_id	Annotation	GO	baseMean	log2FoldChange	lfcSE	stat	pvalue	padj
TRINITY_DN1007_c0_g1	DYH8_MOUSE^DYH8_MOUSE^Q:14073-247,H:149-4731^58.9%ID^E:0^RecName: Full=Dynein axonemal heavy chain 8;^Eukaryota; Metazoa; Chordata; Craniata; Vertebrata; Euteleostomi; Mammalia; Eutheria; Euarchontoglires; Glires; Rodentia; Myomorpha; Muroidea; Muridae; Murinae; Mus; Mus	GO:0000166,GO:0003674,GO:0003774,GO:0003777,GO:0003824,GO:0005488,GO:0005515,GO:0005524,GO:0005575,GO:0005858,GO:0005874,GO:0005875,GO:0005929,GO:0005930,GO:0006928,GO:0007017,GO:0007018,GO:0008150,GO:0008569,GO:0009987,GO:0016462,GO:0016787,GO:0016817,GO:0016818,GO:0016887,GO:0017076,GO:0017111,GO:0030286,GO:0030554,GO:0031514,GO:0032553,GO:0032555,GO:0032559,GO:0032991,GO:0035639,GO:0036094,GO:…	660.845	-5.94923	1.6418	-3.62359	0.000290538	0.0339315
TRINITY_DN1007_c0_g2	DYH2_MOUSE^DYH2_MOUSE^Q:7646-3,H:121-2530^46.7%ID^E:0^RecName: Full=Dynein axonemal heavy chain 2 {ECO:0000305};^Eukaryota; Metazoa; Chordata; Craniata; Vertebrata; Euteleostomi; Mammalia; Eutheria; Euarchontoglires; Glires; Rodentia; Myomorpha; Muroidea; Muridae; Murinae; Mus; Mus	GO:0000166,GO:0001539,GO:0003341,GO:0003674,GO:0003774,GO:0003777,GO:0003824,GO:0005488,GO:0005509,GO:0005515,GO:0005524,GO:0005575,GO:0005858,GO:0005874,GO:0005875,GO:0005929,GO:0005930,GO:0006461,GO:0006928,GO:0007017,GO:0007018,GO:0008150,GO:0008569,GO:0009987,GO:0016043,GO:0016462,GO:0016787,GO:0016817,GO:0016818,GO:0016887,GO:0017076,GO:0017111,GO:0022607,GO:0030286,GO:0030554,GO:0031514,GO:…	2528.26	-3.38165	0.851726	-3.97035	7.1766e-05	0.0149995
TRINITY_DN10223_c0_g1	PERC_DROME^PERC_DROME^Q:289-879,H:237-807^37.8%ID^E:2.26e-110^RecName: Full=Chorion peroxidase;^Eukaryota; Metazoa; Ecdysozoa; Arthropoda; Hexapoda; Insecta; Pterygota; Neoptera; Endopterygota; Diptera; Brachycera; Muscomorpha; Ephydroidea; Drosophilidae; Drosophila; Sophophora	GO:0001516,GO:0002064,GO:0002066,GO:0003006,GO:0003674,GO:0003824,GO:0004601,GO:0005488,GO:0005575,GO:0005615,GO:0006082,GO:0006629,GO:0006631,GO:0006633,GO:0006636,GO:0006690,GO:0006692,GO:0006693,GO:0006810,GO:0006897,GO:0006909,GO:0006950,GO:0006979,GO:0007304,GO:0007306,GO:0008150,GO:0008152,GO:0008610,GO:0009056,GO:0009058,GO:0009987,GO:0010927,GO:0016043,GO:0016053,GO:0016192,GO:0016209,GO:…	27.4624	-5.20462	1.34513	-3.86922	0.000109183	0.0193601
TRINITY_DN10386_c0_g1	EF1A1_TRYB2^EF1A1_TRYB2^Q:4-1293,H:3-432^80.7%ID^E:1.23e-262^RecName: Full=Elongation factor 1-alpha 1;^Eukaryota; Discoba; Euglenozoa; Kinetoplastea; Metakinetoplastina; Trypanosomatida; Trypanosomatidae; Trypanosoma	GO:0000166,GO:0001882,GO:0001883,GO:0003674,GO:0003676,GO:0003723,GO:0003729,GO:0003746,GO:0003824,GO:0003924,GO:0005488,GO:0005515,GO:0005516,GO:0005525,GO:0005575,GO:0005737,GO:0006412,GO:0006414,GO:0006518,GO:0006807,GO:0007017,GO:0007165,GO:0008135,GO:0008150,GO:0008152,GO:0009058,GO:0009059,GO:0009987,GO:0016462,GO:0016787,GO:0016817,GO:0016818,GO:0017076,GO:0017111,GO:0019001,GO:0019538,GO:…	20.6329	-6.56214	1.61985	-4.05108	5.09816e-05	0.0119228
TRINITY_DN10391_c0_g1	CFA43_MOUSE^CFA43_MOUSE^Q:34-1687,H:33-1679^23.2%ID^E:2.12e-101^RecName: Full=Cilia- and flagella-associated protein 43 {ECO:0000303|PubMed:28552195};^Eukaryota; Metazoa; Chordata; Craniata; Vertebrata; Euteleostomi; Mammalia; Eutheria; Euarchontoglires; Glires; Rodentia; Myomorpha; Muroidea; Muridae; Murinae; Mus; Mus	GO:0000226,GO:0000902,GO:0001578,GO:0003006,GO:0003008,GO:0003341,GO:0003351,GO:0003352,GO:0003356,GO:0005575,GO:0005576,GO:0005929,GO:0005930,GO:0006928,GO:0006996,GO:0006997,GO:0007010,GO:0007017,GO:0007018,GO:0007276,GO:0007283,GO:0007288,GO:0007420,GO:0008150,GO:0009653,GO:0009987,GO:0016043,GO:0022412,GO:0022414,GO:0022607,GO:0030030,GO:0030031,GO:0030317,GO:0031514,GO:0032501,GO:0032502,GO:…	189.377	-4.72443	1.1604	-4.07138	4.67363e-05	0.0111697
TRINITY_DN1077_c5_g1	GLRA2_RAT^GLRA2_RAT^Q:128-388,H:85-334^31.3%ID^E:5.33e-29^RecName: Full=Glycine receptor subunit alpha-2 {ECO:0000305|PubMed:2176511};^Eukaryota; Metazoa; Chordata; Craniata; Vertebrata; Euteleostomi; Mammalia; Eutheria; Euarchontoglires; Glires; Rodentia; Myomorpha; Muroidea; Muridae; Murinae; Rattus	GO:0001101,GO:0003674,GO:0004871,GO:0004872,GO:0004888,GO:0005215,GO:0005216,GO:0005230,GO:0005231,GO:0005237,GO:0005253,GO:0005254,GO:0005488,GO:0005575,GO:0005886,GO:0006810,GO:0006811,GO:0006820,GO:0006821,GO:0007165,GO:0007186,GO:0007218,GO:0007416,GO:0008150,GO:0008509,GO:0009719,GO:0009987,GO:0010033,GO:0010035,GO:0010038,GO:0010043,GO:0010243,GO:0010646,GO:0015075,GO:0015103,GO:0015108,GO:…	351.561	-5.95526	1.48459	-4.01138	6.03646e-05	0.0132762
TRINITY_DN10815_c1_g1	Y6023_STRCO^Y6023_STRCO^Q:2-580,H:327-523^40%ID^E:3.35e-38^RecName: Full=Exopolysaccharide phosphotransferase SCO6023;^Bacteria; Bacillati; Actinomycetota; Actinomycetes; Kitasatosporales; Streptomycetaceae; Streptomyces; Streptomyces albidoflavus group	GO:0000271,GO:0003674,GO:0003824,GO:0005488,GO:0005509,GO:0005975,GO:0005976,GO:0008150,GO:0008152,GO:0009058,GO:0009059,GO:0016051,GO:0016740,GO:0016772,GO:0043167,GO:0043169,GO:0043170,GO:0044238,GO:0044699,GO:0044710,GO:0044711,GO:0044723,GO:0046872,GO:0071704,GO:1901576	54.2713	-5.56306	1.45885	-3.81331	0.000137119	0.0220116
TRINITY_DN110677_c0_g1	CYSP7_DICDI^CYSP7_DICDI^Q:345-235,H:417-454^71.1%ID^E:7.12e-12^RecName: Full=Cysteine proteinase 7;^Eukaryota; Amoebozoa; Evosea; Eumycetozoa; Dictyostelia; Dictyosteliales; Dictyosteliaceae; Dictyostelium	GO:0000323,GO:0002376,GO:0003674,GO:0003824,GO:0004175,GO:0004197,GO:0005575,GO:0005615,GO:0005764,GO:0005773,GO:0006508,GO:0006807,GO:0006955,GO:0008150,GO:0008152,GO:0008233,GO:0008234,GO:0009966,GO:0009967,GO:0010646,GO:0010647,GO:0010941,GO:0010942,GO:0016787,GO:0019538,GO:0023051,GO:0023056,GO:0042981,GO:0043065,GO:0043067,GO:0043068,GO:0043170,GO:0043226,GO:0043227,GO:0043229,GO:0043231,GO:…	532.026	-6.21741	1.23078	-5.0516	4.38131e-07	0.000240835
TRINITY_DN11313_c0_g1	NAS7_CAEEL^NAS7_CAEEL^Q:82-278,H:79-275^29.9%ID^E:5.61e-19^RecName: Full=Zinc metalloproteinase nas-7;^Eukaryota; Metazoa; Ecdysozoa; Nematoda; Chromadorea; Rhabditida; Rhabditina; Rhabditomorpha; Rhabditoidea; Rhabditidae; Peloderinae; Caenorhabditis	GO:0003674,GO:0003824,GO:0004175,GO:0004222,GO:0005488,GO:0005575,GO:0005576,GO:0006508,GO:0006807,GO:0007610,GO:0007631,GO:0008150,GO:0008152,GO:0008233,GO:0008237,GO:0008270,GO:0016787,GO:0019538,GO:0042755,GO:0043050,GO:0043167,GO:0043169,GO:0043170,GO:0044238,GO:0046872,GO:0046914,GO:0070011,GO:0071704,GO:0160094,GO:1901564	54.8969	-5.54419	1.5378	-3.60528	0.000311819	0.0355239
TRINITY_DN11318_c0_g1	CATIP_XENLA^CATIP_XENLA^Q:1-317,H:26-355^22.8%ID^E:5.87e-16^RecName: Full=Ciliogenesis-associated TTC17-interacting protein;^Eukaryota; Metazoa; Chordata; Craniata; Vertebrata; Euteleostomi; Amphibia; Batrachia; Anura; Pipoidea; Pipidae; Xenopodinae; Xenopus; Xenopus	GO:0005575,GO:0005634,GO:0005737,GO:0005856,GO:0005886,GO:0006461,GO:0006996,GO:0007015,GO:0008150,GO:0008154,GO:0009987,GO:0015629,GO:0016020,GO:0016043,GO:0022607,GO:0030030,GO:0030041,GO:0034622,GO:0043226,GO:0043227,GO:0043228,GO:0043229,GO:0043231,GO:0043232,GO:0043623,GO:0043933,GO:0044424,GO:0044464,GO:0044699,GO:0044763,GO:0044782,GO:0051258,GO:0065003,GO:0071822,GO:0071840,GO:0097435,GO:…	57.1785	-6.90512	1.82667	-3.78016	0.000156727	0.0232269
TRINITY_DN11438_c0_g2	DYI3_HELCR^DYI3_HELCR^Q:1-531,H:1-525^53.6%ID^E:5.37e-203^RecName: Full=Dynein intermediate chain 3, ciliary;^Eukaryota; Metazoa; Echinodermata; Eleutherozoa; Echinozoa; Echinoidea; Euechinoidea; Echinacea; Camarodonta; Echinidea; Echinometridae; Heliocidaris	GO:0003341,GO:0003674,GO:0005488,GO:0005515,GO:0005575,GO:0005858,GO:0005874,GO:0005875,GO:0006461,GO:0006928,GO:0007017,GO:0007018,GO:0008150,GO:0009987,GO:0016043,GO:0022607,GO:0030286,GO:0032991,GO:0034622,GO:0036157,GO:0036158,GO:0043234,GO:0043623,GO:0043933,GO:0044422,GO:0044424,GO:0044430,GO:0044441,GO:0044446,GO:0044447,GO:0044463,GO:0044464,GO:0044699,GO:0044763,GO:0045503,GO:0045504,GO:…	371.986	-3.3177	0.898881	-3.69093	0.000223439	0.0280736
TRINITY_DN11601_c0_g1	CNGA1_HUMAN^CNGA1_HUMAN^Q:2340-2694,H:205-546^27.9%ID^E:4.47e-28^RecName: Full=Cyclic nucleotide-gated channel alpha-1;^Eukaryota; Metazoa; Chordata; Craniata; Vertebrata; Euteleostomi; Mammalia; Eutheria; Euarchontoglires; Primates; Haplorrhini; Catarrhini; Hominidae; Homo	GO:0000166,GO:0003008,GO:0003674,GO:0004872,GO:0005215,GO:0005216,GO:0005217,GO:0005221,GO:0005222,GO:0005223,GO:0005261,GO:0005262,GO:0005272,GO:0005488,GO:0005575,GO:0005886,GO:0006810,GO:0006811,GO:0006812,GO:0006814,GO:0006816,GO:0007600,GO:0007601,GO:0008150,GO:0008324,GO:0015075,GO:0015077,GO:0015081,GO:0015085,GO:0015267,GO:0015276,GO:0015672,GO:0016020,GO:0017071,GO:0017076,GO:0019001,GO:…	322.766	-6.30709	1.4592	-4.32229	1.54421e-05	0.00497815
TRINITY_DN1168_c2_g2	VA5_BRACH^VA5_BRACH^Q:32-224,H:4-199^44.7%ID^E:2.59e-57^RecName: Full=Venom allergen 5;^Eukaryota; Metazoa; Ecdysozoa; Arthropoda; Hexapoda; Insecta; Pterygota; Neoptera; Endopterygota; Hymenoptera; Apocrita; Aculeata; Formicoidea; Formicidae; Ponerinae; Ponerini; Brachyponera	GO:0005575,GO:0005576	257.709	-5.2342	1.435	-3.64751	0.000264792	0.0322555
TRINITY_DN11916_c0_g1	DAT_DROME^DAT_DROME^Q:167-591,H:54-443^23.1%ID^E:7.96e-17^RecName: Full=Sodium-dependent dopamine transporter {ECO:0000303|PubMed:11125028};^Eukaryota; Metazoa; Ecdysozoa; Arthropoda; Hexapoda; Insecta; Pterygota; Neoptera; Endopterygota; Diptera; Brachycera; Muscomorpha; Ephydroidea; Drosophilidae; Drosophila; Sophophora	GO:0001504,GO:0001505,GO:0003674,GO:0005215,GO:0005326,GO:0005328,GO:0005329,GO:0005330,GO:0005488,GO:0005575,GO:0005886,GO:0006810,GO:0006811,GO:0006812,GO:0006814,GO:0006820,GO:0006836,GO:0006865,GO:0006873,GO:0006874,GO:0006875,GO:0007610,GO:0007622,GO:0007623,GO:0007626,GO:0008144,GO:0008150,GO:0008324,GO:0008344,GO:0008504,GO:0008519,GO:0009987,GO:0015075,GO:0015077,GO:0015081,GO:0015291,GO:…	112.354	-6.20806	1.34043	-4.6314	3.63202e-06	0.00149269
TRINITY_DN12093_c0_g3	TBB_LYTPI^TBB_LYTPI^Q:1-143,H:29-171^97.9%ID^E:3.31e-98^RecName: Full=Tubulin beta chain;^Eukaryota; Metazoa; Echinodermata; Eleutherozoa; Echinozoa; Echinoidea; Euechinoidea; Echinacea; Temnopleuroida; Toxopneustidae; Lytechinus	GO:0000166,GO:0001882,GO:0001883,GO:0003674,GO:0003824,GO:0003924,GO:0005198,GO:0005200,GO:0005488,GO:0005525,GO:0005575,GO:0005737,GO:0005874,GO:0007017,GO:0008150,GO:0009987,GO:0016462,GO:0016787,GO:0016817,GO:0016818,GO:0017076,GO:0017111,GO:0019001,GO:0032549,GO:0032550,GO:0032553,GO:0032555,GO:0032561,GO:0035639,GO:0036094,GO:0043167,GO:0043168,GO:0044422,GO:0044424,GO:0044430,GO:0044446,GO:…	390.803	-5.41368	1.5396	-3.51628	0.000437631	0.0445063
TRINITY_DN12147_c0_g1	DRC9_MOUSE^DRC9_MOUSE^Q:114-459,H:28-392^26.1%ID^E:4.28e-19^RecName: Full=Dynein regulatory complex protein 9 {ECO:0000250|UniProtKB:A8HQ54};^Eukaryota; Metazoa; Chordata; Craniata; Vertebrata; Euteleostomi; Mammalia; Eutheria; Euarchontoglires; Glires; Rodentia; Myomorpha; Muroidea; Muridae; Murinae; Mus; Mus	GO:0000226,GO:0001578,GO:0002177,GO:0003006,GO:0003674,GO:0005488,GO:0005515,GO:0005516,GO:0005575,GO:0005737,GO:0005829,GO:0005856,GO:0005929,GO:0006996,GO:0007010,GO:0007017,GO:0007281,GO:0007286,GO:0007288,GO:0008150,GO:0009987,GO:0015629,GO:0016043,GO:0022412,GO:0022414,GO:0022607,GO:0030030,GO:0030031,GO:0030544,GO:0031072,GO:0031514,GO:0032502,GO:0035082,GO:0036126,GO:0042995,GO:0043226,GO:…	159.049	-3.34686	0.884471	-3.78402	0.000154314	0.0230786
TRINITY_DN12250_c0_g1	TBA1_DROME^TBA1_DROME^Q:401-3,H:195-327^100%ID^E:9.24e-93^RecName: Full=Tubulin alpha-1 chain;^Eukaryota; Metazoa; Ecdysozoa; Arthropoda; Hexapoda; Insecta; Pterygota; Neoptera; Endopterygota; Diptera; Brachycera; Muscomorpha; Ephydroidea; Drosophilidae; Drosophila; Sophophora	GO:0000166,GO:0000226,GO:0000235,GO:0000278,GO:0001882,GO:0001883,GO:0003674,GO:0003824,GO:0005198,GO:0005200,GO:0005488,GO:0005525,GO:0005575,GO:0005634,GO:0005737,GO:0005813,GO:0005815,GO:0005819,GO:0005874,GO:0005876,GO:0005881,GO:0006996,GO:0007010,GO:0007017,GO:0007049,GO:0008150,GO:0009987,GO:0016043,GO:0016787,GO:0017076,GO:0019001,GO:0032418,GO:0032549,GO:0032550,GO:0032553,GO:0032555,GO:…	939.712	-5.67483	1.54587	-3.67096	0.000241639	0.02986
TRINITY_DN12471_c0_g1	5NTD_RHIMP^5NTD_RHIMP^Q:27-579,H:17-563^30.8%ID^E:7.59e-80^RecName: Full=Protein 5NUC;^Eukaryota; Metazoa; Ecdysozoa; Arthropoda; Chelicerata; Arachnida; Acari; Parasitiformes; Ixodida; Ixodoidea; Ixodidae; Rhipicephalinae; Rhipicephalus; Boophilus	GO:0000166,GO:0003674,GO:0003824,GO:0005488,GO:0005575,GO:0005886,GO:0006139,GO:0006163,GO:0006195,GO:0006196,GO:0006725,GO:0006753,GO:0006793,GO:0006796,GO:0006807,GO:0008150,GO:0008152,GO:0008252,GO:0008253,GO:0008768,GO:0009056,GO:0009117,GO:0009123,GO:0009125,GO:0009126,GO:0009128,GO:0009150,GO:0009154,GO:0009158,GO:0009161,GO:0009166,GO:0009167,GO:0009169,GO:0009259,GO:0009261,GO:0009987,GO:…	94.4379	-4.39079	1.12764	-3.8938	9.8687e-05	0.0178591
TRINITY_DN1257_c0_g1	KCP1_PINMG^KCP1_PINMG^Q:1050-898,H:72-122^41.2%ID^E:1.87e-08^RecName: Full=BPTI/Kunitz domain-containing protein 1;^Eukaryota; Metazoa; Spiralia; Lophotrochozoa; Mollusca; Bivalvia; Autobranchia; Pteriomorphia; Pterioida; Pterioidea; Pteriidae; Pinctada	GO:0003674,GO:0004857,GO:0004866,GO:0004867,GO:0005575,GO:0005615,GO:0030234,GO:0030414,GO:0044421,GO:0061134,GO:0061135,GO:0098772	79.5366	-7.29528	1.86506	-3.91156	9.17032e-05	0.0171618
TRINITY_DN132202_c1_g1	COX1_AEDAE^COX1_AEDAE^Q:3-521,H:166-338^78.6%ID^E:6.03e-88^RecName: Full=Cytochrome c oxidase subunit 1;^Eukaryota; Metazoa; Ecdysozoa; Arthropoda; Hexapoda; Insecta; Pterygota; Neoptera; Endopterygota; Diptera; Nematocera; Culicoidea; Culicidae; Culicinae; Aedini; Aedes; Stegomyia	GO:0003674,GO:0003824,GO:0004129,GO:0005215,GO:0005488,GO:0005575,GO:0005743,GO:0006091,GO:0006123,GO:0006810,GO:0006811,GO:0006812,GO:0006818,GO:0008150,GO:0008152,GO:0008324,GO:0009055,GO:0009987,GO:0015002,GO:0015075,GO:0015077,GO:0015078,GO:0015672,GO:0015988,GO:0015990,GO:0015992,GO:0016020,GO:0016491,GO:0016675,GO:0016676,GO:0019866,GO:0020037,GO:0022857,GO:0022890,GO:0022891,GO:0022892,GO:…	350.378	-5.21898	1.24988	-4.1756	2.97205e-05	0.0082719
TRINITY_DN13372_c0_g1	POL_GALV^POL_GALV^Q:633-911,H:1322-1616^27.2%ID^E:3.91e-17^RecName: Full=Gag-Pol polyprotein;^Viruses; Riboviria; Pararnavirae; Artverviricota; Revtraviricetes; Ortervirales; Retroviridae; Orthoretrovirinae; Gammaretrovirus	GO:0003674,GO:0003676,GO:0003677,GO:0003723,GO:0003824,GO:0003887,GO:0003964,GO:0004175,GO:0004190,GO:0004518,GO:0004519,GO:0004521,GO:0004523,GO:0004540,GO:0005198,GO:0005488,GO:0005575,GO:0006139,GO:0006259,GO:0006310,GO:0006508,GO:0006725,GO:0006807,GO:0008150,GO:0008152,GO:0008233,GO:0008270,GO:0009987,GO:0015074,GO:0016020,GO:0016032,GO:0016043,GO:0016740,GO:0016772,GO:0016779,GO:0016787,GO:…	389.887	-3.11212	0.764204	-4.07236	4.65388e-05	0.0111697
TRINITY_DN13720_c0_g2	LGC50_CAEEL^LGC50_CAEEL^Q:78-356,H:48-315^23.6%ID^E:2.07e-20^RecName: Full=Ligand-gated ion channel 50;^Eukaryota; Metazoa; Ecdysozoa; Nematoda; Chromadorea; Rhabditida; Rhabditina; Rhabditomorpha; Rhabditoidea; Rhabditidae; Peloderinae; Caenorhabditis	GO:0003674,GO:0004871,GO:0004872,GO:0004888,GO:0005215,GO:0005216,GO:0005230,GO:0005575,GO:0006810,GO:0006811,GO:0006820,GO:0006821,GO:0008150,GO:0015075,GO:0015267,GO:0015276,GO:0015698,GO:0016020,GO:0022803,GO:0022834,GO:0022836,GO:0022838,GO:0022857,GO:0022891,GO:0022892,GO:0034220,GO:0038023,GO:0044425,GO:0044456,GO:0044459,GO:0044464,GO:0045211,GO:0051179,GO:0051234,GO:0055085,GO:0060089,GO:…	98.4434	-5.18786	1.38031	-3.75847	0.000170955	0.0244878
TRINITY_DN13737_c0_g1	BP10_PARLI^BP10_PARLI^Q:123-383,H:106-337^29.9%ID^E:6.69e-25^RecName: Full=Blastula protease 10;^Eukaryota; Metazoa; Echinodermata; Eleutherozoa; Echinozoa; Echinoidea; Euechinoidea; Echinacea; Camarodonta; Echinidea; Echinidae; Paracentrotus	GO:0003674,GO:0003824,GO:0004175,GO:0004222,GO:0005488,GO:0005575,GO:0005576,GO:0005737,GO:0005938,GO:0006508,GO:0006807,GO:0008150,GO:0008152,GO:0008233,GO:0008237,GO:0008270,GO:0016787,GO:0019538,GO:0043167,GO:0043169,GO:0043170,GO:0044238,GO:0044424,GO:0044444,GO:0044464,GO:0046872,GO:0046914,GO:0048471,GO:0070011,GO:0071704,GO:0099568,GO:1901564	224.051	-6.65883	1.75019	-3.80463	0.000142016	0.0224853
TRINITY_DN1388_c0_g2	DLL4_MOUSE^DLL4_MOUSE^Q:3-56,H:181-238^48.3%ID^E:2.62e-12^RecName: Full=Delta-like protein 4;^Eukaryota; Metazoa; Chordata; Craniata; Vertebrata; Euteleostomi; Mammalia; Eutheria; Euarchontoglires; Glires; Rodentia; Myomorpha; Muroidea; Muridae; Murinae; Mus; Mus	GO:0000122,GO:0001525,GO:0001569,GO:0001763,GO:0001775,GO:0001936,GO:0001937,GO:0001974,GO:0002009,GO:0002011,GO:0002376,GO:0002521,GO:0003008,GO:0003159,GO:0003179,GO:0003180,GO:0003206,GO:0003208,GO:0003209,GO:0003222,GO:0003344,GO:0003674,GO:0004871,GO:0005102,GO:0005112,GO:0005488,GO:0005509,GO:0005515,GO:0005575,GO:0005886,GO:0006355,GO:0006357,GO:0007154,GO:0007165,GO:0007166,GO:0007219,GO:…	247.148	-2.85976	0.748015	-3.82314	0.000131765	0.021532
TRINITY_DN13923_c0_g1	CF161_HUMAN^CF161_HUMAN^Q:25-281,H:13-268^29.2%ID^E:1.65e-22^RecName: Full=Cilia- and flagella-associated protein 161 {ECO:0000312|HGNC:HGNC:26782};^Eukaryota; Metazoa; Chordata; Craniata; Vertebrata; Euteleostomi; Mammalia; Eutheria; Euarchontoglires; Primates; Haplorrhini; Catarrhini; Hominidae; Homo	GO:0005575,GO:0005874,GO:0005879,GO:0005929,GO:0006928,GO:0006996,GO:0008150,GO:0009987,GO:0016043,GO:0022607,GO:0030030,GO:0030031,GO:0030317,GO:0031514,GO:0036126,GO:0040011,GO:0042995,GO:0043226,GO:0044422,GO:0044424,GO:0044430,GO:0044441,GO:0044446,GO:0044447,GO:0044463,GO:0044464,GO:0044699,GO:0044763,GO:0044782,GO:0048870,GO:0060271,GO:0070925,GO:0071840,GO:0097223,GO:0097722,GO:0097729,GO:…	281.453	-3.35841	0.936363	-3.58666	0.000334947	0.0374791
TRINITY_DN139752_c0_g1	ALF_DROME^ALF_DROME^Q:1-364,H:1-361^69.8%ID^E:2.83e-177^RecName: Full=Fructose-bisphosphate aldolase;^Eukaryota; Metazoa; Ecdysozoa; Arthropoda; Hexapoda; Insecta; Pterygota; Neoptera; Endopterygota; Diptera; Brachycera; Muscomorpha; Ephydroidea; Drosophilidae; Drosophila; Sophophora	GO:0003674,GO:0003824,GO:0004332,GO:0005575,GO:0005829,GO:0005975,GO:0005996,GO:0006000,GO:0006001,GO:0006006,GO:0006007,GO:0006081,GO:0006082,GO:0006090,GO:0006091,GO:0006094,GO:0006096,GO:0006139,GO:0006163,GO:0006165,GO:0006725,GO:0006732,GO:0006733,GO:0006734,GO:0006735,GO:0006753,GO:0006757,GO:0006793,GO:0006796,GO:0006807,GO:0007498,GO:0008150,GO:0008152,GO:0009056,GO:0009058,GO:0009117,GO:…	3812.01	-5.76143	1.58047	-3.6454	0.000266981	0.032343
TRINITY_DN14307_c0_g1	ARMT1_DANRE^ARMT1_DANRE^Q:13-447,H:8-441^40.7%ID^E:3.68e-101^RecName: Full=Damage-control phosphatase ARMT1 {ECO:0000250|UniProtKB:Q04371};^Eukaryota; Metazoa; Chordata; Craniata; Vertebrata; Euteleostomi; Actinopterygii; Neopterygii; Teleostei; Ostariophysi; Cypriniformes; Danionidae; Danioninae; Danio	GO:0003674,GO:0003824,GO:0005488,GO:0006950,GO:0006974,GO:0008150,GO:0008152,GO:0008168,GO:0008171,GO:0008276,GO:0008757,GO:0008983,GO:0009987,GO:0010340,GO:0016740,GO:0016741,GO:0016787,GO:0016788,GO:0016791,GO:0016829,GO:0016830,GO:0016832,GO:0032259,GO:0033554,GO:0042578,GO:0043167,GO:0043169,GO:0046872,GO:0050896,GO:0051716,GO:0051998,GO:0097023,GO:0103026	32.9116	-6.17147	1.71419	-3.60023	0.000317934	0.035849
TRINITY_DN14362_c0_g1	TTLL9_RAT^TTLL9_RAT^Q:18-429,H:23-452^51.7%ID^E:9.13e-160^RecName: Full=Probable tubulin polyglutamylase TTLL9 {ECO:0000250|UniProtKB:A2APC3};^Eukaryota; Metazoa; Chordata; Craniata; Vertebrata; Euteleostomi; Mammalia; Eutheria; Euarchontoglires; Glires; Rodentia; Myomorpha; Muroidea; Muridae; Murinae; Rattus	GO:0000166,GO:0000226,GO:0003674,GO:0003824,GO:0005488,GO:0005515,GO:0005524,GO:0005575,GO:0005737,GO:0005815,GO:0005874,GO:0005929,GO:0006807,GO:0006928,GO:0006996,GO:0007010,GO:0007017,GO:0008092,GO:0008150,GO:0008152,GO:0009987,GO:0015631,GO:0016043,GO:0016874,GO:0016879,GO:0016881,GO:0017076,GO:0019538,GO:0030317,GO:0030554,GO:0031514,GO:0032553,GO:0032555,GO:0032559,GO:0035639,GO:0036064,GO:…	59.0245	-5.17767	1.42903	-3.6232	0.000290976	0.0339315
TRINITY_DN15084_c0_g1	TPTE2_HUMAN^TPTE2_HUMAN^Q:154-600,H:83-519^39.8%ID^E:2.23e-106^RecName: Full=Phosphatidylinositol 3,4,5-trisphosphate 3-phosphatase TPTE2;^Eukaryota; Metazoa; Chordata; Craniata; Vertebrata; Euteleostomi; Mammalia; Eutheria; Euarchontoglires; Primates; Haplorrhini; Catarrhini; Hominidae; Homo	GO:0000139,GO:0003674,GO:0003824,GO:0005215,GO:0005216,GO:0005575,GO:0005737,GO:0005789,GO:0005829,GO:0006629,GO:0006644,GO:0006650,GO:0006661,GO:0006793,GO:0006796,GO:0006810,GO:0006811,GO:0008150,GO:0008152,GO:0008610,GO:0008654,GO:0009058,GO:0009987,GO:0015075,GO:0015267,GO:0016020,GO:0016314,GO:0016787,GO:0016788,GO:0016791,GO:0019637,GO:0022803,GO:0022838,GO:0022857,GO:0022891,GO:0022892,GO:…	193.393	-7.64883	1.89447	-4.03744	5.40375e-05	0.0123124
TRINITY_DN15210_c0_g1	KPYK_DROME^KPYK_DROME^Q:25-535,H:20-530^62.9%ID^E:1.19e-227^RecName: Full=Pyruvate kinase {ECO:0000312|FlyBase:FBgn0267385};^Eukaryota; Metazoa; Ecdysozoa; Arthropoda; Hexapoda; Insecta; Pterygota; Neoptera; Endopterygota; Diptera; Brachycera; Muscomorpha; Ephydroidea; Drosophilidae; Drosophila; Sophophora	GO:0000166,GO:0000287,GO:0003674,GO:0003824,GO:0004743,GO:0005488,GO:0005524,GO:0005575,GO:0005737,GO:0005739,GO:0005829,GO:0005975,GO:0005996,GO:0006006,GO:0006007,GO:0006082,GO:0006090,GO:0006091,GO:0006096,GO:0006139,GO:0006163,GO:0006165,GO:0006725,GO:0006732,GO:0006733,GO:0006734,GO:0006735,GO:0006753,GO:0006757,GO:0006793,GO:0006796,GO:0006807,GO:0008150,GO:0008152,GO:0009056,GO:0009058,GO:…	1257.19	-5.07857	1.44529	-3.51388	0.000441613	0.0445117
TRINITY_DN15400_c0_g1	GLRA2_RAT^GLRA2_RAT^Q:129-535,H:58-446^23.8%ID^E:6.18e-27^RecName: Full=Glycine receptor subunit alpha-2 {ECO:0000305|PubMed:2176511};^Eukaryota; Metazoa; Chordata; Craniata; Vertebrata; Euteleostomi; Mammalia; Eutheria; Euarchontoglires; Glires; Rodentia; Myomorpha; Muroidea; Muridae; Murinae; Rattus	GO:0001101,GO:0001508,GO:0001964,GO:0002087,GO:0003008,GO:0003012,GO:0003674,GO:0004871,GO:0004872,GO:0004888,GO:0005215,GO:0005216,GO:0005230,GO:0005231,GO:0005237,GO:0005253,GO:0005254,GO:0005488,GO:0005575,GO:0005886,GO:0006810,GO:0006811,GO:0006820,GO:0006821,GO:0006936,GO:0007154,GO:0007165,GO:0007186,GO:0007218,GO:0007267,GO:0007268,GO:0007270,GO:0007340,GO:0007416,GO:0007600,GO:0007601,GO:…	172.471	-5.32871	1.40816	-3.78415	0.000154232	0.0230786
TRINITY_DN15911_c0_g1	CF206_MOUSE^CF206_MOUSE^Q:6-660,H:3-621^36.3%ID^E:6.99e-114^RecName: Full=Cilia- and flagella-associated protein 206 {ECO:0000305};^Eukaryota; Metazoa; Chordata; Craniata; Vertebrata; Euteleostomi; Mammalia; Eutheria; Euarchontoglires; Glires; Rodentia; Myomorpha; Muroidea; Muridae; Murinae; Mus; Mus	GO:0000226,GO:0001534,GO:0001578,GO:0003006,GO:0003341,GO:0003352,GO:0003356,GO:0005575,GO:0005815,GO:0005929,GO:0005930,GO:0006928,GO:0006996,GO:0007010,GO:0007017,GO:0007018,GO:0007288,GO:0008150,GO:0009987,GO:0016043,GO:0022412,GO:0022414,GO:0022607,GO:0030030,GO:0030031,GO:0031514,GO:0032502,GO:0032879,GO:0032886,GO:0032991,GO:0035082,GO:0036064,GO:0040012,GO:0042995,GO:0043226,GO:0043228,GO:…	82.8027	-5.00108	1.41874	-3.52501	0.000423463	0.0441342
TRINITY_DN16198_c0_g1	CTSR3_HUMAN^CTSR3_HUMAN^Q:104-465,H:34-388^31%ID^E:2e-44^RecName: Full=Cation channel sperm-associated protein 3;^Eukaryota; Metazoa; Chordata; Craniata; Vertebrata; Euteleostomi; Mammalia; Eutheria; Euarchontoglires; Primates; Haplorrhini; Catarrhini; Hominidae; Homo	GO:0001669,GO:0003006,GO:0003674,GO:0005215,GO:0005216,GO:0005244,GO:0005245,GO:0005261,GO:0005262,GO:0005575,GO:0005783,GO:0005886,GO:0005891,GO:0005929,GO:0006810,GO:0006811,GO:0006812,GO:0006814,GO:0006928,GO:0008150,GO:0008324,GO:0009987,GO:0015075,GO:0015085,GO:0015267,GO:0015672,GO:0016020,GO:0021700,GO:0022412,GO:0022414,GO:0022803,GO:0022832,GO:0022836,GO:0022838,GO:0022843,GO:0022857,GO:…	77.8433	-8.89992	2.27516	-3.91177	9.16218e-05	0.0171618
TRINITY_DN1644_c0_g1	DC2L1_RAT^DC2L1_RAT^Q:187-508,H:1-334^32.8%ID^E:1.34e-48^RecName: Full=Cytoplasmic dynein 2 light intermediate chain 1;^Eukaryota; Metazoa; Chordata; Craniata; Vertebrata; Euteleostomi; Mammalia; Eutheria; Euarchontoglires; Glires; Rodentia; Myomorpha; Muroidea; Muridae; Murinae; Rattus	GO:0003674,GO:0005488,GO:0005515,GO:0005575,GO:0005737,GO:0005813,GO:0005815,GO:0005868,GO:0005874,GO:0005875,GO:0005929,GO:0005930,GO:0006810,GO:0006886,GO:0006928,GO:0006996,GO:0007017,GO:0007018,GO:0007368,GO:0007389,GO:0008104,GO:0008150,GO:0009799,GO:0009855,GO:0009987,GO:0010970,GO:0015031,GO:0015833,GO:0016043,GO:0022607,GO:0030030,GO:0030031,GO:0030286,GO:0030705,GO:0031344,GO:0031503,GO:…	48.0377	-5.59996	1.49332	-3.74999	0.000176841	0.0251951
TRINITY_DN16526_c0_g1	DJB13_HUMAN^DJB13_HUMAN^Q:8-333,H:2-315^43%ID^E:8.19e-93^RecName: Full=DnaJ homolog subfamily B member 13;^Eukaryota; Metazoa; Chordata; Craniata; Vertebrata; Euteleostomi; Mammalia; Eutheria; Euarchontoglires; Primates; Haplorrhini; Catarrhini; Hominidae; Homo	GO:0001534,GO:0003674,GO:0005488,GO:0005515,GO:0005575,GO:0005829,GO:0005929,GO:0006457,GO:0006458,GO:0008150,GO:0009987,GO:0016043,GO:0022607,GO:0031514,GO:0032991,GO:0036126,GO:0042995,GO:0043226,GO:0043234,GO:0044422,GO:0044424,GO:0044430,GO:0044441,GO:0044444,GO:0044446,GO:0044447,GO:0044463,GO:0044464,GO:0051082,GO:0051084,GO:0051085,GO:0051087,GO:0061077,GO:0071840,GO:0097223,GO:0097729,GO:…	145.191	-6.81759	1.70485	-3.99894	6.36263e-05	0.0135824
TRINITY_DN17675_c0_g1	CED3_CAEEL^CED3_CAEEL^Q:43-297,H:234-494^29.2%ID^E:4.1e-24^RecName: Full=Cell death protein 3;^Eukaryota; Metazoa; Ecdysozoa; Nematoda; Chromadorea; Rhabditida; Rhabditina; Rhabditomorpha; Rhabditoidea; Rhabditidae; Peloderinae; Caenorhabditis	GO:0000768,GO:0001666,GO:0001774,GO:0001775,GO:0001817,GO:0001819,GO:0001959,GO:0001961,GO:0002237,GO:0002274,GO:0002376,GO:0002682,GO:0002684,GO:0002697,GO:0002699,GO:0002700,GO:0002702,GO:0002718,GO:0002720,GO:0003008,GO:0003674,GO:0003824,GO:0004175,GO:0004197,GO:0005488,GO:0005515,GO:0005575,GO:0005576,GO:0005737,GO:0005739,GO:0005829,GO:0005886,GO:0006508,GO:0006807,GO:0006915,GO:0006949,GO:…	56.8541	-15.391	3.51291	-4.38128	1.17985e-05	0.00405342
TRINITY_DN17907_c0_g1	PRDM2_HUMAN^PRDM2_HUMAN^Q:141-192,H:1134-1185^38.5%ID^E:2.46e-06^RecName: Full=PR domain zinc finger protein 2;^Eukaryota; Metazoa; Chordata; Craniata; Vertebrata; Euteleostomi; Mammalia; Eutheria; Euarchontoglires; Primates; Haplorrhini; Catarrhini; Hominidae; Homo	GO:0000122,GO:0000975,GO:0000976,GO:0000977,GO:0000981,GO:0001012,GO:0001067,GO:0001071,GO:0001227,GO:0001228,GO:0003674,GO:0003676,GO:0003677,GO:0003682,GO:0003690,GO:0003700,GO:0005488,GO:0005515,GO:0005575,GO:0005634,GO:0005654,GO:0005694,GO:0005700,GO:0005794,GO:0006325,GO:0006355,GO:0006357,GO:0008150,GO:0008152,GO:0008270,GO:0008340,GO:0009889,GO:0009890,GO:0009891,GO:0009892,GO:0009893,GO:…	34.3321	-1.96572	0.495185	-3.96968	7.19704e-05	0.0149995
TRINITY_DN18091_c0_g1	DNJC9_MOUSE^DNJC9_MOUSE^Q:55-125,H:105-175^39.4%ID^E:2.08e-10^RecName: Full=DnaJ homolog subfamily C member 9;^Eukaryota; Metazoa; Chordata; Craniata; Vertebrata; Euteleostomi; Mammalia; Eutheria; Euarchontoglires; Glires; Rodentia; Myomorpha; Muroidea; Muridae; Murinae; Mus; Mus	GO:0003674,GO:0005488,GO:0005515,GO:0005575,GO:0005615,GO:0005654,GO:0005829,GO:0005886,GO:0006325,GO:0006334,GO:0008150,GO:0009987,GO:0016020,GO:0016043,GO:0022607,GO:0031072,GO:0032991,GO:0034622,GO:0034728,GO:0042393,GO:0043234,GO:0043933,GO:0044421,GO:0044422,GO:0044424,GO:0044428,GO:0044444,GO:0044446,GO:0044464,GO:0051087,GO:0065003,GO:0065004,GO:0071824,GO:0071840,GO:0101031	3150.75	-5.82674	1.4273	-4.08236	4.45807e-05	0.0108312
TRINITY_DN1848_c0_g4	DYH2_MOUSE^DYH2_MOUSE^Q:6851-33,H:2188-4454^64%ID^E:0^RecName: Full=Dynein axonemal heavy chain 2 {ECO:0000305};^Eukaryota; Metazoa; Chordata; Craniata; Vertebrata; Euteleostomi; Mammalia; Eutheria; Euarchontoglires; Glires; Rodentia; Myomorpha; Muroidea; Muridae; Murinae; Mus; Mus	GO:0000166,GO:0001539,GO:0003341,GO:0003674,GO:0003774,GO:0003777,GO:0003824,GO:0005488,GO:0005515,GO:0005524,GO:0005575,GO:0005858,GO:0005874,GO:0005875,GO:0005929,GO:0005930,GO:0006461,GO:0006928,GO:0007017,GO:0007018,GO:0008150,GO:0008569,GO:0009987,GO:0016043,GO:0016462,GO:0016787,GO:0016817,GO:0016818,GO:0016887,GO:0017076,GO:0017111,GO:0022607,GO:0030286,GO:0030554,GO:0031514,GO:0032553,GO:…	323.971	-3.27059	0.85627	-3.81958	0.000133681	0.0216127
TRINITY_DN19048_c0_g1	LRC23_BOVIN^LRC23_BOVIN^Q:66-338,H:45-317^41.4%ID^E:8.46e-48^RecName: Full=Leucine-rich repeat-containing protein 23;^Eukaryota; Metazoa; Chordata; Craniata; Vertebrata; Euteleostomi; Mammalia; Eutheria; Laurasiatheria; Artiodactyla; Ruminantia; Pecora; Bovidae; Bovinae; Bos	GO:0003674,GO:0005488,GO:0005515,GO:0005575,GO:0005737,GO:0005856,GO:0005929,GO:0031514,GO:0042995,GO:0043226,GO:0043228,GO:0043229,GO:0043232,GO:0044424,GO:0044464,GO:0120025	220.345	-4.68773	1.29766	-3.61245	0.000303314	0.0348256
TRINITY_DN2064_c0_g2	CFA99_HUMAN^CFA99_HUMAN^Q:271-406,H:454-593^38.6%ID^E:1.62e-11^RecName: Full=Cilia- and flagella-associated protein 99 {ECO:0000312|HGNC:HGNC:51180};^Eukaryota; Metazoa; Chordata; Craniata; Vertebrata; Euteleostomi; Mammalia; Eutheria; Euarchontoglires; Primates; Haplorrhini; Catarrhini; Hominidae; Homo	GO:0005575,GO:0005929,GO:0031514,GO:0042995,GO:0043226,GO:0044464,GO:0120025	67.9381	-6.45893	1.72756	-3.73877	0.000184926	0.0258985
TRINITY_DN20935_c0_g1	CFA53_MOUSE^CFA53_MOUSE^Q:81-405,H:97-420^27.9%ID^E:9.65e-12^RecName: Full=Cilia- and flagella-associated protein 53 {ECO:0000312|MGI:MGI:1921703};^Eukaryota; Metazoa; Chordata; Craniata; Vertebrata; Euteleostomi; Mammalia; Eutheria; Euarchontoglires; Glires; Rodentia; Myomorpha; Muroidea; Muridae; Murinae; Mus; Mus	GO:0000922,GO:0002177,GO:0003008,GO:0003341,GO:0003351,GO:0005575,GO:0005576,GO:0005874,GO:0005879,GO:0005929,GO:0005930,GO:0006928,GO:0006996,GO:0007017,GO:0007018,GO:0007368,GO:0007389,GO:0008150,GO:0009799,GO:0009855,GO:0009987,GO:0016043,GO:0022414,GO:0022607,GO:0030030,GO:0030031,GO:0030317,GO:0031514,GO:0032501,GO:0034451,GO:0035869,GO:0036126,GO:0040011,GO:0042995,GO:0043226,GO:0044422,GO:…	85.49	-3.49325	0.961192	-3.63429	0.000278748	0.0334004
TRINITY_DN217_c5_g1	RSH4A_MOUSE^RSH4A_MOUSE^Q:14-505,H:210-695^45.4%ID^E:4.96e-115^RecName: Full=Radial spoke head protein 4 homolog A;^Eukaryota; Metazoa; Chordata; Craniata; Vertebrata; Euteleostomi; Mammalia; Eutheria; Euarchontoglires; Glires; Rodentia; Myomorpha; Muroidea; Muridae; Murinae; Mus; Mus	GO:0001534,GO:0001535,GO:0003341,GO:0003351,GO:0005575,GO:0005576,GO:0005929,GO:0005930,GO:0006928,GO:0006996,GO:0007017,GO:0007018,GO:0008150,GO:0009987,GO:0016043,GO:0022607,GO:0030030,GO:0030031,GO:0031514,GO:0032991,GO:0042995,GO:0043226,GO:0043234,GO:0044422,GO:0044424,GO:0044430,GO:0044441,GO:0044446,GO:0044447,GO:0044463,GO:0044464,GO:0044699,GO:0044763,GO:0044782,GO:0051179,GO:0051234,GO:…	188.918	-5.27328	1.44653	-3.64548	0.000266891	0.032343
TRINITY_DN2171_c0_g1	DYH1_MOUSE^DYH1_MOUSE^Q:1924-13917,H:228-4250^55%ID^E:0^RecName: Full=Dynein axonemal heavy chain 1 {ECO:0000305};^Eukaryota; Metazoa; Chordata; Craniata; Vertebrata; Euteleostomi; Mammalia; Eutheria; Euarchontoglires; Glires; Rodentia; Myomorpha; Muroidea; Muridae; Murinae; Mus; Mus	GO:0000166,GO:0000226,GO:0001539,GO:0001578,GO:0003006,GO:0003341,GO:0003351,GO:0003674,GO:0003774,GO:0003777,GO:0003824,GO:0005488,GO:0005509,GO:0005515,GO:0005524,GO:0005575,GO:0005576,GO:0005858,GO:0005874,GO:0005875,GO:0005929,GO:0005930,GO:0006461,GO:0006928,GO:0006996,GO:0007010,GO:0007017,GO:0007018,GO:0007288,GO:0008150,GO:0008569,GO:0009987,GO:0016043,GO:0016462,GO:0016787,GO:0016817,GO:…	259.908	-3.96487	1.09438	-3.62295	0.000291261	0.0339315
TRINITY_DN21787_c0_g1	VPP1_XENLA^VPP1_XENLA^Q:2-442,H:293-439^66.7%ID^E:7.53e-68^RecName: Full=V-type proton ATPase 116 kDa subunit a1;^Eukaryota; Metazoa; Chordata; Craniata; Vertebrata; Euteleostomi; Amphibia; Batrachia; Anura; Pipoidea; Pipidae; Xenopodinae; Xenopus; Xenopus	GO:0000220,GO:0003674,GO:0003824,GO:0005215,GO:0005488,GO:0005515,GO:0005575,GO:0005886,GO:0006810,GO:0006811,GO:0006812,GO:0006818,GO:0006873,GO:0006885,GO:0007035,GO:0008150,GO:0008324,GO:0009987,GO:0012506,GO:0015075,GO:0015077,GO:0015078,GO:0015399,GO:0015405,GO:0015672,GO:0015992,GO:0016020,GO:0016462,GO:0016469,GO:0016471,GO:0016787,GO:0016817,GO:0016818,GO:0016820,GO:0016887,GO:0017111,GO:…	40.3798	-22.0136	3.79146	-5.80611	6.39419e-09	6.85816e-06
TRINITY_DN2431_c0_g2	RTBS_DROME^RTBS_DROME^Q:377-1034,H:210-875^25.7%ID^E:2.18e-41^RecName: Full=Probable RNA-directed DNA polymerase from transposon BS;^Eukaryota; Metazoa; Ecdysozoa; Arthropoda; Hexapoda; Insecta; Pterygota; Neoptera; Endopterygota; Diptera; Brachycera; Muscomorpha; Ephydroidea; Drosophilidae; Drosophila; Sophophora	GO:0003674,GO:0003824,GO:0003964,GO:0006139,GO:0006259,GO:0006310,GO:0006313,GO:0006725,GO:0006807,GO:0008150,GO:0008152,GO:0009987,GO:0016740,GO:0016772,GO:0016779,GO:0032196,GO:0034061,GO:0034641,GO:0043170,GO:0044237,GO:0044238,GO:0044260,GO:0044699,GO:0044710,GO:0044763,GO:0046483,GO:0071704,GO:0090304,GO:1901360	298.707	-3.46622	0.882651	-3.92705	8.59927e-05	0.0165132
TRINITY_DN25729_c0_g2	ATRDH_AGRFC^ATRDH_AGRFC^Q:5-317,H:1-299^30.6%ID^E:1.01e-34^RecName: Full=D-altritol 5-dehydrogenase {ECO:0000305};^Bacteria; Pseudomonadati; Pseudomonadota; Alphaproteobacteria; Hyphomicrobiales; Rhizobiaceae; Rhizobium/Agrobacterium group; Agrobacterium; Agrobacterium tumefaciens complex	GO:0003674,GO:0003824,GO:0005488,GO:0008270,GO:0016491,GO:0043167,GO:0043169,GO:0046872,GO:0046914	2021.98	-5.6843	1.50381	-3.77993	0.000156871	0.0232269
TRINITY_DN25958_c0_g1	RSPH1_MOUSE^RSPH1_MOUSE^Q:93-233,H:1-49^57.1%ID^E:2.91e-06^RecName: Full=Radial spoke head 1 homolog;^Eukaryota; Metazoa; Chordata; Craniata; Vertebrata; Euteleostomi; Mammalia; Eutheria; Euarchontoglires; Glires; Rodentia; Myomorpha; Muroidea; Muridae; Murinae; Mus; Mus	GO:0000226,GO:0000228,GO:0000793,GO:0000794,GO:0001520,GO:0001534,GO:0001535,GO:0001578,GO:0003006,GO:0003341,GO:0003351,GO:0005575,GO:0005576,GO:0005694,GO:0005737,GO:0005819,GO:0005929,GO:0005930,GO:0006928,GO:0006996,GO:0007010,GO:0007017,GO:0007018,GO:0007049,GO:0007281,GO:0007286,GO:0007618,GO:0008150,GO:0009987,GO:0016043,GO:0022412,GO:0022414,GO:0022607,GO:0030030,GO:0030031,GO:0030317,GO:…	144.16	-5.53598	1.43275	-3.86389	0.000111595	0.0195285
TRINITY_DN2648_c3_g2	BSAP_BACSU^BSAP_BACSU^Q:213-319,H:211-313^37.4%ID^E:3.58e-10^RecName: Full=Aminopeptidase YwaD;^Bacteria; Bacillati; Bacillota; Bacilli; Bacillales; Bacillaceae; Bacillus	GO:0003674,GO:0003824,GO:0004177,GO:0005488,GO:0005575,GO:0005576,GO:0006508,GO:0006807,GO:0008150,GO:0008152,GO:0008233,GO:0008235,GO:0008237,GO:0008238,GO:0016787,GO:0019538,GO:0043167,GO:0043169,GO:0043170,GO:0044238,GO:0046872,GO:0070011,GO:0071704,GO:1901564	87.4414	-4.04969	1.07682	-3.7608	0.000169369	0.024407
TRINITY_DN2758_c0_g2	GLRA3_HUMAN^GLRA3_HUMAN^Q:89-457,H:68-450^29.2%ID^E:9.83e-38^RecName: Full=Glycine receptor subunit alpha-3;^Eukaryota; Metazoa; Chordata; Craniata; Vertebrata; Euteleostomi; Mammalia; Eutheria; Euarchontoglires; Primates; Haplorrhini; Catarrhini; Hominidae; Homo	GO:0003674,GO:0004871,GO:0004872,GO:0004888,GO:0005215,GO:0005216,GO:0005230,GO:0005231,GO:0005237,GO:0005253,GO:0005254,GO:0005488,GO:0005575,GO:0005886,GO:0006461,GO:0006810,GO:0006811,GO:0006820,GO:0006821,GO:0008150,GO:0008509,GO:0009987,GO:0015075,GO:0015103,GO:0015108,GO:0015267,GO:0015276,GO:0015698,GO:0016020,GO:0016043,GO:0016594,GO:0016597,GO:0016933,GO:0016934,GO:0016935,GO:0022607,GO:…	125.791	-7.55123	1.87156	-4.03473	5.46653e-05	0.0123913
TRINITY_DN2829_c0_g1	PROF_DROME^PROF_DROME^Q:1-123,H:1-121^45.5%ID^E:5.32e-29^RecName: Full=Profilin;^Eukaryota; Metazoa; Ecdysozoa; Arthropoda; Hexapoda; Insecta; Pterygota; Neoptera; Endopterygota; Diptera; Brachycera; Muscomorpha; Ephydroidea; Drosophilidae; Drosophila; Sophophora	GO:0000281,GO:0000902,GO:0000910,GO:0000912,GO:0000915,GO:0001558,GO:0002009,GO:0003674,GO:0003779,GO:0003785,GO:0005488,GO:0005515,GO:0005575,GO:0005737,GO:0005856,GO:0005938,GO:0006403,GO:0006461,GO:0006810,GO:0006950,GO:0006996,GO:0007010,GO:0007015,GO:0007300,GO:0007316,GO:0007391,GO:0007420,GO:0007435,GO:0007436,GO:0007488,GO:0007560,GO:0008092,GO:0008150,GO:0008154,GO:0008298,GO:0009611,GO:…	140.437	-6.10401	1.58116	-3.86046	0.000113174	0.0195285
TRINITY_DN30186_c0_g2	NAS6_CAEEL^NAS6_CAEEL^Q:10-230,H:4-230^30.5%ID^E:6.29e-18^RecName: Full=Zinc metalloproteinase nas-6;^Eukaryota; Metazoa; Ecdysozoa; Nematoda; Chromadorea; Rhabditida; Rhabditina; Rhabditomorpha; Rhabditoidea; Rhabditidae; Peloderinae; Caenorhabditis	GO:0003674,GO:0003824,GO:0004175,GO:0004222,GO:0005488,GO:0005575,GO:0005576,GO:0006508,GO:0006807,GO:0007610,GO:0007631,GO:0008150,GO:0008152,GO:0008233,GO:0008237,GO:0008270,GO:0016787,GO:0019538,GO:0042755,GO:0043050,GO:0043167,GO:0043169,GO:0043170,GO:0044238,GO:0046872,GO:0046914,GO:0070011,GO:0071704,GO:0160094,GO:1901564	252.596	-7.43073	1.72883	-4.29812	1.72256e-05	0.00543066
TRINITY_DN30452_c0_g1	S2611_HUMAN^S2611_HUMAN^Q:11-534,H:21-511^41.6%ID^E:3.16e-110^RecName: Full=Sodium-independent sulfate anion transporter;^Eukaryota; Metazoa; Chordata; Craniata; Vertebrata; Euteleostomi; Mammalia; Eutheria; Euarchontoglires; Primates; Haplorrhini; Catarrhini; Hominidae; Homo	GO:0003674,GO:0005215,GO:0005216,GO:0005253,GO:0005254,GO:0005575,GO:0005654,GO:0005765,GO:0005774,GO:0005783,GO:0005794,GO:0005886,GO:0006810,GO:0006811,GO:0006820,GO:0006821,GO:0006835,GO:0008150,GO:0008271,GO:0008272,GO:0008509,GO:0015075,GO:0015103,GO:0015108,GO:0015116,GO:0015267,GO:0015291,GO:0015698,GO:0015711,GO:0015849,GO:0016020,GO:0016323,GO:0016324,GO:0019532,GO:0022803,GO:0022804,GO:…	29.7863	-2.86497	0.695625	-4.11856	3.81255e-05	0.00986216
TRINITY_DN3183_c0_g1	SPEF2_HUMAN^SPEF2_HUMAN^Q:1991-30,H:1007-1658^27%ID^E:2.26e-53^RecName: Full=Sperm flagellar protein 2;^Eukaryota; Metazoa; Chordata; Craniata; Vertebrata; Euteleostomi; Mammalia; Eutheria; Euarchontoglires; Primates; Haplorrhini; Catarrhini; Hominidae; Homo	GO:0000226,GO:0001578,GO:0002177,GO:0003006,GO:0003341,GO:0003351,GO:0005575,GO:0005576,GO:0005737,GO:0005794,GO:0005829,GO:0005929,GO:0006928,GO:0006996,GO:0007010,GO:0007017,GO:0007018,GO:0007276,GO:0007283,GO:0007288,GO:0008150,GO:0009653,GO:0009887,GO:0009987,GO:0016043,GO:0016604,GO:0022412,GO:0022414,GO:0022607,GO:0030030,GO:0030031,GO:0031514,GO:0032502,GO:0035082,GO:0036126,GO:0042995,GO:…	249.516	-4.65585	1.10937	-4.19684	2.70662e-05	0.00767895
TRINITY_DN330_c0_g1	NAS8_CAEEL^NAS8_CAEEL^Q:260-778,H:121-268^29.5%ID^E:1.12e-11^RecName: Full=Zinc metalloproteinase nas-8;^Eukaryota; Metazoa; Ecdysozoa; Nematoda; Chromadorea; Rhabditida; Rhabditina; Rhabditomorpha; Rhabditoidea; Rhabditidae; Peloderinae; Caenorhabditis	GO:0003674,GO:0003824,GO:0004175,GO:0004222,GO:0005488,GO:0005575,GO:0005576,GO:0006508,GO:0006807,GO:0008150,GO:0008152,GO:0008233,GO:0008237,GO:0008270,GO:0016787,GO:0019538,GO:0043167,GO:0043169,GO:0043170,GO:0044238,GO:0046872,GO:0046914,GO:0070011,GO:0071704,GO:0090729,GO:1901564	379.435	-4.65722	1.18902	-3.91686	8.97102e-05	0.0170043
TRINITY_DN3438_c0_g1	TF212_SCHPO^TF212_SCHPO^Q:58-794,H:397-1131^28.6%ID^E:3e-79^RecName: Full=Transposon Tf2-12 polyprotein;^Eukaryota; Fungi; Dikarya; Ascomycota; Taphrinomycotina; Schizosaccharomycetes; Schizosaccharomycetales; Schizosaccharomycetaceae; Schizosaccharomyces	GO:0003674,GO:0003676,GO:0003677,GO:0003723,GO:0003824,GO:0003887,GO:0003964,GO:0004175,GO:0004190,GO:0004518,GO:0004519,GO:0005488,GO:0005575,GO:0005634,GO:0006139,GO:0006259,GO:0006310,GO:0006508,GO:0006725,GO:0006807,GO:0008150,GO:0008152,GO:0008233,GO:0009987,GO:0015074,GO:0016740,GO:0016772,GO:0016779,GO:0016787,GO:0016788,GO:0019538,GO:0034061,GO:0034641,GO:0043167,GO:0043169,GO:0043170,GO:…	180.131	-3.78358	0.7669	-4.93361	8.07255e-07	0.000412779
TRINITY_DN34939_c0_g1	CCD39_HUMAN^CCD39_HUMAN^Q:8-920,H:6-917^30.9%ID^E:9.25e-109^RecName: Full=Coiled-coil domain-containing protein 39 {ECO:0000305};^Eukaryota; Metazoa; Chordata; Craniata; Vertebrata; Euteleostomi; Mammalia; Eutheria; Euarchontoglires; Primates; Haplorrhini; Catarrhini; Hominidae; Homo	GO:0001539,GO:0001947,GO:0002009,GO:0002521,GO:0002573,GO:0003008,GO:0003143,GO:0003341,GO:0003351,GO:0003352,GO:0003356,GO:0005575,GO:0005576,GO:0005829,GO:0005929,GO:0005930,GO:0006461,GO:0006928,GO:0006996,GO:0007017,GO:0007018,GO:0007272,GO:0007368,GO:0007389,GO:0008104,GO:0008150,GO:0008366,GO:0009653,GO:0009799,GO:0009855,GO:0009987,GO:0010001,GO:0014004,GO:0016043,GO:0021700,GO:0021987,GO:…	451.159	-3.34723	0.923561	-3.62427	0.000289781	0.0339315
TRINITY_DN35443_c0_g2	DNAI4_HUMAN^DNAI4_HUMAN^Q:191-754,H:231-825^31.6%ID^E:5.28e-94^RecName: Full=Dynein axonemal intermediate chain 4 {ECO:0000305};^Eukaryota; Metazoa; Chordata; Craniata; Vertebrata; Euteleostomi; Mammalia; Eutheria; Euarchontoglires; Primates; Haplorrhini; Catarrhini; Hominidae; Homo	GO:0002244,GO:0003341,GO:0003674,GO:0005488,GO:0005515,GO:0005575,GO:0005858,GO:0005875,GO:0005929,GO:0005930,GO:0006461,GO:0006928,GO:0007017,GO:0007018,GO:0008150,GO:0009987,GO:0016043,GO:0022607,GO:0030154,GO:0030286,GO:0031514,GO:0032502,GO:0032991,GO:0034622,GO:0042995,GO:0043226,GO:0043234,GO:0043623,GO:0043933,GO:0044422,GO:0044424,GO:0044430,GO:0044441,GO:0044446,GO:0044447,GO:0044463,GO:…	316.678	-4.21599	1.10983	-3.79877	0.000145418	0.0225686
TRINITY_DN3628_c5_g1	PSME3_HUMAN^PSME3_HUMAN^Q:10-203,H:16-248^35.2%ID^E:8.54e-46^RecName: Full=Proteasome activator complex subunit 3;^Eukaryota; Metazoa; Chordata; Craniata; Vertebrata; Euteleostomi; Mammalia; Eutheria; Euarchontoglires; Primates; Haplorrhini; Catarrhini; Hominidae; Homo	GO:0000502,GO:0002039,GO:0003674,GO:0005488,GO:0005515,GO:0005575,GO:0005634,GO:0005654,GO:0005737,GO:0005815,GO:0005829,GO:0005929,GO:0006915,GO:0007346,GO:0008047,GO:0008150,GO:0008219,GO:0008537,GO:0009894,GO:0009966,GO:0009968,GO:0009987,GO:0010564,GO:0010646,GO:0010648,GO:0010941,GO:0012501,GO:0016020,GO:0016504,GO:0019222,GO:0023051,GO:0023057,GO:0030162,GO:0030234,GO:0031323,GO:0031329,GO:…	222.827	-5.52008	1.37265	-4.02148	5.78328e-05	0.0129096
TRINITY_DN3721_c2_g1	MAS_DROME^MAS_DROME^Q:112-884,H:27-922^32.6%ID^E:3.2e-68^RecName: Full=Protein masquerade {ECO:0000303|PubMed:7851790};^Eukaryota; Metazoa; Ecdysozoa; Arthropoda; Hexapoda; Insecta; Pterygota; Neoptera; Endopterygota; Diptera; Brachycera; Muscomorpha; Ephydroidea; Drosophilidae; Drosophila; Sophophora	GO:0003674,GO:0003824,GO:0004175,GO:0004252,GO:0005575,GO:0005615,GO:0005737,GO:0005886,GO:0006508,GO:0006807,GO:0007417,GO:0007422,GO:0008150,GO:0008152,GO:0008233,GO:0008236,GO:0009987,GO:0010720,GO:0010975,GO:0010976,GO:0016020,GO:0016043,GO:0016203,GO:0016787,GO:0017171,GO:0019538,GO:0030030,GO:0030424,GO:0031175,GO:0031344,GO:0031346,GO:0032501,GO:0032502,GO:0042995,GO:0043005,GO:0043025,GO:…	489.78	-6.52359	1.75334	-3.72066	0.0001987	0.02669
TRINITY_DN3754_c0_g1	KAD7_MOUSE^KAD7_MOUSE^Q:104-748,H:3-612^44.5%ID^E:4.04e-160^RecName: Full=Adenylate kinase 7;^Eukaryota; Metazoa; Chordata; Craniata; Vertebrata; Euteleostomi; Mammalia; Eutheria; Euarchontoglires; Glires; Rodentia; Myomorpha; Muroidea; Muridae; Murinae; Mus; Mus	GO:0000166,GO:0000226,GO:0001578,GO:0002376,GO:0002437,GO:0003341,GO:0003351,GO:0003674,GO:0003824,GO:0004017,GO:0004127,GO:0004550,GO:0005488,GO:0005524,GO:0005575,GO:0005576,GO:0005829,GO:0005929,GO:0006928,GO:0006950,GO:0006952,GO:0006954,GO:0006955,GO:0006996,GO:0007010,GO:0007017,GO:0007018,GO:0007276,GO:0007283,GO:0007420,GO:0008150,GO:0009987,GO:0016043,GO:0016301,GO:0016740,GO:0016772,GO:…	203.125	-5.7576	1.51826	-3.79223	0.000149303	0.0225692
TRINITY_DN37595_c1_g1	COX1_DROMA^COX1_DROMA^Q:426-1,H:202-343^81%ID^E:3.61e-77^RecName: Full=Cytochrome c oxidase subunit 1;^Eukaryota; Metazoa; Ecdysozoa; Arthropoda; Hexapoda; Insecta; Pterygota; Neoptera; Endopterygota; Diptera; Brachycera; Muscomorpha; Ephydroidea; Drosophilidae; Drosophila; Sophophora	GO:0003674,GO:0003824,GO:0004129,GO:0005215,GO:0005488,GO:0005575,GO:0005743,GO:0006091,GO:0006123,GO:0006810,GO:0006811,GO:0006812,GO:0006818,GO:0008150,GO:0008152,GO:0008324,GO:0009055,GO:0009987,GO:0015002,GO:0015075,GO:0015077,GO:0015078,GO:0015672,GO:0015988,GO:0015990,GO:0015992,GO:0016020,GO:0016491,GO:0016675,GO:0016676,GO:0019866,GO:0020037,GO:0022857,GO:0022890,GO:0022891,GO:0022892,GO:…	2294.26	-9.47975	1.64998	-5.74537	9.17195e-09	9.16674e-06
TRINITY_DN39145_c0_g1	TBA_LYTPI^TBA_LYTPI^Q:1-122,H:35-156^97.5%ID^E:1.26e-83^RecName: Full=Tubulin alpha chain;^Eukaryota; Metazoa; Echinodermata; Eleutherozoa; Echinozoa; Echinoidea; Euechinoidea; Echinacea; Temnopleuroida; Toxopneustidae; Lytechinus	GO:0000166,GO:0001882,GO:0001883,GO:0003674,GO:0003824,GO:0005198,GO:0005200,GO:0005488,GO:0005525,GO:0005575,GO:0005737,GO:0005874,GO:0007017,GO:0008150,GO:0009987,GO:0016787,GO:0017076,GO:0019001,GO:0032549,GO:0032550,GO:0032553,GO:0032555,GO:0032561,GO:0035639,GO:0036094,GO:0043167,GO:0043168,GO:0044422,GO:0044424,GO:0044430,GO:0044446,GO:0044464,GO:0097159,GO:0097367,GO:0099080,GO:0099081,GO:…	997.128	-3.81119	0.931036	-4.09349	4.24927e-05	0.0104978
TRINITY_DN3950_c0_g1	CTL1L_CAEEL^CTL1L_CAEEL^Q:10-730,H:86-761^28%ID^E:2.91e-65^RecName: Full=Choline transporter-like protein 1;^Eukaryota; Metazoa; Ecdysozoa; Nematoda; Chromadorea; Rhabditida; Rhabditina; Rhabditomorpha; Rhabditoidea; Rhabditidae; Peloderinae; Caenorhabditis	GO:0003674,GO:0005215,GO:0005575,GO:0006810,GO:0008150,GO:0016020,GO:0022857,GO:0051179,GO:0051234,GO:0055085	309.296	-4.8244	1.2421	-3.88407	0.000102723	0.0185132
TRINITY_DN3952_c0_g1	VPS4_YEAST^VPS4_YEAST^Q:73-375,H:130-433^42.9%ID^E:1.02e-74^RecName: Full=Vacuolar protein sorting-associated protein 4;^Eukaryota; Fungi; Dikarya; Ascomycota; Saccharomycotina; Saccharomycetes; Saccharomycetales; Saccharomycetaceae; Saccharomyces	GO:0000166,GO:0001778,GO:0003674,GO:0003824,GO:0005488,GO:0005515,GO:0005524,GO:0005575,GO:0005634,GO:0005643,GO:0005737,GO:0005768,GO:0005783,GO:0005829,GO:0005886,GO:0006605,GO:0006623,GO:0006629,GO:0006810,GO:0006886,GO:0006900,GO:0006914,GO:0006996,GO:0006997,GO:0006998,GO:0007009,GO:0007032,GO:0007033,GO:0007034,GO:0007041,GO:0007084,GO:0008104,GO:0008150,GO:0008152,GO:0008202,GO:0008333,GO:…	324.97	-2.47783	0.711373	-3.48317	0.000495511	0.0476808
TRINITY_DN40013_c0_g1	STA10_MOUSE^STA10_MOUSE^Q:6-233,H:22-250^40.6%ID^E:7.1e-61^RecName: Full=START domain-containing protein 10;^Eukaryota; Metazoa; Chordata; Craniata; Vertebrata; Euteleostomi; Mammalia; Eutheria; Euarchontoglires; Glires; Rodentia; Myomorpha; Muroidea; Muridae; Murinae; Mus; Mus	GO:0003674,GO:0005488,GO:0005575,GO:0005829,GO:0005902,GO:0005911,GO:0005929,GO:0006810,GO:0006811,GO:0006820,GO:0006869,GO:0008150,GO:0008289,GO:0009966,GO:0009967,GO:0010646,GO:0010647,GO:0015711,GO:0015718,GO:0015721,GO:0015849,GO:0015850,GO:0016020,GO:0023051,GO:0023056,GO:0030054,GO:0031514,GO:0032782,GO:0035358,GO:0035360,GO:0042995,GO:0043226,GO:0044424,GO:0044444,GO:0044464,GO:0044699,GO:…	49.3879	-6.55601	1.70232	-3.85122	0.000117529	0.0200322
TRINITY_DN4281_c0_g1	VA3_DINQU^VA3_DINQU^Q:11-228,H:11-229^38.1%ID^E:5.48e-52^RecName: Full=Venom allergen 3 homolog {ECO:0000250|UniProtKB:P35778};^Eukaryota; Metazoa; Ecdysozoa; Arthropoda; Hexapoda; Insecta; Pterygota; Neoptera; Endopterygota; Hymenoptera; Apocrita; Aculeata; Formicoidea; Formicidae; Ponerinae; Ponerini; Dinoponera	GO:0005575,GO:0005576	87.6175	-4.84095	1.30995	-3.69553	0.000219427	0.0279853
TRINITY_DN4376_c0_g1	MSPD2_HUMAN^MSPD2_HUMAN^Q:11-181,H:327-492^31.2%ID^E:3.13e-11^RecName: Full=Motile sperm domain-containing protein 2 {ECO:0000305};^Eukaryota; Metazoa; Chordata; Craniata; Vertebrata; Euteleostomi; Mammalia; Eutheria; Euarchontoglires; Primates; Haplorrhini; Catarrhini; Hominidae; Homo	GO:0002682,GO:0002684,GO:0002685,GO:0002687,GO:0002688,GO:0002690,GO:0003674,GO:0005488,GO:0005515,GO:0005575,GO:0005783,GO:0005789,GO:0005886,GO:0006461,GO:0006935,GO:0008150,GO:0009987,GO:0012505,GO:0012506,GO:0016020,GO:0016043,GO:0019904,GO:0022607,GO:0030334,GO:0030335,GO:0030659,GO:0030667,GO:0031090,GO:0032101,GO:0032103,GO:0032879,GO:0033149,GO:0035579,GO:0040011,GO:0040012,GO:0040017,GO:…	219.337	-4.92784	1.32172	-3.72836	0.000192727	0.0263254
TRINITY_DN4480_c0_g4	ISP2_OSMMO^ISP2_OSMMO^Q:26-150,H:38-159^34.8%ID^E:2.34e-15^RecName: Full=Type-2 ice-structuring protein;^Eukaryota; Metazoa; Chordata; Craniata; Vertebrata; Euteleostomi; Actinopterygii; Neopterygii; Teleostei; Stomiati; Osmeriformes; Osmeridae; Osmerus	GO:0003674,GO:0005488,GO:0005575,GO:0005576,GO:0030246	21.3064	-19.7043	2.98753	-6.59552	4.23762e-11	6.90183e-08
TRINITY_DN46324_c0_g1	CMI2B_XENLA^CMI2B_XENLA^Q:125-171,H:193-239^46.8%ID^E:1.04e-08^RecName: Full=Ciliary microtubule inner protein 2B;^Eukaryota; Metazoa; Chordata; Craniata; Vertebrata; Euteleostomi; Amphibia; Batrachia; Anura; Pipoidea; Pipidae; Xenopodinae; Xenopus; Xenopus	GO:0005575,GO:0005874,GO:0005879,GO:0044422,GO:0044424,GO:0044430,GO:0044441,GO:0044446,GO:0044447,GO:0044463,GO:0044464,GO:0099080,GO:0099081,GO:0099512,GO:0099513	791.698	-4.89459	1.26395	-3.87244	0.00010775	0.0191835
TRINITY_DN4660_c22_g1	COX3_ANOGA^COX3_ANOGA^Q:758-9,H:13-262^61.6%ID^E:8.58e-112^RecName: Full=Cytochrome c oxidase subunit 3;^Eukaryota; Metazoa; Ecdysozoa; Arthropoda; Hexapoda; Insecta; Pterygota; Neoptera; Endopterygota; Diptera; Nematocera; Culicoidea; Culicidae; Anophelinae; Anopheles	GO:0003674,GO:0003824,GO:0004129,GO:0005215,GO:0005575,GO:0005739,GO:0005743,GO:0006091,GO:0006123,GO:0008150,GO:0008152,GO:0008324,GO:0009055,GO:0009987,GO:0015002,GO:0015075,GO:0015077,GO:0015078,GO:0016020,GO:0016491,GO:0016675,GO:0016676,GO:0019866,GO:0022857,GO:0022890,GO:0022891,GO:0022892,GO:0022900,GO:0022904,GO:0031090,GO:0031966,GO:0043226,GO:0043227,GO:0043229,GO:0043231,GO:0044237,GO:…	183.29	-7.33976	1.99946	-3.67086	0.000241732	0.02986
TRINITY_DN48494_c0_g1	IF1AX_HUMAN^IF1AX_HUMAN^Q:1-168,H:89-143^64.3%ID^E:2.57e-15^RecName: Full=Eukaryotic translation initiation factor 1A, X-chromosomal;^Eukaryota; Metazoa; Chordata; Craniata; Vertebrata; Euteleostomi; Mammalia; Eutheria; Euarchontoglires; Primates; Haplorrhini; Catarrhini; Hominidae; Homo	GO:0000049,GO:0003674,GO:0003676,GO:0003723,GO:0003743,GO:0005488,GO:0005575,GO:0005737,GO:0005829,GO:0006413,GO:0006996,GO:0008135,GO:0008150,GO:0008152,GO:0009987,GO:0016043,GO:0016282,GO:0022607,GO:0022618,GO:0030529,GO:0032991,GO:0033290,GO:0034622,GO:0042255,GO:0043614,GO:0043933,GO:0044237,GO:0044424,GO:0044444,GO:0044464,GO:0045202,GO:0065003,GO:0070925,GO:0070993,GO:0071826,GO:0071840,GO:…	6.00076	-16.4096	3.72076	-4.41028	1.03239e-05	0.00357475
TRINITY_DN4898_c10_g1	TSP1_BOVIN^TSP1_BOVIN^Q:1477-1253,H:474-549^38.2%ID^E:7.46e-09^RecName: Full=Thrombospondin-1;^Eukaryota; Metazoa; Chordata; Craniata; Vertebrata; Euteleostomi; Mammalia; Eutheria; Laurasiatheria; Artiodactyla; Ruminantia; Pecora; Bovidae; Bovinae; Bos	GO:0001968,GO:0003674,GO:0005488,GO:0005509,GO:0005515,GO:0005539,GO:0005575,GO:0005576,GO:0005783,GO:0006950,GO:0006986,GO:0007155,GO:0007610,GO:0008150,GO:0008201,GO:0009986,GO:0009987,GO:0010033,GO:0016525,GO:0016529,GO:0022603,GO:0022610,GO:0031012,GO:0033554,GO:0034976,GO:0035966,GO:0042221,GO:0043167,GO:0043168,GO:0043169,GO:0043226,GO:0043227,GO:0043229,GO:0043231,GO:0044421,GO:0044424,GO:…	26.5906	-5.83747	1.68171	-3.47116	0.000518209	0.0489018
TRINITY_DN49172_c1_g1	EF1A_VICFA^EF1A_VICFA^Q:78-1,H:1-26^96.2%ID^E:1.6e-08^RecName: Full=Elongation factor 1-alpha;^Eukaryota; Viridiplantae; Streptophyta; Embryophyta; Tracheophyta; Spermatophyta; Magnoliopsida; eudicotyledons; Gunneridae; Pentapetalae; rosids; fabids; Fabales; Fabaceae; Papilionoideae; 50 kb inversion clade; NPAAA clade; Hologalegina; IRL clade; Fabeae; Vicia	GO:0000166,GO:0001882,GO:0001883,GO:0003674,GO:0003676,GO:0003723,GO:0003746,GO:0003824,GO:0003924,GO:0005488,GO:0005525,GO:0005575,GO:0005737,GO:0008135,GO:0016462,GO:0016787,GO:0016817,GO:0016818,GO:0017076,GO:0017111,GO:0019001,GO:0032549,GO:0032550,GO:0032553,GO:0032555,GO:0032561,GO:0035639,GO:0036094,GO:0043167,GO:0043168,GO:0044424,GO:0044464,GO:0097159,GO:0097367,GO:1901265,GO:1901363	40.349	-2.47924	0.627466	-3.9512	7.77602e-05	0.0154729
TRINITY_DN5_c2_g2	AKAP9_MOUSE^AKAP9_MOUSE^Q:91-222,H:3540-3675^33.8%ID^E:3.56e-15^RecName: Full=A-kinase anchor protein 9;^Eukaryota; Metazoa; Chordata; Craniata; Vertebrata; Euteleostomi; Mammalia; Eutheria; Euarchontoglires; Glires; Rodentia; Myomorpha; Muroidea; Muridae; Murinae; Mus; Mus	GO:0000226,GO:0000242,GO:0002064,GO:0003006,GO:0003674,GO:0005488,GO:0005515,GO:0005575,GO:0005737,GO:0005794,GO:0005795,GO:0005813,GO:0005815,GO:0005929,GO:0006996,GO:0007010,GO:0007017,GO:0007020,GO:0007165,GO:0007276,GO:0007283,GO:0008104,GO:0008150,GO:0009987,GO:0016043,GO:0022414,GO:0031503,GO:0031514,GO:0031984,GO:0032502,GO:0032991,GO:0033036,GO:0033043,GO:0034237,GO:0034702,GO:0034703,GO:…	523.363	-5.08204	1.25158	-4.06051	4.89647e-05	0.0115765
TRINITY_DN5075_c0_g1	CL17A_HUMAN^CL17A_HUMAN^Q:138-278,H:241-375^38.5%ID^E:2.2e-19^RecName: Full=C-type lectin domain family 17, member A;^Eukaryota; Metazoa; Chordata; Craniata; Vertebrata; Euteleostomi; Mammalia; Eutheria; Euarchontoglires; Primates; Haplorrhini; Catarrhini; Hominidae; Homo	GO:0002376,GO:0003674,GO:0004872,GO:0005488,GO:0005515,GO:0005537,GO:0005575,GO:0006955,GO:0008150,GO:0009897,GO:0009986,GO:0030246,GO:0036094,GO:0038187,GO:0042802,GO:0042806,GO:0043167,GO:0043169,GO:0044425,GO:0044459,GO:0044464,GO:0046872,GO:0048029,GO:0050896,GO:0060089,GO:0098552	706.339	-6.39969	1.4982	-4.27159	1.94082e-05	0.00584572
TRINITY_DN51273_c0_g1	NU4M_ANOAR^NU4M_ANOAR^Q:31-441,H:53-189^53.3%ID^E:1.11e-44^RecName: Full=NADH-ubiquinone oxidoreductase chain 4;^Eukaryota; Metazoa; Ecdysozoa; Arthropoda; Hexapoda; Insecta; Pterygota; Neoptera; Endopterygota; Diptera; Nematocera; Culicoidea; Culicidae; Anophelinae; Anopheles	GO:0003674,GO:0003824,GO:0003954,GO:0005488,GO:0005575,GO:0006091,GO:0006810,GO:0006811,GO:0006812,GO:0006818,GO:0008137,GO:0008150,GO:0008152,GO:0009987,GO:0015672,GO:0015988,GO:0015990,GO:0015992,GO:0016020,GO:0016491,GO:0016651,GO:0016655,GO:0022900,GO:0022904,GO:0031090,GO:0031966,GO:0034220,GO:0042773,GO:0044237,GO:0044422,GO:0044424,GO:0044429,GO:0044444,GO:0044446,GO:0044464,GO:0044699,GO:…	1727.87	-11.152	1.94762	-5.726	1.02829e-08	1.00486e-05
TRINITY_DN5347_c0_g1	TF212_SCHPO^TF212_SCHPO^Q:2865-4832,H:431-1087^31.6%ID^E:4.1e-83^RecName: Full=Transposon Tf2-12 polyprotein;^Eukaryota; Fungi; Dikarya; Ascomycota; Taphrinomycotina; Schizosaccharomycetes; Schizosaccharomycetales; Schizosaccharomycetaceae; Schizosaccharomyces	GO:0003674,GO:0003676,GO:0003677,GO:0003723,GO:0003824,GO:0003887,GO:0003964,GO:0004175,GO:0004190,GO:0004518,GO:0004519,GO:0005488,GO:0005575,GO:0005634,GO:0006139,GO:0006259,GO:0006310,GO:0006508,GO:0006725,GO:0006807,GO:0008150,GO:0008152,GO:0008233,GO:0009987,GO:0015074,GO:0016740,GO:0016772,GO:0016779,GO:0016787,GO:0016788,GO:0019538,GO:0034061,GO:0034641,GO:0043167,GO:0043169,GO:0043170,GO:…	247.64	-3.153	0.750248	-4.20261	2.63851e-05	0.0075387
TRINITY_DN54557_c0_g1	TSSK1_BOVIN^TSSK1_BOVIN^Q:32-303,H:4-272^54.3%ID^E:1.58e-94^RecName: Full=Testis-specific serine/threonine-protein kinase 1;^Eukaryota; Metazoa; Chordata; Craniata; Vertebrata; Euteleostomi; Mammalia; Eutheria; Laurasiatheria; Artiodactyla; Ruminantia; Pecora; Bovidae; Bovinae; Bos	GO:0000166,GO:0000226,GO:0000287,GO:0001669,GO:0003006,GO:0003674,GO:0003824,GO:0004672,GO:0004674,GO:0005488,GO:0005524,GO:0005575,GO:0005737,GO:0005929,GO:0006464,GO:0006468,GO:0006793,GO:0006796,GO:0006807,GO:0006996,GO:0007010,GO:0007017,GO:0007165,GO:0007281,GO:0007286,GO:0008150,GO:0008152,GO:0009987,GO:0016043,GO:0016301,GO:0016310,GO:0016740,GO:0016772,GO:0016773,GO:0017076,GO:0019538,GO:…	409.235	-5.68098	1.38112	-4.11331	3.90028e-05	0.00991414
TRINITY_DN553_c0_g1	5NTD_RHIMP^5NTD_RHIMP^Q:34-578,H:13-556^32%ID^E:8.75e-88^RecName: Full=Protein 5NUC;^Eukaryota; Metazoa; Ecdysozoa; Arthropoda; Chelicerata; Arachnida; Acari; Parasitiformes; Ixodida; Ixodoidea; Ixodidae; Rhipicephalinae; Rhipicephalus; Boophilus	GO:0000166,GO:0002953,GO:0003674,GO:0003824,GO:0005488,GO:0005515,GO:0005575,GO:0005654,GO:0005829,GO:0005886,GO:0006139,GO:0006163,GO:0006195,GO:0006196,GO:0006259,GO:0006725,GO:0006753,GO:0006793,GO:0006796,GO:0006807,GO:0007155,GO:0007159,GO:0008150,GO:0008152,GO:0008252,GO:0008253,GO:0008270,GO:0008768,GO:0009056,GO:0009058,GO:0009116,GO:0009117,GO:0009119,GO:0009123,GO:0009125,GO:0009126,GO:…	601.804	-6.0331	1.58714	-3.80123	0.000143977	0.0225686
TRINITY_DN5725_c0_g1	EFHC1_HUMAN^EFHC1_HUMAN^Q:5-522,H:16-543^46.5%ID^E:9.6e-151^RecName: Full=EF-hand domain-containing protein 1;^Eukaryota; Metazoa; Chordata; Craniata; Vertebrata; Euteleostomi; Mammalia; Eutheria; Euarchontoglires; Primates; Haplorrhini; Catarrhini; Hominidae; Homo	GO:0000226,GO:0000281,GO:0000910,GO:0000922,GO:0001539,GO:0003674,GO:0005488,GO:0005509,GO:0005515,GO:0005575,GO:0005813,GO:0005815,GO:0005819,GO:0005874,GO:0005879,GO:0005929,GO:0005930,GO:0006928,GO:0006996,GO:0007010,GO:0007017,GO:0007051,GO:0007052,GO:0008092,GO:0008150,GO:0009987,GO:0015631,GO:0016043,GO:0016477,GO:0021795,GO:0021885,GO:0022029,GO:0022402,GO:0030317,GO:0031514,GO:0036126,GO:…	229.558	-3.98328	0.990341	-4.02213	5.76748e-05	0.0129096
TRINITY_DN5898_c2_g1	SZT2_MOUSE^SZT2_MOUSE^Q:11651-909,H:12-3431^29.6%ID^E:0^RecName: Full=KICSTOR complex protein SZT2 {ECO:0000305};^Eukaryota; Metazoa; Chordata; Craniata; Vertebrata; Euteleostomi; Mammalia; Eutheria; Euarchontoglires; Glires; Rodentia; Myomorpha; Muroidea; Muridae; Murinae; Mus; Mus	GO:0005575,GO:0005765,GO:0005774,GO:0005777,GO:0006950,GO:0007154,GO:0007409,GO:0007417,GO:0008104,GO:0008150,GO:0009267,GO:0009605,GO:0009653,GO:0009791,GO:0009966,GO:0009968,GO:0009987,GO:0009991,GO:0010646,GO:0010648,GO:0016020,GO:0016043,GO:0019222,GO:0021540,GO:0021952,GO:0021955,GO:0023051,GO:0023057,GO:0030030,GO:0031090,GO:0031323,GO:0031667,GO:0031668,GO:0031669,GO:0032006,GO:0032007,GO:…	921.899	-0.512041	0.124294	-4.11959	3.79553e-05	0.00986216
TRINITY_DN6096_c0_g1	NAS31_CAEEL^NAS31_CAEEL^Q:127-378,H:175-393^34%ID^E:2.83e-20^RecName: Full=Zinc metalloproteinase nas-31;^Eukaryota; Metazoa; Ecdysozoa; Nematoda; Chromadorea; Rhabditida; Rhabditina; Rhabditomorpha; Rhabditoidea; Rhabditidae; Peloderinae; Caenorhabditis	GO:0003674,GO:0003824,GO:0004175,GO:0004222,GO:0005488,GO:0005575,GO:0005576,GO:0006508,GO:0006807,GO:0008150,GO:0008152,GO:0008233,GO:0008237,GO:0008270,GO:0016787,GO:0018996,GO:0019538,GO:0032501,GO:0042303,GO:0043167,GO:0043169,GO:0043170,GO:0044238,GO:0044699,GO:0044707,GO:0046872,GO:0046914,GO:0070011,GO:0071704,GO:1901564	210.662	-5.8515	1.67581	-3.49173	0.000479896	0.0468965
TRINITY_DN6129_c0_g1	PGCB_BOVIN^PGCB_BOVIN^Q:26-152,H:689-812^37.2%ID^E:5.3e-23^RecName: Full=Brevican core protein;^Eukaryota; Metazoa; Chordata; Craniata; Vertebrata; Euteleostomi; Mammalia; Eutheria; Laurasiatheria; Artiodactyla; Ruminantia; Pecora; Bovidae; Bovinae; Bos	GO:0001501,GO:0003674,GO:0005488,GO:0005539,GO:0005540,GO:0005575,GO:0005615,GO:0007155,GO:0007417,GO:0008150,GO:0022610,GO:0030246,GO:0031406,GO:0032502,GO:0036094,GO:0043167,GO:0043168,GO:0043177,GO:0044420,GO:0044421,GO:0045202,GO:0048731,GO:0048856,GO:0072534,GO:0097367	164.157	-24.2786	4.27762	-5.67573	1.38099e-08	1.29211e-05
TRINITY_DN62739_c0_g1	KCP_XENLA^KCP_XENLA^Q:227-6,H:881-965^36.8%ID^E:3.87e-07^RecName: Full=Kielin/chordin-like protein;^Eukaryota; Metazoa; Chordata; Craniata; Vertebrata; Euteleostomi; Amphibia; Batrachia; Anura; Pipoidea; Pipidae; Xenopodinae; Xenopus; Xenopus	GO:0003170,GO:0005575,GO:0005576,GO:0006355,GO:0006357,GO:0008150,GO:0009889,GO:0009966,GO:0009967,GO:0010468,GO:0010556,GO:0010646,GO:0010647,GO:0019219,GO:0019222,GO:0023051,GO:0023056,GO:0030510,GO:0030513,GO:0031323,GO:0031326,GO:0032502,GO:0044699,GO:0044767,GO:0048518,GO:0048522,GO:0048583,GO:0048584,GO:0048856,GO:0050789,GO:0050794,GO:0051171,GO:0051252,GO:0060255,GO:0065007,GO:0080090,GO:…	5.21312	-6.10497	1.73893	-3.51076	0.00044682	0.0448605
TRINITY_DN6379_c0_g1	VMP_NEMVE^VMP_NEMVE^Q:66-278,H:30-248^30.3%ID^E:4.52e-14^RecName: Full=Nematocyst expressed protein 6 {ECO:0000303|PubMed:23151943};^Eukaryota; Metazoa; Cnidaria; Anthozoa; Hexacorallia; Actiniaria; Edwardsiidae; Nematostella	GO:0003674,GO:0003824,GO:0004175,GO:0004222,GO:0005488,GO:0005575,GO:0005576,GO:0006508,GO:0006807,GO:0008150,GO:0008152,GO:0008233,GO:0008237,GO:0008270,GO:0016787,GO:0019538,GO:0042151,GO:0043167,GO:0043169,GO:0043170,GO:0043226,GO:0043228,GO:0043229,GO:0043232,GO:0044238,GO:0044424,GO:0044444,GO:0044448,GO:0044464,GO:0046872,GO:0046914,GO:0070011,GO:0071704,GO:0090729,GO:1901564	651.902	-6.48404	1.82021	-3.56225	0.000367684	0.0396626
TRINITY_DN64429_c0_g1	NU4LM_CERCA^NU4LM_CERCA^Q:316-41,H:5-96^44.6%ID^E:3.32e-20^RecName: Full=NADH-ubiquinone oxidoreductase chain 4L;^Eukaryota; Metazoa; Ecdysozoa; Arthropoda; Hexapoda; Insecta; Pterygota; Neoptera; Endopterygota; Diptera; Brachycera; Muscomorpha; Tephritoidea; Tephritidae; Ceratitis; Ceratitis	GO:0003674,GO:0003824,GO:0003954,GO:0005575,GO:0006091,GO:0008137,GO:0008150,GO:0008152,GO:0009987,GO:0016020,GO:0016491,GO:0016651,GO:0016655,GO:0022900,GO:0022904,GO:0030964,GO:0031090,GO:0031966,GO:0032991,GO:0042773,GO:0044237,GO:0044422,GO:0044424,GO:0044425,GO:0044429,GO:0044444,GO:0044446,GO:0044464,GO:0044699,GO:0044710,GO:0044763,GO:0050136,GO:0055114,GO:1902494,GO:1990204	17.28	-21.5073	2.38188	-9.02954	1.72401e-19	8.42373e-16
TRINITY_DN7409_c0_g1	KAD9_HUMAN^KAD9_HUMAN^Q:1363-2232,H:1069-1887^29%ID^E:1.77e-98^RecName: Full=Adenylate kinase 9 {ECO:0000303|PubMed:23416111};^Eukaryota; Metazoa; Chordata; Craniata; Vertebrata; Euteleostomi; Mammalia; Eutheria; Euarchontoglires; Primates; Haplorrhini; Catarrhini; Hominidae; Homo	GO:0000166,GO:0003674,GO:0003824,GO:0004017,GO:0004127,GO:0004550,GO:0005488,GO:0005524,GO:0005575,GO:0005634,GO:0005654,GO:0005737,GO:0005829,GO:0005856,GO:0005929,GO:0006139,GO:0006213,GO:0006220,GO:0006221,GO:0006225,GO:0006725,GO:0006753,GO:0006793,GO:0006796,GO:0006807,GO:0008150,GO:0008152,GO:0009041,GO:0009058,GO:0009116,GO:0009117,GO:0009119,GO:0009132,GO:0009133,GO:0009138,GO:0009139,GO:…	180.439	-6.3409	1.657	-3.82673	0.000129859	0.0214861
TRINITY_DN7636_c0_g1	SL9C1_STRPU^SL9C1_STRPU^Q:56-1258,H:29-1193^42.8%ID^E:1.14000000014657e-314^RecName: Full=Sperm-specific sodium:proton exchanger;^Eukaryota; Metazoa; Echinodermata; Eleutherozoa; Echinozoa; Echinoidea; Euechinoidea; Echinacea; Camarodonta; Echinidea; Strongylocentrotidae; Strongylocentrotus	GO:0000166,GO:0003674,GO:0005215,GO:0005216,GO:0005451,GO:0005488,GO:0005515,GO:0005575,GO:0005886,GO:0005929,GO:0006810,GO:0006811,GO:0006812,GO:0006813,GO:0006814,GO:0006818,GO:0006873,GO:0006885,GO:0007338,GO:0008150,GO:0008324,GO:0009566,GO:0009987,GO:0015075,GO:0015077,GO:0015078,GO:0015079,GO:0015081,GO:0015267,GO:0015291,GO:0015297,GO:0015298,GO:0015299,GO:0015385,GO:0015386,GO:0015491,GO:…	876.736	-3.87831	1.01759	-3.81126	0.000138259	0.0220288
TRINITY_DN7648_c0_g1	CLC4G_HUMAN^CLC4G_HUMAN^Q:24-148,H:165-288^29%ID^E:4.04e-09^RecName: Full=C-type lectin domain family 4 member G;^Eukaryota; Metazoa; Chordata; Craniata; Vertebrata; Euteleostomi; Mammalia; Eutheria; Euarchontoglires; Primates; Haplorrhini; Catarrhini; Hominidae; Homo	GO:0001618,GO:0001775,GO:0001871,GO:0002250,GO:0002252,GO:0002376,GO:0002443,GO:0002449,GO:0002456,GO:0002460,GO:0002682,GO:0002683,GO:0002694,GO:0002695,GO:0002697,GO:0002698,GO:0002703,GO:0002704,GO:0002706,GO:0002707,GO:0002709,GO:0002710,GO:0002819,GO:0002820,GO:0002822,GO:0002823,GO:0003674,GO:0004872,GO:0005488,GO:0005537,GO:0005575,GO:0005886,GO:0006955,GO:0007162,GO:0008150,GO:0008283,GO:…	13.757	-21.7527	3.08411	-7.05314	1.74919e-12	4.04845e-09
TRINITY_DN7852_c0_g1	ATAD2_MOUSE^ATAD2_MOUSE^Q:185-649,H:69-586^36.7%ID^E:1.64e-93^RecName: Full=ATPase family AAA domain-containing protein 2;^Eukaryota; Metazoa; Chordata; Craniata; Vertebrata; Euteleostomi; Mammalia; Eutheria; Euarchontoglires; Glires; Rodentia; Myomorpha; Muroidea; Muridae; Murinae; Mus; Mus	GO:0000166,GO:0003674,GO:0003824,GO:0005488,GO:0005524,GO:0005575,GO:0005654,GO:0006355,GO:0008150,GO:0009889,GO:0009891,GO:0009893,GO:0010468,GO:0010556,GO:0010557,GO:0010604,GO:0010628,GO:0016462,GO:0016787,GO:0016817,GO:0016818,GO:0016887,GO:0017076,GO:0017111,GO:0019219,GO:0019222,GO:0030554,GO:0031323,GO:0031325,GO:0031326,GO:0031328,GO:0032553,GO:0032555,GO:0032559,GO:0035639,GO:0036094,GO:…	419.312	-5.0152	1.32313	-3.7904	0.000150405	0.0226509
TRINITY_DN7895_c1_g1	CE164_HUMAN^CE164_HUMAN^Q:252-542,H:12-107^45.4%ID^E:5.48e-19^RecName: Full=Centrosomal protein of 164 kDa;^Eukaryota; Metazoa; Chordata; Craniata; Vertebrata; Euteleostomi; Mammalia; Eutheria; Euarchontoglires; Primates; Haplorrhini; Catarrhini; Hominidae; Homo	GO:0003674,GO:0005488,GO:0005515,GO:0005575,GO:0005615,GO:0005654,GO:0005813,GO:0005814,GO:0005815,GO:0005829,GO:0006139,GO:0006259,GO:0006281,GO:0006725,GO:0006807,GO:0006950,GO:0006974,GO:0006996,GO:0008150,GO:0008152,GO:0009987,GO:0016043,GO:0022607,GO:0030030,GO:0030031,GO:0032991,GO:0033554,GO:0034641,GO:0043170,GO:0043226,GO:0043227,GO:0043228,GO:0043229,GO:0043231,GO:0043232,GO:0043234,GO:…	124.423	-1.02326	0.28278	-3.61857	0.000296233	0.0342106
TRINITY_DN79157_c0_g1	CFA52_HUMAN^CFA52_HUMAN^Q:11-647,H:13-617^45.3%ID^E:3.83e-200^RecName: Full=Cilia- and flagella-associated protein 52 {ECO:0000312|HGNC:HGNC:16053};^Eukaryota; Metazoa; Chordata; Craniata; Vertebrata; Euteleostomi; Mammalia; Eutheria; Euarchontoglires; Primates; Haplorrhini; Catarrhini; Hominidae; Homo	GO:0003006,GO:0003674,GO:0005488,GO:0005515,GO:0005575,GO:0005874,GO:0005879,GO:0005929,GO:0005930,GO:0006928,GO:0007017,GO:0007018,GO:0007281,GO:0007286,GO:0007338,GO:0008150,GO:0008152,GO:0009566,GO:0009987,GO:0010467,GO:0022412,GO:0022414,GO:0030317,GO:0031514,GO:0032502,GO:0036126,GO:0040011,GO:0042995,GO:0043170,GO:0043226,GO:0044422,GO:0044424,GO:0044430,GO:0044441,GO:0044446,GO:0044447,GO:…	857.885	-3.36931	0.899194	-3.74703	0.000178942	0.0253245
TRINITY_DN8177_c0_g1	CCD77_XENLA^CCD77_XENLA^Q:38-497,H:47-493^35.7%ID^E:4.38e-70^RecName: Full=Coiled-coil domain-containing protein 77;^Eukaryota; Metazoa; Chordata; Craniata; Vertebrata; Euteleostomi; Amphibia; Batrachia; Anura; Pipoidea; Pipidae; Xenopodinae; Xenopus; Xenopus	GO:0005575,GO:0005813,GO:0005815,GO:0043226,GO:0043228,GO:0043229,GO:0043232,GO:0044422,GO:0044424,GO:0044430,GO:0044446,GO:0044464	512.758	-2.80115	0.730983	-3.83203	0.000127088	0.0211693
TRINITY_DN821_c0_g1	TL5B_TACTR^TL5B_TACTR^Q:157-357,H:106-305^52%ID^E:3.13e-70^RecName: Full=Techylectin-5B;^Eukaryota; Metazoa; Ecdysozoa; Arthropoda; Chelicerata; Merostomata; Xiphosura; Limulidae; Tachypleus	GO:0003674,GO:0005198,GO:0005201,GO:0005488,GO:0005515,GO:0005575,GO:0005577,GO:0005615,GO:0007155,GO:0007596,GO:0007599,GO:0008150,GO:0022407,GO:0022409,GO:0022610,GO:0030155,GO:0030193,GO:0030195,GO:0030246,GO:0030674,GO:0032101,GO:0032102,GO:0032501,GO:0032991,GO:0034114,GO:0034116,GO:0042730,GO:0043167,GO:0043169,GO:0043234,GO:0044421,GO:0044699,GO:0044707,GO:0045785,GO:0046872,GO:0048518,GO:…	1481.75	-5.63759	1.55835	-3.61767	0.000297268	0.0342209
TRINITY_DN83794_c0_g1	TL5B_TACTR^TL5B_TACTR^Q:27-228,H:106-306^50.2%ID^E:6.12e-71^RecName: Full=Techylectin-5B;^Eukaryota; Metazoa; Ecdysozoa; Arthropoda; Chelicerata; Merostomata; Xiphosura; Limulidae; Tachypleus	GO:0003674,GO:0005198,GO:0005201,GO:0005488,GO:0005515,GO:0005575,GO:0005577,GO:0007155,GO:0008150,GO:0022407,GO:0022409,GO:0022610,GO:0030155,GO:0030193,GO:0030195,GO:0030246,GO:0030674,GO:0032101,GO:0032102,GO:0032991,GO:0034114,GO:0034116,GO:0042730,GO:0043167,GO:0043169,GO:0043234,GO:0044421,GO:0045785,GO:0046872,GO:0048518,GO:0048519,GO:0048583,GO:0048585,GO:0050789,GO:0050818,GO:0050819,GO:…	92.6425	-7.78067	1.92377	-4.04449	5.24363e-05	0.0120727
TRINITY_DN8552_c0_g1	TFPI1_MACMU^TFPI1_MACMU^Q:194-357,H:69-269^27.1%ID^E:4.08e-18^RecName: Full=Tissue factor pathway inhibitor;^Eukaryota; Metazoa; Chordata; Craniata; Vertebrata; Euteleostomi; Mammalia; Eutheria; Euarchontoglires; Primates; Haplorrhini; Catarrhini; Cercopithecidae; Cercopithecinae; Macaca	GO:0003674,GO:0004857,GO:0004866,GO:0004867,GO:0005575,GO:0005615,GO:0007596,GO:0007599,GO:0008150,GO:0030234,GO:0030414,GO:0032501,GO:0044421,GO:0044699,GO:0044707,GO:0050817,GO:0050878,GO:0061134,GO:0061135,GO:0065007,GO:0065008,GO:0098772	71.8275	-7.1285	1.61045	-4.42641	9.58143e-06	0.00337075
TRINITY_DN8743_c0_g1	GCYB2_RAT^GCYB2_RAT^Q:9-181,H:409-580^59%ID^E:4.4e-59^RecName: Full=Guanylate cyclase soluble subunit beta-2;^Eukaryota; Metazoa; Chordata; Craniata; Vertebrata; Euteleostomi; Mammalia; Eutheria; Euarchontoglires; Glires; Rodentia; Myomorpha; Muroidea; Muridae; Murinae; Rattus	GO:0000166,GO:0001882,GO:0001883,GO:0003674,GO:0003824,GO:0004383,GO:0005488,GO:0005525,GO:0005575,GO:0005829,GO:0006139,GO:0006725,GO:0006753,GO:0006793,GO:0006796,GO:0006807,GO:0007165,GO:0008074,GO:0008150,GO:0008152,GO:0009058,GO:0009117,GO:0009165,GO:0009187,GO:0009190,GO:0009628,GO:0009975,GO:0009987,GO:0016829,GO:0016849,GO:0017076,GO:0018130,GO:0019001,GO:0019438,GO:0019637,GO:0019932,GO:…	138.166	-1.70169	0.486026	-3.50123	0.000463112	0.0456197
TRINITY_DN88277_c0_g1	SER3_DROME^SER3_DROME^Q:179-417,H:40-268^31.8%ID^E:4.62e-30^RecName: Full=Serine protease 3;^Eukaryota; Metazoa; Ecdysozoa; Arthropoda; Hexapoda; Insecta; Pterygota; Neoptera; Endopterygota; Diptera; Brachycera; Muscomorpha; Ephydroidea; Drosophilidae; Drosophila; Sophophora	GO:0002376,GO:0003674,GO:0003824,GO:0004175,GO:0004252,GO:0005488,GO:0005575,GO:0005615,GO:0006508,GO:0006582,GO:0006725,GO:0006807,GO:0006950,GO:0006952,GO:0006955,GO:0008150,GO:0008152,GO:0008233,GO:0008236,GO:0009605,GO:0009607,GO:0009620,GO:0009987,GO:0016787,GO:0017171,GO:0018958,GO:0019538,GO:0019748,GO:0035006,GO:0042440,GO:0043167,GO:0043169,GO:0043170,GO:0043207,GO:0044237,GO:0044238,GO:…	19.7013	-4.95773	1.27904	-3.87612	0.000106135	0.0189727
TRINITY_DN8864_c0_g1	TXND6_HUMAN^TXND6_HUMAN^Q:117-764,H:1-202^34.3%ID^E:1.06e-33^RecName: Full=Thioredoxin domain-containing protein 6 {ECO:0000305};^Eukaryota; Metazoa; Chordata; Craniata; Vertebrata; Euteleostomi; Mammalia; Eutheria; Euarchontoglires; Primates; Haplorrhini; Catarrhini; Hominidae; Homo	GO:0003674,GO:0003824,GO:0004550,GO:0005575,GO:0005856,GO:0006139,GO:0006163,GO:0006164,GO:0006183,GO:0006213,GO:0006220,GO:0006221,GO:0006228,GO:0006241,GO:0006725,GO:0006753,GO:0006793,GO:0006796,GO:0006807,GO:0008150,GO:0008152,GO:0009058,GO:0009116,GO:0009117,GO:0009119,GO:0009141,GO:0009142,GO:0009144,GO:0009145,GO:0009147,GO:0009148,GO:0009150,GO:0009152,GO:0009163,GO:0009165,GO:0009199,GO:…	200.842	-2.73283	0.775806	-3.52256	0.000427395	0.0441342
TRINITY_DN88907_c0_g1	POL_MLVFF^POL_MLVFF^Q:50-278,H:1371-1603^29.9%ID^E:1.48e-22^RecName: Full=Gag-Pol polyprotein;^Viruses; Riboviria; Pararnavirae; Artverviricota; Revtraviricetes; Ortervirales; Retroviridae; Orthoretrovirinae; Gammaretrovirus; Murine leukemia virus	GO:0003674,GO:0003676,GO:0003677,GO:0003723,GO:0003824,GO:0003887,GO:0003964,GO:0004175,GO:0004190,GO:0004518,GO:0004519,GO:0004521,GO:0004523,GO:0004540,GO:0005198,GO:0005488,GO:0005575,GO:0006139,GO:0006259,GO:0006310,GO:0006508,GO:0006725,GO:0006807,GO:0008150,GO:0008152,GO:0008233,GO:0008270,GO:0009892,GO:0009987,GO:0010468,GO:0010605,GO:0010629,GO:0015074,GO:0016020,GO:0016032,GO:0016043,GO:…	4.77637	-5.32884	1.09811	-4.85274	1.21765e-06	0.000588421
TRINITY_DN9001_c0_g2	DCST1_HUMAN^DCST1_HUMAN^Q:99-736,H:38-684^22.9%ID^E:7.88e-33^RecName: Full=E3 ubiquitin-protein ligase DCST1 {ECO:0000305};^Eukaryota; Metazoa; Chordata; Craniata; Vertebrata; Euteleostomi; Mammalia; Eutheria; Euarchontoglires; Primates; Haplorrhini; Catarrhini; Hominidae; Homo	GO:0001959,GO:0001960,GO:0002080,GO:0002376,GO:0002682,GO:0002683,GO:0003674,GO:0003824,GO:0004842,GO:0005488,GO:0005575,GO:0005886,GO:0006464,GO:0006508,GO:0006511,GO:0006807,GO:0006950,GO:0006952,GO:0006955,GO:0007342,GO:0008037,GO:0008150,GO:0008152,GO:0008270,GO:0009056,GO:0009057,GO:0009966,GO:0009968,GO:0009987,GO:0009988,GO:0010646,GO:0010648,GO:0012506,GO:0016020,GO:0016043,GO:0016567,GO:…	21.5806	-5.58549	1.60624	-3.47736	0.000506375	0.0483034
TRINITY_DN9179_c0_g1	ORCT_DROME^ORCT_DROME^Q:8-533,H:3-522^33.7%ID^E:8.28e-82^RecName: Full=Organic cation transporter protein;^Eukaryota; Metazoa; Ecdysozoa; Arthropoda; Hexapoda; Insecta; Pterygota; Neoptera; Endopterygota; Diptera; Brachycera; Muscomorpha; Ephydroidea; Drosophilidae; Drosophila; Sophophora	GO:0001558,GO:0003674,GO:0005215,GO:0005575,GO:0006810,GO:0006811,GO:0006812,GO:0006915,GO:0008150,GO:0008219,GO:0008324,GO:0009987,GO:0012501,GO:0015075,GO:0015101,GO:0015695,GO:0016020,GO:0022857,GO:0022891,GO:0022892,GO:0030307,GO:0040008,GO:0040014,GO:0040018,GO:0044699,GO:0044763,GO:0045927,GO:0048518,GO:0048522,GO:0048638,GO:0048639,GO:0050789,GO:0050793,GO:0050794,GO:0051094,GO:0051128,GO:…	48.9648	-1.71146	0.467355	-3.66201	0.000250245	0.030825
TRINITY_DN9202_c0_g1	CTSRD_MOUSE^CTSRD_MOUSE^Q:651-863,H:568-755^26.6%ID^E:3.38e-10^RecName: Full=Cation channel sperm-associated auxiliary subunit delta {ECO:0000312|MGI:MGI:2147030};^Eukaryota; Metazoa; Chordata; Craniata; Vertebrata; Euteleostomi; Mammalia; Eutheria; Euarchontoglires; Glires; Rodentia; Myomorpha; Muroidea; Muridae; Murinae; Mus; Mus	GO:0003006,GO:0005575,GO:0005891,GO:0006928,GO:0007276,GO:0007283,GO:0008150,GO:0009987,GO:0021700,GO:0022412,GO:0022414,GO:0030317,GO:0032502,GO:0032991,GO:0034702,GO:0034703,GO:0034704,GO:0036128,GO:0040011,GO:0044422,GO:0044425,GO:0044441,GO:0044459,GO:0044463,GO:0044464,GO:0044699,GO:0044702,GO:0044763,GO:0044767,GO:0048232,GO:0048240,GO:0048469,GO:0048609,GO:0048869,GO:0048870,GO:0097223,GO:…	90.5838	-6.86521	1.71556	-4.00172	6.28836e-05	0.0134893
TRINITY_DN93269_c0_g1	RS10_MOUSE^RS10_MOUSE^Q:504-37,H:2-163^63.3%ID^E:4.72e-58^RecName: Full=Small ribosomal subunit protein eS10 {ECO:0000305};^Eukaryota; Metazoa; Chordata; Craniata; Vertebrata; Euteleostomi; Mammalia; Eutheria; Euarchontoglires; Glires; Rodentia; Myomorpha; Muroidea; Muridae; Murinae; Mus; Mus	GO:0000028,GO:0000049,GO:0002181,GO:0003674,GO:0003676,GO:0003723,GO:0003735,GO:0005198,GO:0005488,GO:0005575,GO:0005730,GO:0005737,GO:0005829,GO:0005840,GO:0006412,GO:0006518,GO:0006807,GO:0008150,GO:0008152,GO:0009058,GO:0009059,GO:0009987,GO:0015935,GO:0016043,GO:0019538,GO:0022607,GO:0022618,GO:0022627,GO:0030529,GO:0032991,GO:0034622,GO:0034641,GO:0034645,GO:0043043,GO:0043170,GO:0043226,GO:…	326.576	-7.02211	1.19738	-5.86457	4.50306e-09	5.07749e-06
TRINITY_DN9808_c0_g1	DAAF4_RAT^DAAF4_RAT^Q:1-419,H:1-413^33.3%ID^E:4.08e-57^RecName: Full=Dynein axonemal assembly factor 4 {ECO:0000312|RGD:1549760};^Eukaryota; Metazoa; Chordata; Craniata; Vertebrata; Euteleostomi; Mammalia; Eutheria; Euarchontoglires; Glires; Rodentia; Myomorpha; Muroidea; Muridae; Murinae; Rattus	GO:0001764,GO:0003008,GO:0003341,GO:0003351,GO:0003674,GO:0005102,GO:0005488,GO:0005515,GO:0005575,GO:0005576,GO:0005634,GO:0005737,GO:0005813,GO:0005815,GO:0005929,GO:0006461,GO:0006928,GO:0007017,GO:0007018,GO:0007368,GO:0007389,GO:0007507,GO:0007610,GO:0007611,GO:0008150,GO:0009799,GO:0009855,GO:0009894,GO:0009966,GO:0009987,GO:0010646,GO:0016043,GO:0016477,GO:0019222,GO:0022607,GO:0023051,GO:…	687.417	-3.86484	0.974404	-3.96636	7.29771e-05	0.0150581
TRINITY_DN9928_c1_g1	ZN665_HUMAN^ZN665_HUMAN^Q:250-161,H:175-204^66.7%ID^E:1.82e-07^RecName: Full=Zinc finger protein 665;^Eukaryota; Metazoa; Chordata; Craniata; Vertebrata; Euteleostomi; Mammalia; Eutheria; Euarchontoglires; Primates; Haplorrhini; Catarrhini; Hominidae; Homo	GO:0000975,GO:0000976,GO:0000977,GO:0000978,GO:0000981,GO:0000987,GO:0001012,GO:0001067,GO:0001071,GO:0001159,GO:0003674,GO:0003676,GO:0003677,GO:0003690,GO:0003700,GO:0005488,GO:0005575,GO:0005634,GO:0006355,GO:0006357,GO:0008150,GO:0008270,GO:0009889,GO:0010468,GO:0010556,GO:0019219,GO:0019222,GO:0031323,GO:0031326,GO:0043167,GO:0043169,GO:0043226,GO:0043227,GO:0043229,GO:0043231,GO:0043565,GO:…	17.0192	-5.60403	1.3712	-4.08697	4.37048e-05	0.010737

## Sheet: Pollution_Up
gene_id	Annotation	GO	baseMean	log2FoldChange	lfcSE	stat	pvalue	padj
TRINITY_DN1_c2_g1	NU153_XENLA^NU153_XENLA^Q:90-634,H:235-934^25.5%ID^E:1.7e-24^RecName: Full=Nuclear pore complex protein Nup153;^Eukaryota; Metazoa; Chordata; Craniata; Vertebrata; Euteleostomi; Amphibia; Batrachia; Anura; Pipoidea; Pipidae; Xenopodinae; Xenopus; Xenopus	GO:0003674,GO:0003676,GO:0003677,GO:0005048,GO:0005198,GO:0005488,GO:0005575,GO:0005643,GO:0006405,GO:0006461,GO:0006606,GO:0006810,GO:0006886,GO:0006913,GO:0006996,GO:0006997,GO:0006999,GO:0008104,GO:0008139,GO:0008150,GO:0008270,GO:0009987,GO:0015031,GO:0015833,GO:0015931,GO:0016020,GO:0016043,GO:0017038,GO:0017056,GO:0022607,GO:0031090,GO:0031965,GO:0032991,GO:0033036,GO:0033218,GO:0033365,GO:…	3149.68	0.665521	0.170582	3.90148	9.56051e-05	0.00458754
TRINITY_DN1001_c1_g1	TTKB_DROME^TTKB_DROME^Q:3-128,H:4-122^41.3%ID^E:9.29e-22^RecName: Full=Protein tramtrack, beta isoform;^Eukaryota; Metazoa; Ecdysozoa; Arthropoda; Hexapoda; Insecta; Pterygota; Neoptera; Endopterygota; Diptera; Brachycera; Muscomorpha; Ephydroidea; Drosophilidae; Drosophila; Sophophora	GO:0000975,GO:0000976,GO:0000977,GO:0000978,GO:0000981,GO:0000987,GO:0001012,GO:0001067,GO:0001071,GO:0001159,GO:0001227,GO:0001708,GO:0001763,GO:0002009,GO:0002064,GO:0002066,GO:0003006,GO:0003674,GO:0003676,GO:0003677,GO:0003682,GO:0003690,GO:0003700,GO:0005488,GO:0005515,GO:0005575,GO:0005634,GO:0005694,GO:0005700,GO:0006355,GO:0006357,GO:0007422,GO:0007426,GO:0008150,GO:0008270,GO:0008360,GO:…	735.996	0.64382	0.197993	3.25174	0.00114702	0.0215386
TRINITY_DN10025_c1_g1	CFA44_CHLRE^CFA44_CHLRE^Q:75-574,H:1264-1758^34.2%ID^E:3.49e-35^RecName: Full=Cilia- and flagella-associated protein 44 {ECO:0000305};^Eukaryota; Viridiplantae; Chlorophyta; core chlorophytes; Chlorophyceae; CS clade; Chlamydomonadales; Chlamydomonadaceae; Chlamydomonas	GO:0001539,GO:0005575,GO:0005929,GO:0005930,GO:0006928,GO:0008150,GO:0009987,GO:0016604,GO:0016607,GO:0031514,GO:0040011,GO:0042995,GO:0043226,GO:0044422,GO:0044424,GO:0044428,GO:0044430,GO:0044441,GO:0044446,GO:0044451,GO:0044463,GO:0044464,GO:0044699,GO:0044763,GO:0048870,GO:0060285,GO:0120025	63.1935	2.32883	0.816033	2.85384	0.00431945	0.0494056
TRINITY_DN10026_c0_g1	DJP1_YEAST^DJP1_YEAST^Q:162-273,H:3-112^35.7%ID^E:4.45e-13^RecName: Full=DnaJ-like protein 1;^Eukaryota; Fungi; Dikarya; Ascomycota; Saccharomycotina; Saccharomycetes; Saccharomycetales; Saccharomycetaceae; Saccharomyces	GO:0003674,GO:0005488,GO:0005515,GO:0005575,GO:0005739,GO:0005783,GO:0005829,GO:0005933,GO:0006605,GO:0006625,GO:0006626,GO:0006810,GO:0006839,GO:0006886,GO:0006996,GO:0007005,GO:0007006,GO:0007008,GO:0007031,GO:0008104,GO:0008150,GO:0009987,GO:0015031,GO:0015833,GO:0016043,GO:0016558,GO:0017038,GO:0033036,GO:0033365,GO:0034613,GO:0042886,GO:0043226,GO:0043227,GO:0043229,GO:0043231,GO:0043574,GO:…	53.6566	4.17988	1.40764	2.96943	0.00298353	0.0389181
TRINITY_DN10066_c0_g1	SPAG7_DANRE^SPAG7_DANRE^Q:2-221,H:3-224^41.8%ID^E:3.56e-41^RecName: Full=Sperm-associated antigen 7 homolog;^Eukaryota; Metazoa; Chordata; Craniata; Vertebrata; Euteleostomi; Actinopterygii; Neopterygii; Teleostei; Ostariophysi; Cypriniformes; Danionidae; Danioninae; Danio	GO:0003674,GO:0003676,GO:0005488,GO:0097159,GO:1901363	577.474	0.823076	0.233199	3.52951	0.000416333	0.0114446
TRINITY_DN1009_c0_g5	SF01_HUMAN^SF01_HUMAN^Q:93-382,H:16-298^61.2%ID^E:7.71e-121^RecName: Full=Splicing factor 1;^Eukaryota; Metazoa; Chordata; Craniata; Vertebrata; Euteleostomi; Mammalia; Eutheria; Euarchontoglires; Primates; Haplorrhini; Catarrhini; Hominidae; Homo	GO:0000245,GO:0000375,GO:0000377,GO:0000389,GO:0000398,GO:0000988,GO:0000989,GO:0003674,GO:0003676,GO:0003712,GO:0003714,GO:0003723,GO:0003729,GO:0005488,GO:0005515,GO:0005575,GO:0005634,GO:0005654,GO:0005681,GO:0005840,GO:0006139,GO:0006376,GO:0006396,GO:0006397,GO:0006725,GO:0006807,GO:0008150,GO:0008152,GO:0008270,GO:0008285,GO:0008380,GO:0009987,GO:0010468,GO:0016043,GO:0016070,GO:0016071,GO:…	858.868	0.532199	0.172068	3.09295	0.00198175	0.0297378
TRINITY_DN1009_c7_g1	MED30_DANRE^MED30_DANRE^Q:51-200,H:22-173^40.5%ID^E:9.35e-30^RecName: Full=Mediator of RNA polymerase II transcription subunit 30;^Eukaryota; Metazoa; Chordata; Craniata; Vertebrata; Euteleostomi; Actinopterygii; Neopterygii; Teleostei; Ostariophysi; Cypriniformes; Danionidae; Danioninae; Danio	GO:0000988,GO:0000989,GO:0001071,GO:0003674,GO:0003676,GO:0003677,GO:0003700,GO:0003712,GO:0005488,GO:0005575,GO:0006355,GO:0008150,GO:0009889,GO:0009891,GO:0009893,GO:0010468,GO:0010556,GO:0010557,GO:0010604,GO:0010628,GO:0016592,GO:0019219,GO:0019222,GO:0031323,GO:0031325,GO:0031326,GO:0031328,GO:0032991,GO:0043234,GO:0044422,GO:0044424,GO:0044428,GO:0044446,GO:0044451,GO:0044464,GO:0045893,GO:…	449.848	0.867774	0.250204	3.46827	0.000523828	0.0131099
TRINITY_DN10097_c1_g1	PHC2_DANRE^PHC2_DANRE^Q:142-359,H:532-825^33.4%ID^E:5.33e-21^RecName: Full=Polyhomeotic-like protein 2;^Eukaryota; Metazoa; Chordata; Craniata; Vertebrata; Euteleostomi; Actinopterygii; Neopterygii; Teleostei; Ostariophysi; Cypriniformes; Danionidae; Danioninae; Danio	GO:0000151,GO:0000152,GO:0003674,GO:0003676,GO:0003677,GO:0003682,GO:0005488,GO:0005515,GO:0005575,GO:0005634,GO:0006355,GO:0008150,GO:0008270,GO:0009889,GO:0009890,GO:0009892,GO:0010468,GO:0010556,GO:0010558,GO:0010605,GO:0010629,GO:0019219,GO:0019222,GO:0031323,GO:0031324,GO:0031326,GO:0031327,GO:0031519,GO:0032991,GO:0035102,GO:0042393,GO:0043167,GO:0043169,GO:0043226,GO:0043227,GO:0043229,GO:…	503.669	0.856791	0.189001	4.53325	5.80829e-06	0.000780978
TRINITY_DN101370_c0_g1	PSA6_BOVIN^PSA6_BOVIN^Q:1-246,H:1-246^74.4%ID^E:6.04e-135^RecName: Full=Proteasome subunit alpha type-6;^Eukaryota; Metazoa; Chordata; Craniata; Vertebrata; Euteleostomi; Mammalia; Eutheria; Laurasiatheria; Artiodactyla; Ruminantia; Pecora; Bovidae; Bovinae; Bos	GO:0000932,GO:0005575,GO:0005634,GO:0005829,GO:0005839,GO:0006508,GO:0006511,GO:0006807,GO:0008150,GO:0008152,GO:0009056,GO:0009057,GO:0009987,GO:0010498,GO:0019538,GO:0019773,GO:0019941,GO:0030163,GO:0030529,GO:0032991,GO:0035770,GO:0036464,GO:0043161,GO:0043170,GO:0043226,GO:0043227,GO:0043228,GO:0043229,GO:0043231,GO:0043232,GO:0043234,GO:0043632,GO:0044237,GO:0044238,GO:0044248,GO:0044260,GO:…	1541.45	0.491207	0.154929	3.17052	0.00152166	0.0254417
TRINITY_DN101499_c0_g1	COPA1_ARATH^COPA1_ARATH^Q:13-710,H:415-1125^21.1%ID^E:2.02e-20^RecName: Full=Coatomer subunit alpha-1;^Eukaryota; Viridiplantae; Streptophyta; Embryophyta; Tracheophyta; Spermatophyta; Magnoliopsida; eudicotyledons; Gunneridae; Pentapetalae; rosids; malvids; Brassicales; Brassicaceae; Camelineae; Arabidopsis	GO:0000139,GO:0003674,GO:0005198,GO:0005488,GO:0005515,GO:0005575,GO:0005634,GO:0005886,GO:0006810,GO:0006886,GO:0006888,GO:0008104,GO:0008150,GO:0015031,GO:0015833,GO:0016020,GO:0016192,GO:0030117,GO:0030120,GO:0030126,GO:0031090,GO:0032991,GO:0033036,GO:0042886,GO:0043226,GO:0043227,GO:0043229,GO:0043231,GO:0043234,GO:0044422,GO:0044424,GO:0044425,GO:0044431,GO:0044433,GO:0044444,GO:0044446,GO:…	10.9479	4.09199	1.40792	2.9064	0.00365609	0.0442141
TRINITY_DN101499_c0_g2	COPA_BOVIN^COPA_BOVIN^Q:1201-1070,H:2-45^52.3%ID^E:3.47e-06^RecName: Full=Coatomer subunit alpha;^Eukaryota; Metazoa; Chordata; Craniata; Vertebrata; Euteleostomi; Mammalia; Eutheria; Laurasiatheria; Artiodactyla; Ruminantia; Pecora; Bovidae; Bovinae; Bos	GO:0000139,GO:0003674,GO:0005102,GO:0005179,GO:0005198,GO:0005488,GO:0005515,GO:0005575,GO:0005576,GO:0006810,GO:0006886,GO:0006888,GO:0006890,GO:0006891,GO:0008104,GO:0008150,GO:0015031,GO:0015833,GO:0016020,GO:0016192,GO:0030117,GO:0030120,GO:0030126,GO:0031090,GO:0032991,GO:0033036,GO:0042886,GO:0043234,GO:0044422,GO:0044424,GO:0044425,GO:0044431,GO:0044433,GO:0044444,GO:0044446,GO:0044464,GO:…	2.88731	5.31054	1.64034	3.23746	0.00120599	0.022237
TRINITY_DN10194_c0_g1	DMBT1_RAT^DMBT1_RAT^Q:2-241,H:870-943^42.7%ID^E:2.11e-11^RecName: Full=Scavenger receptor cysteine-rich domain-containing protein DMBT1 {ECO:0000305};^Eukaryota; Metazoa; Chordata; Craniata; Vertebrata; Euteleostomi; Mammalia; Eutheria; Euarchontoglires; Glires; Rodentia; Myomorpha; Muroidea; Muridae; Murinae; Rattus	GO:0001824,GO:0001833,GO:0002065,GO:0003674,GO:0005488,GO:0005515,GO:0005575,GO:0005615,GO:0005737,GO:0006810,GO:0006950,GO:0006952,GO:0008104,GO:0008150,GO:0008283,GO:0009605,GO:0009607,GO:0009617,GO:0009888,GO:0009987,GO:0010033,GO:0012506,GO:0014070,GO:0015031,GO:0015833,GO:0016020,GO:0019899,GO:0030154,GO:0030658,GO:0030659,GO:0030666,GO:0030667,GO:0030670,GO:0030855,GO:0030856,GO:0030858,GO:…	7.01055	15.437	4.01613	3.84376	0.000121166	0.00533975
TRINITY_DN102046_c0_g1	IT70A_DANRE^IT70A_DANRE^Q:5-607,H:12-603^29.4%ID^E:1.2e-62^RecName: Full=Intraflagellar transport protein 70A;^Eukaryota; Metazoa; Chordata; Craniata; Vertebrata; Euteleostomi; Actinopterygii; Neopterygii; Teleostei; Ostariophysi; Cypriniformes; Danionidae; Danioninae; Danio	GO:0001736,GO:0003674,GO:0003824,GO:0005575,GO:0005874,GO:0005879,GO:0005929,GO:0006464,GO:0006807,GO:0006810,GO:0006886,GO:0006928,GO:0006996,GO:0007017,GO:0007018,GO:0007164,GO:0007368,GO:0007389,GO:0008104,GO:0008150,GO:0008152,GO:0009653,GO:0009799,GO:0009855,GO:0009987,GO:0010970,GO:0015031,GO:0015833,GO:0016043,GO:0016874,GO:0016879,GO:0016881,GO:0018095,GO:0018193,GO:0018200,GO:0019538,GO:…	13.5704	7.0437	1.60801	4.38039	1.18466e-05	0.00119466
TRINITY_DN1022_c0_g1	WDR33_MOUSE^WDR33_MOUSE^Q:47-437,H:38-428^74.7%ID^E:4.49e-190^RecName: Full=pre-mRNA 3' end processing protein WDR33;^Eukaryota; Metazoa; Chordata; Craniata; Vertebrata; Euteleostomi; Mammalia; Eutheria; Euarchontoglires; Glires; Rodentia; Myomorpha; Muroidea; Muridae; Murinae; Mus; Mus	GO:0001650,GO:0003674,GO:0005488,GO:0005515,GO:0005575,GO:0005581,GO:0005634,GO:0005654,GO:0006139,GO:0006396,GO:0006397,GO:0006725,GO:0006807,GO:0008150,GO:0008152,GO:0009987,GO:0016070,GO:0016071,GO:0031123,GO:0031124,GO:0032991,GO:0034641,GO:0043170,GO:0043226,GO:0043227,GO:0043229,GO:0043231,GO:0043234,GO:0044237,GO:0044238,GO:0044260,GO:0044422,GO:0044424,GO:0044428,GO:0044446,GO:0044452,GO:…	745.996	0.640397	0.199592	3.20853	0.00133417	0.0234746
TRINITY_DN102373_c0_g1	YPT1_PHYIN^YPT1_PHYIN^Q:29-625,H:4-201^54.3%ID^E:5.7e-66^RecName: Full=Ras-like GTP-binding protein YPT1;^Eukaryota; Sar; Stramenopiles; Oomycota; Peronosporales; Peronosporaceae; Phytophthora	GO:0000139,GO:0000166,GO:0001882,GO:0001883,GO:0003674,GO:0003824,GO:0003924,GO:0005488,GO:0005525,GO:0005575,GO:0005789,GO:0006810,GO:0006914,GO:0008104,GO:0008150,GO:0008152,GO:0009056,GO:0009987,GO:0015031,GO:0015833,GO:0016020,GO:0016192,GO:0016462,GO:0016787,GO:0016817,GO:0016818,GO:0017076,GO:0017111,GO:0019001,GO:0031090,GO:0032549,GO:0032550,GO:0032553,GO:0032555,GO:0032561,GO:0033036,GO:…	44.8334	4.92339	1.12914	4.3603	1.29884e-05	0.00126078
TRINITY_DN10255_c0_g1	KAPCA_RAT^KAPCA_RAT^Q:920-1201,H:40-317^35.5%ID^E:1.4e-59^RecName: Full=cAMP-dependent protein kinase catalytic subunit alpha;^Eukaryota; Metazoa; Chordata; Craniata; Vertebrata; Euteleostomi; Mammalia; Eutheria; Euarchontoglires; Glires; Rodentia; Myomorpha; Muroidea; Muridae; Murinae; Rattus	GO:0000166,GO:0000287,GO:0001505,GO:0001669,GO:0001674,GO:0001678,GO:0001704,GO:0001707,GO:0001843,GO:0002791,GO:0002793,GO:0003006,GO:0003674,GO:0003824,GO:0004672,GO:0004674,GO:0004690,GO:0004691,GO:0004712,GO:0005488,GO:0005515,GO:0005524,GO:0005575,GO:0005634,GO:0005654,GO:0005737,GO:0005739,GO:0005813,GO:0005815,GO:0005829,GO:0005886,GO:0005929,GO:0005930,GO:0005952,GO:0006109,GO:0006110,GO:…	21.7767	4.75751	1.30757	3.63843	0.000274304	0.00876091
TRINITY_DN10269_c0_g1	PRD11_MOUSE^PRD11_MOUSE^Q:309-477,H:72-233^36.2%ID^E:8.83e-21^RecName: Full=PR domain-containing protein 11;^Eukaryota; Metazoa; Chordata; Craniata; Vertebrata; Euteleostomi; Mammalia; Eutheria; Euarchontoglires; Glires; Rodentia; Myomorpha; Muroidea; Muridae; Murinae; Mus; Mus	GO:0000122,GO:0000975,GO:0000976,GO:0000977,GO:0000978,GO:0000981,GO:0000987,GO:0001012,GO:0001067,GO:0001071,GO:0001159,GO:0001227,GO:0001558,GO:0001568,GO:0001701,GO:0001763,GO:0001822,GO:0001892,GO:0001893,GO:0001932,GO:0002064,GO:0002066,GO:0002250,GO:0002376,GO:0002682,GO:0002683,GO:0002684,GO:0002694,GO:0002695,GO:0002696,GO:0002831,GO:0002832,GO:0003006,GO:0003170,GO:0003279,GO:0003281,GO:…	105.048	2.82397	0.654507	4.31465	1.59858e-05	0.00145573
TRINITY_DN102712_c0_g1	RS9_DROME^RS9_DROME^Q:677-141,H:1-179^79.3%ID^E:2.78e-95^RecName: Full=Small ribosomal subunit protein uS4 {ECO:0000305};^Eukaryota; Metazoa; Ecdysozoa; Arthropoda; Hexapoda; Insecta; Pterygota; Neoptera; Endopterygota; Diptera; Brachycera; Muscomorpha; Ephydroidea; Drosophilidae; Drosophila; Sophophora	GO:0002181,GO:0003674,GO:0003676,GO:0003723,GO:0003735,GO:0005198,GO:0005488,GO:0005575,GO:0005730,GO:0005737,GO:0005829,GO:0005840,GO:0006412,GO:0006518,GO:0006807,GO:0008150,GO:0008152,GO:0009058,GO:0009059,GO:0009987,GO:0015935,GO:0019538,GO:0019843,GO:0022613,GO:0022626,GO:0022627,GO:0030529,GO:0030684,GO:0032040,GO:0032991,GO:0034641,GO:0034645,GO:0042274,GO:0043043,GO:0043170,GO:0043226,GO:…	3.49663	4.54393	0.97254	4.67223	2.97947e-06	0.000505995
TRINITY_DN102712_c0_g2	RS9_DROME^RS9_DROME^Q:30-569,H:2-181^77.8%ID^E:3.87e-92^RecName: Full=Small ribosomal subunit protein uS4 {ECO:0000305};^Eukaryota; Metazoa; Ecdysozoa; Arthropoda; Hexapoda; Insecta; Pterygota; Neoptera; Endopterygota; Diptera; Brachycera; Muscomorpha; Ephydroidea; Drosophilidae; Drosophila; Sophophora	GO:0002181,GO:0003674,GO:0003676,GO:0003723,GO:0003735,GO:0005198,GO:0005488,GO:0005575,GO:0005730,GO:0005737,GO:0005829,GO:0005840,GO:0006412,GO:0006518,GO:0006807,GO:0008150,GO:0008152,GO:0009058,GO:0009059,GO:0009987,GO:0015935,GO:0019538,GO:0019843,GO:0022613,GO:0022626,GO:0022627,GO:0030529,GO:0030684,GO:0032040,GO:0032991,GO:0034641,GO:0034645,GO:0042274,GO:0043043,GO:0043170,GO:0043226,GO:…	3.5396	4.85755	1.06212	4.57345	4.79768e-06	0.000692553
TRINITY_DN102712_c0_g4	RS9_DROME^RS9_DROME^Q:34-576,H:1-181^79%ID^E:6.55e-93^RecName: Full=Small ribosomal subunit protein uS4 {ECO:0000305};^Eukaryota; Metazoa; Ecdysozoa; Arthropoda; Hexapoda; Insecta; Pterygota; Neoptera; Endopterygota; Diptera; Brachycera; Muscomorpha; Ephydroidea; Drosophilidae; Drosophila; Sophophora	GO:0002181,GO:0003674,GO:0003676,GO:0003723,GO:0003735,GO:0005198,GO:0005488,GO:0005575,GO:0005730,GO:0005737,GO:0005829,GO:0005840,GO:0006412,GO:0006518,GO:0006807,GO:0008150,GO:0008152,GO:0009058,GO:0009059,GO:0009987,GO:0015935,GO:0019538,GO:0019843,GO:0022613,GO:0022626,GO:0022627,GO:0030529,GO:0030684,GO:0032040,GO:0032991,GO:0034641,GO:0034645,GO:0042274,GO:0043043,GO:0043170,GO:0043226,GO:…	3.04253	4.30089	1.06616	4.034	5.48361e-05	0.00325644
TRINITY_DN102712_c0_g6	RS9_DROME^RS9_DROME^Q:675-133,H:1-181^77.3%ID^E:6.26e-94^RecName: Full=Small ribosomal subunit protein uS4 {ECO:0000305};^Eukaryota; Metazoa; Ecdysozoa; Arthropoda; Hexapoda; Insecta; Pterygota; Neoptera; Endopterygota; Diptera; Brachycera; Muscomorpha; Ephydroidea; Drosophilidae; Drosophila; Sophophora	GO:0002181,GO:0003674,GO:0003676,GO:0003723,GO:0003735,GO:0005198,GO:0005488,GO:0005575,GO:0005730,GO:0005737,GO:0005829,GO:0005840,GO:0006412,GO:0006518,GO:0006807,GO:0008150,GO:0008152,GO:0009058,GO:0009059,GO:0009987,GO:0015935,GO:0019538,GO:0019843,GO:0022613,GO:0022626,GO:0022627,GO:0030529,GO:0030684,GO:0032040,GO:0032991,GO:0034641,GO:0034645,GO:0042274,GO:0043043,GO:0043170,GO:0043226,GO:…	3.77917	4.29848	0.952416	4.51324	6.3844e-06	0.000818163
TRINITY_DN102712_c0_g7	RS9_DROME^RS9_DROME^Q:675-133,H:1-181^78.5%ID^E:1.66e-94^RecName: Full=Small ribosomal subunit protein uS4 {ECO:0000305};^Eukaryota; Metazoa; Ecdysozoa; Arthropoda; Hexapoda; Insecta; Pterygota; Neoptera; Endopterygota; Diptera; Brachycera; Muscomorpha; Ephydroidea; Drosophilidae; Drosophila; Sophophora	GO:0002181,GO:0003674,GO:0003676,GO:0003723,GO:0003735,GO:0005198,GO:0005488,GO:0005575,GO:0005730,GO:0005737,GO:0005829,GO:0005840,GO:0006412,GO:0006518,GO:0006807,GO:0008150,GO:0008152,GO:0009058,GO:0009059,GO:0009987,GO:0015935,GO:0019538,GO:0019843,GO:0022613,GO:0022626,GO:0022627,GO:0030529,GO:0030684,GO:0032040,GO:0032991,GO:0034641,GO:0034645,GO:0042274,GO:0043043,GO:0043170,GO:0043226,GO:…	3.83089	4.79799	1.04863	4.57549	4.75108e-06	0.000689933
TRINITY_DN102712_c0_g8	RS9_DROME^RS9_DROME^Q:426-1,H:1-142^78.2%ID^E:1.62e-70^RecName: Full=Small ribosomal subunit protein uS4 {ECO:0000305};^Eukaryota; Metazoa; Ecdysozoa; Arthropoda; Hexapoda; Insecta; Pterygota; Neoptera; Endopterygota; Diptera; Brachycera; Muscomorpha; Ephydroidea; Drosophilidae; Drosophila; Sophophora	GO:0002181,GO:0003674,GO:0003676,GO:0003723,GO:0003735,GO:0005198,GO:0005488,GO:0005575,GO:0005730,GO:0005737,GO:0005829,GO:0005840,GO:0006412,GO:0006518,GO:0006807,GO:0008150,GO:0008152,GO:0009058,GO:0009059,GO:0009987,GO:0015935,GO:0019538,GO:0019843,GO:0022613,GO:0022626,GO:0022627,GO:0030529,GO:0030684,GO:0032040,GO:0032991,GO:0034641,GO:0034645,GO:0042274,GO:0043043,GO:0043170,GO:0043226,GO:…	2.12204	3.48565	1.12836	3.08914	0.0020074	0.0300233
TRINITY_DN102712_c2_g1	RS9_DROME^RS9_DROME^Q:33-569,H:1-179^76.5%ID^E:2.71e-88^RecName: Full=Small ribosomal subunit protein uS4 {ECO:0000305};^Eukaryota; Metazoa; Ecdysozoa; Arthropoda; Hexapoda; Insecta; Pterygota; Neoptera; Endopterygota; Diptera; Brachycera; Muscomorpha; Ephydroidea; Drosophilidae; Drosophila; Sophophora	GO:0002181,GO:0003674,GO:0003676,GO:0003723,GO:0003735,GO:0005198,GO:0005488,GO:0005575,GO:0005730,GO:0005737,GO:0005829,GO:0005840,GO:0006412,GO:0006518,GO:0006807,GO:0008150,GO:0008152,GO:0009058,GO:0009059,GO:0009987,GO:0015935,GO:0019538,GO:0019843,GO:0022613,GO:0022626,GO:0022627,GO:0030529,GO:0030684,GO:0032040,GO:0032991,GO:0034641,GO:0034645,GO:0042274,GO:0043043,GO:0043170,GO:0043226,GO:…	2.24976	3.66965	1.07279	3.42068	0.000624653	0.0146167
TRINITY_DN102712_c2_g3	RS9_DROME^RS9_DROME^Q:19-561,H:1-181^78.5%ID^E:2.58e-93^RecName: Full=Small ribosomal subunit protein uS4 {ECO:0000305};^Eukaryota; Metazoa; Ecdysozoa; Arthropoda; Hexapoda; Insecta; Pterygota; Neoptera; Endopterygota; Diptera; Brachycera; Muscomorpha; Ephydroidea; Drosophilidae; Drosophila; Sophophora	GO:0002181,GO:0003674,GO:0003676,GO:0003723,GO:0003735,GO:0005198,GO:0005488,GO:0005575,GO:0005730,GO:0005737,GO:0005829,GO:0005840,GO:0006412,GO:0006518,GO:0006807,GO:0008150,GO:0008152,GO:0009058,GO:0009059,GO:0009987,GO:0015935,GO:0019538,GO:0019843,GO:0022613,GO:0022626,GO:0022627,GO:0030529,GO:0030684,GO:0032040,GO:0032991,GO:0034641,GO:0034645,GO:0042274,GO:0043043,GO:0043170,GO:0043226,GO:…	4.20688	4.54913	0.986265	4.61248	3.97885e-06	0.000617493
TRINITY_DN102785_c0_g2	BMS1_HUMAN^BMS1_HUMAN^Q:440-727,H:883-1180^40%ID^E:3.1e-53^RecName: Full=Ribosome biogenesis protein BMS1 homolog;^Eukaryota; Metazoa; Chordata; Craniata; Vertebrata; Euteleostomi; Mammalia; Eutheria; Euarchontoglires; Primates; Haplorrhini; Catarrhini; Hominidae; Homo	GO:0000166,GO:0000462,GO:0000469,GO:0000478,GO:0000479,GO:0001882,GO:0001883,GO:0003674,GO:0003676,GO:0003723,GO:0003824,GO:0003924,GO:0005488,GO:0005524,GO:0005525,GO:0005575,GO:0005654,GO:0005694,GO:0005730,GO:0006139,GO:0006364,GO:0006396,GO:0006725,GO:0006807,GO:0008150,GO:0008152,GO:0009987,GO:0016070,GO:0016072,GO:0016462,GO:0016787,GO:0016817,GO:0016818,GO:0017076,GO:0017111,GO:0019001,GO:…	7.34476	5.05264	1.60085	3.15622	0.00159827	0.0262234
TRINITY_DN103158_c0_g1	SGT1_ORYSJ^SGT1_ORYSJ^Q:487-248,H:281-361^42.4%ID^E:4.29e-10^RecName: Full=Protein SGT1 homolog {ECO:0000250|UniProtKB:Q08446};^Eukaryota; Viridiplantae; Streptophyta; Embryophyta; Tracheophyta; Spermatophyta; Magnoliopsida; Liliopsida; Poales; Poaceae; BOP clade; Oryzoideae; Oryzeae; Oryzinae; Oryza; Oryza sativa	GO:0003674,GO:0005488,GO:0005515,GO:0005575,GO:0005634,GO:0005737,GO:0006950,GO:0006952,GO:0008150,GO:0009605,GO:0009607,GO:0009617,GO:0009620,GO:0042742,GO:0043207,GO:0043226,GO:0043227,GO:0043229,GO:0043231,GO:0044424,GO:0044464,GO:0050832,GO:0050896,GO:0051087,GO:0051704,GO:0051707,GO:0098542	10.9375	4.76812	1.66832	2.85803	0.00426278	0.0489424
TRINITY_DN103242_c0_g1	TNNT_PERAM^TNNT_PERAM^Q:351-238,H:35-72^68.4%ID^E:6.07e-07^RecName: Full=Troponin T;^Eukaryota; Metazoa; Ecdysozoa; Arthropoda; Hexapoda; Insecta; Pterygota; Neoptera; Polyneoptera; Dictyoptera; Blattodea; Blattoidea; Blattidae; Blattinae; Periplaneta	GO:0003008,GO:0003012,GO:0003674,GO:0005488,GO:0005515,GO:0005523,GO:0005575,GO:0005861,GO:0006936,GO:0006937,GO:0006996,GO:0007010,GO:0008092,GO:0008150,GO:0009987,GO:0016043,GO:0030029,GO:0030036,GO:0031032,GO:0032501,GO:0032991,GO:0043234,GO:0044057,GO:0044422,GO:0044424,GO:0044430,GO:0044444,GO:0044446,GO:0044449,GO:0044464,GO:0044699,GO:0044763,GO:0045214,GO:0050789,GO:0051239,GO:0065007,GO:…	3.3358	3.48364	0.94768	3.67596	0.000236957	0.00806482
TRINITY_DN103273_c0_g1	RL24_DROME^RL24_DROME^Q:2-159,H:1-155^69.6%ID^E:1.6e-54^RecName: Full=Large ribosomal subunit protein eL24 {ECO:0000305};^Eukaryota; Metazoa; Ecdysozoa; Arthropoda; Hexapoda; Insecta; Pterygota; Neoptera; Endopterygota; Diptera; Brachycera; Muscomorpha; Ephydroidea; Drosophilidae; Drosophila; Sophophora	GO:0002181,GO:0003674,GO:0003676,GO:0003723,GO:0003729,GO:0003735,GO:0005198,GO:0005488,GO:0005575,GO:0005840,GO:0006412,GO:0006518,GO:0006807,GO:0008150,GO:0008152,GO:0009058,GO:0009059,GO:0009987,GO:0015934,GO:0019538,GO:0022625,GO:0022626,GO:0030529,GO:0032991,GO:0034641,GO:0034645,GO:0043043,GO:0043170,GO:0043226,GO:0043228,GO:0043229,GO:0043232,GO:0043603,GO:0043604,GO:0044237,GO:0044238,GO:…	81.9179	1.21891	0.262899	4.63642	3.54491e-06	0.00058145
TRINITY_DN103358_c0_g1	GMDS_HUMAN^GMDS_HUMAN^Q:23-344,H:26-360^33.4%ID^E:3.56e-50^RecName: Full=GDP-mannose 4,6 dehydratase {ECO:0000305};^Eukaryota; Metazoa; Chordata; Craniata; Vertebrata; Euteleostomi; Mammalia; Eutheria; Euarchontoglires; Primates; Haplorrhini; Catarrhini; Hominidae; Homo	GO:0000166,GO:0003674,GO:0003824,GO:0005488,GO:0005515,GO:0005575,GO:0005737,GO:0005829,GO:0006139,GO:0006725,GO:0006793,GO:0006807,GO:0007165,GO:0007166,GO:0007219,GO:0008150,GO:0008152,GO:0008446,GO:0009058,GO:0009225,GO:0009226,GO:0009987,GO:0016829,GO:0016835,GO:0016836,GO:0018130,GO:0019438,GO:0019673,GO:0031982,GO:0034641,GO:0034654,GO:0036094,GO:0042350,GO:0042351,GO:0042802,GO:0043167,GO:…	9.854	5.60903	1.60482	3.49511	0.000473861	0.0123544
TRINITY_DN10350_c0_g1	EIF3M_AEDAE^EIF3M_AEDAE^Q:14-384,H:7-383^49.2%ID^E:1.24e-107^RecName: Full=Eukaryotic translation initiation factor 3 subunit M {ECO:0000255|HAMAP-Rule:MF_03012};^Eukaryota; Metazoa; Ecdysozoa; Arthropoda; Hexapoda; Insecta; Pterygota; Neoptera; Endopterygota; Diptera; Nematocera; Culicoidea; Culicidae; Culicinae; Aedini; Aedes; Stegomyia	GO:0001732,GO:0003674,GO:0003676,GO:0003723,GO:0003743,GO:0005488,GO:0005575,GO:0005852,GO:0008135,GO:0008150,GO:0009987,GO:0016043,GO:0016282,GO:0022607,GO:0022618,GO:0030529,GO:0032991,GO:0033290,GO:0034622,GO:0043234,GO:0043933,GO:0044424,GO:0044444,GO:0044464,GO:0065003,GO:0070993,GO:0071541,GO:0071826,GO:0071840,GO:0097159,GO:1901363,GO:1990904	4211.77	0.437721	0.125234	3.49522	0.000473669	0.0123544
TRINITY_DN10363_c0_g1	RM16_MOUSE^RM16_MOUSE^Q:27-243,H:28-241^46.1%ID^E:9e-60^RecName: Full=Large ribosomal subunit protein uL16m {ECO:0000305};^Eukaryota; Metazoa; Chordata; Craniata; Vertebrata; Euteleostomi; Mammalia; Eutheria; Euarchontoglires; Glires; Rodentia; Myomorpha; Muroidea; Muridae; Murinae; Mus; Mus	GO:0000315,GO:0003674,GO:0003676,GO:0003723,GO:0003735,GO:0005198,GO:0005488,GO:0005575,GO:0005739,GO:0005743,GO:0005762,GO:0006412,GO:0006518,GO:0006807,GO:0008150,GO:0008152,GO:0009058,GO:0009059,GO:0009987,GO:0015934,GO:0016020,GO:0019538,GO:0019843,GO:0019866,GO:0030529,GO:0031090,GO:0031966,GO:0032543,GO:0032991,GO:0034641,GO:0034645,GO:0043043,GO:0043170,GO:0043226,GO:0043227,GO:0043229,GO:…	1013	0.517841	0.173416	2.98613	0.00282535	0.0375262
TRINITY_DN103642_c0_g1	RIO2_SCHPO^RIO2_SCHPO^Q:402-568,H:121-287^38.7%ID^E:3.96e-28^RecName: Full=Serine/threonine-protein kinase rio2;^Eukaryota; Fungi; Dikarya; Ascomycota; Taphrinomycotina; Schizosaccharomycetes; Schizosaccharomycetales; Schizosaccharomycetaceae; Schizosaccharomyces	GO:0000166,GO:0003674,GO:0003824,GO:0004672,GO:0004674,GO:0005488,GO:0005524,GO:0005575,GO:0005634,GO:0005829,GO:0006139,GO:0006364,GO:0006396,GO:0006725,GO:0006807,GO:0008150,GO:0008152,GO:0009987,GO:0016070,GO:0016072,GO:0016301,GO:0016740,GO:0016772,GO:0016773,GO:0017076,GO:0030490,GO:0030529,GO:0030554,GO:0030684,GO:0030688,GO:0032553,GO:0032555,GO:0032559,GO:0032991,GO:0034470,GO:0034641,GO:…	25.3684	5.08831	1.45578	3.49525	0.000473623	0.0123544
TRINITY_DN10386_c0_g4	EF1A_DANRE^EF1A_DANRE^Q:3-413,H:123-259^77.4%ID^E:5.4e-73^RecName: Full=Elongation factor 1-alpha;^Eukaryota; Metazoa; Chordata; Craniata; Vertebrata; Euteleostomi; Actinopterygii; Neopterygii; Teleostei; Ostariophysi; Cypriniformes; Danionidae; Danioninae; Danio	GO:0000166,GO:0001882,GO:0001883,GO:0003674,GO:0003676,GO:0003723,GO:0003746,GO:0003824,GO:0003924,GO:0005488,GO:0005525,GO:0005575,GO:0005737,GO:0006412,GO:0006414,GO:0006518,GO:0006807,GO:0008135,GO:0008150,GO:0008152,GO:0009058,GO:0009059,GO:0009987,GO:0016462,GO:0016787,GO:0016817,GO:0016818,GO:0017076,GO:0017111,GO:0019001,GO:0019538,GO:0032549,GO:0032550,GO:0032553,GO:0032555,GO:0032561,GO:…	15.4365	2.3858	0.759791	3.14008	0.00168904	0.0271323
TRINITY_DN10386_c0_g5	EF1A_APIME^EF1A_APIME^Q:1-624,H:254-461^76%ID^E:9.41e-107^RecName: Full=Elongation factor 1-alpha;^Eukaryota; Metazoa; Ecdysozoa; Arthropoda; Hexapoda; Insecta; Pterygota; Neoptera; Endopterygota; Hymenoptera; Apocrita; Aculeata; Apoidea; Anthophila; Apidae; Apis	GO:0000166,GO:0001882,GO:0001883,GO:0003674,GO:0003676,GO:0003723,GO:0003746,GO:0003824,GO:0003924,GO:0005488,GO:0005525,GO:0005575,GO:0005737,GO:0008135,GO:0016462,GO:0016787,GO:0016817,GO:0016818,GO:0017076,GO:0017111,GO:0019001,GO:0032549,GO:0032550,GO:0032553,GO:0032555,GO:0032561,GO:0035639,GO:0036094,GO:0043167,GO:0043168,GO:0044424,GO:0044464,GO:0097159,GO:0097367,GO:1901265,GO:1901363	76.9499	3.45244	0.499174	6.9163	4.63584e-12	8.41499e-09
TRINITY_DN10405_c0_g1	ELMD2_MOUSE^ELMD2_MOUSE^Q:4-301,H:1-284^44.2%ID^E:2.1e-76^RecName: Full=ELMO domain-containing protein 2;^Eukaryota; Metazoa; Chordata; Craniata; Vertebrata; Euteleostomi; Mammalia; Eutheria; Euarchontoglires; Glires; Rodentia; Myomorpha; Muroidea; Muridae; Murinae; Mus; Mus	GO:0002682,GO:0002697,GO:0002831,GO:0003674,GO:0005096,GO:0008047,GO:0008150,GO:0030234,GO:0030695,GO:0031347,GO:0032101,GO:0043900,GO:0043903,GO:0048583,GO:0050688,GO:0050789,GO:0050792,GO:0050794,GO:0060589,GO:0065007,GO:0080134,GO:0098772	372.339	0.772551	0.22886	3.37564	0.000736431	0.0162344
TRINITY_DN10420_c0_g1	YCX91_PHAAO^YCX91_PHAAO^Q:397-552,H:2-53^71.2%ID^E:2.03e-16^RecName: Full=Uncharacterized protein ORF91;^Eukaryota; Viridiplantae; Streptophyta; Embryophyta; Tracheophyta; Spermatophyta; Magnoliopsida; Liliopsida; Asparagales; Orchidaceae; Epidendroideae; Vandeae; Aeridinae; Phalaenopsis	GO:0005575,GO:0009507,GO:0009536,GO:0043226,GO:0043227,GO:0043229,GO:0043231,GO:0044424,GO:0044444,GO:0044464	24.2256	8.24967	1.88741	4.3709	1.23737e-05	0.00123185
TRINITY_DN10422_c0_g1	UNK_MOUSE^UNK_MOUSE^Q:12-719,H:29-761^42.4%ID^E:1.41e-167^RecName: Full=RING finger protein unkempt homolog;^Eukaryota; Metazoa; Chordata; Craniata; Vertebrata; Euteleostomi; Mammalia; Eutheria; Euarchontoglires; Glires; Rodentia; Myomorpha; Muroidea; Muridae; Murinae; Mus; Mus	GO:0000902,GO:0000904,GO:0001654,GO:0001701,GO:0001764,GO:0002164,GO:0003674,GO:0003676,GO:0003677,GO:0003723,GO:0003729,GO:0005488,GO:0005575,GO:0005737,GO:0006417,GO:0006928,GO:0007275,GO:0007423,GO:0007476,GO:0008150,GO:0008270,GO:0008407,GO:0009653,GO:0009790,GO:0009791,GO:0009792,GO:0009886,GO:0009887,GO:0009889,GO:0009890,GO:0009892,GO:0009987,GO:0010468,GO:0010556,GO:0010558,GO:0010605,GO:…	2226.1	0.622399	0.134862	4.61509	3.92934e-06	0.000616647
TRINITY_DN10455_c0_g1	PSA3_BOVIN^PSA3_BOVIN^Q:1-251,H:1-252^67.9%ID^E:1.73e-124^RecName: Full=Proteasome subunit alpha type-3;^Eukaryota; Metazoa; Chordata; Craniata; Vertebrata; Euteleostomi; Mammalia; Eutheria; Laurasiatheria; Artiodactyla; Ruminantia; Pecora; Bovidae; Bovinae; Bos	GO:0000502,GO:0003674,GO:0005488,GO:0005515,GO:0005575,GO:0005634,GO:0005654,GO:0005737,GO:0005829,GO:0005839,GO:0006508,GO:0006511,GO:0006807,GO:0008150,GO:0008152,GO:0009056,GO:0009057,GO:0009987,GO:0010498,GO:0019538,GO:0019773,GO:0019899,GO:0019941,GO:0030163,GO:0031625,GO:0031982,GO:0032991,GO:0043161,GO:0043170,GO:0043226,GO:0043227,GO:0043229,GO:0043230,GO:0043231,GO:0043234,GO:0043632,GO:…	2575.32	0.566339	0.189278	2.9921	0.00277061	0.0370158
TRINITY_DN104602_c0_g1	EF2_CAEEL^EF2_CAEEL^Q:355-107,H:770-852^79.5%ID^E:1.25e-42^RecName: Full=Elongation factor 2;^Eukaryota; Metazoa; Ecdysozoa; Nematoda; Chromadorea; Rhabditida; Rhabditina; Rhabditomorpha; Rhabditoidea; Rhabditidae; Peloderinae; Caenorhabditis	GO:0000166,GO:0001882,GO:0001883,GO:0003674,GO:0003676,GO:0003723,GO:0003746,GO:0003824,GO:0003924,GO:0005488,GO:0005525,GO:0005575,GO:0005829,GO:0006414,GO:0006950,GO:0006952,GO:0008135,GO:0008150,GO:0008152,GO:0009058,GO:0009059,GO:0009605,GO:0009607,GO:0009617,GO:0009892,GO:0009987,GO:0010468,GO:0010605,GO:0010629,GO:0016462,GO:0016787,GO:0016817,GO:0016818,GO:0017076,GO:0017111,GO:0019001,GO:…	5.62455	3.39761	0.68984	4.92522	8.42675e-07	0.000214433
TRINITY_DN104602_c1_g1	EF2_DROME^EF2_DROME^Q:318-1,H:630-735^81.1%ID^E:2.46e-57^RecName: Full=Eukaryotic translation elongation factor 2 {ECO:0000312|FlyBase:FBgn0000559};^Eukaryota; Metazoa; Ecdysozoa; Arthropoda; Hexapoda; Insecta; Pterygota; Neoptera; Endopterygota; Diptera; Brachycera; Muscomorpha; Ephydroidea; Drosophilidae; Drosophila; Sophophora	GO:0000166,GO:0001882,GO:0001883,GO:0003674,GO:0003676,GO:0003723,GO:0003746,GO:0003824,GO:0003924,GO:0005488,GO:0005525,GO:0005575,GO:0005829,GO:0006414,GO:0008135,GO:0008150,GO:0008152,GO:0009058,GO:0009059,GO:0009987,GO:0016462,GO:0016787,GO:0016817,GO:0016818,GO:0017076,GO:0017111,GO:0019001,GO:0032549,GO:0032550,GO:0032553,GO:0032555,GO:0032561,GO:0032991,GO:0034645,GO:0035639,GO:0036094,GO:…	7.24251	4.93574	1.20415	4.09895	4.15035e-05	0.00264341
TRINITY_DN10461_c0_g1	NEUFC_CAEBR^NEUFC_CAEBR^Q:119-424,H:102-203^32.7%ID^E:6.28e-08^RecName: Full=Neuferricin homolog;^Eukaryota; Metazoa; Ecdysozoa; Nematoda; Chromadorea; Rhabditida; Rhabditina; Rhabditomorpha; Rhabditoidea; Rhabditidae; Peloderinae; Caenorhabditis	GO:0005575,GO:0005576,GO:0012505,GO:0016020,GO:0044464	22.0305	5.7991	1.68347	3.44474	0.000571619	0.0138717
TRINITY_DN10487_c0_g2	AR2BP_CHICK^AR2BP_CHICK^Q:22-149,H:21-149^46.2%ID^E:4.23e-33^RecName: Full=ADP-ribosylation factor-like protein 2-binding protein;^Eukaryota; Metazoa; Chordata; Craniata; Vertebrata; Euteleostomi; Archelosauria; Archosauria; Dinosauria; Saurischia; Theropoda; Coelurosauria; Aves; Neognathae; Galloanserae; Galliformes; Phasianidae; Phasianinae; Gallus	GO:0000988,GO:0000989,GO:0001932,GO:0001934,GO:0003674,GO:0003712,GO:0003713,GO:0005575,GO:0005634,GO:0005758,GO:0005813,GO:0005815,GO:0005819,GO:0005929,GO:0008150,GO:0009893,GO:0009966,GO:0009967,GO:0009987,GO:0010562,GO:0010604,GO:0010646,GO:0010647,GO:0019220,GO:0019222,GO:0023051,GO:0023056,GO:0031323,GO:0031325,GO:0031399,GO:0031401,GO:0031970,GO:0031974,GO:0032268,GO:0032270,GO:0032507,GO:…	639.991	1.33224	0.416956	3.19515	0.00139759	0.0240982
TRINITY_DN10488_c0_g1	TCPA_DROME^TCPA_DROME^Q:1-530,H:26-555^77.2%ID^E:4.04e-287^RecName: Full=T-complex protein 1 subunit alpha;^Eukaryota; Metazoa; Ecdysozoa; Arthropoda; Hexapoda; Insecta; Pterygota; Neoptera; Endopterygota; Diptera; Brachycera; Muscomorpha; Ephydroidea; Drosophilidae; Drosophila; Sophophora	GO:0000166,GO:0002064,GO:0002066,GO:0003006,GO:0003674,GO:0003824,GO:0005488,GO:0005515,GO:0005524,GO:0005575,GO:0005829,GO:0005832,GO:0006457,GO:0008150,GO:0009987,GO:0016462,GO:0016787,GO:0016817,GO:0016818,GO:0016887,GO:0017076,GO:0017111,GO:0022412,GO:0022414,GO:0030554,GO:0030707,GO:0032502,GO:0032553,GO:0032555,GO:0032559,GO:0032991,GO:0035639,GO:0036094,GO:0043167,GO:0043168,GO:0043234,GO:…	8200.74	0.609759	0.151419	4.02696	5.65033e-05	0.00331855
TRINITY_DN10493_c0_g1	BRX1_XENLA^BRX1_XENLA^Q:61-306,H:46-277^43.5%ID^E:1.42e-65^RecName: Full=Ribosome biogenesis protein BRX1 homolog;^Eukaryota; Metazoa; Chordata; Craniata; Vertebrata; Euteleostomi; Amphibia; Batrachia; Anura; Pipoidea; Pipidae; Xenopodinae; Xenopus; Xenopus	GO:0000027,GO:0003674,GO:0003676,GO:0003723,GO:0005488,GO:0005575,GO:0005730,GO:0006139,GO:0006364,GO:0006396,GO:0006725,GO:0006807,GO:0008150,GO:0008152,GO:0009987,GO:0016043,GO:0016070,GO:0016072,GO:0019843,GO:0022607,GO:0022618,GO:0034470,GO:0034622,GO:0034641,GO:0034660,GO:0043170,GO:0043226,GO:0043228,GO:0043229,GO:0043232,GO:0043933,GO:0044237,GO:0044238,GO:0044260,GO:0044422,GO:0044424,GO:…	13.8603	4.05277	1.17787	3.44076	0.000580079	0.0139938
TRINITY_DN10506_c0_g2	RPAB4_BOVIN^RPAB4_BOVIN^Q:849-685,H:1-58^65.5%ID^E:3.4e-19^RecName: Full=DNA-directed RNA polymerases I, II, and III subunit RPABC4;^Eukaryota; Metazoa; Chordata; Craniata; Vertebrata; Euteleostomi; Mammalia; Eutheria; Laurasiatheria; Artiodactyla; Ruminantia; Pecora; Bovidae; Bovinae; Bos	GO:0000428,GO:0003674,GO:0003676,GO:0003677,GO:0003824,GO:0003899,GO:0005488,GO:0005575,GO:0005634,GO:0005665,GO:0005666,GO:0005736,GO:0006139,GO:0006351,GO:0006366,GO:0006725,GO:0006807,GO:0008150,GO:0008152,GO:0008270,GO:0009058,GO:0009059,GO:0009987,GO:0016070,GO:0016740,GO:0016772,GO:0016779,GO:0018130,GO:0019438,GO:0030880,GO:0032774,GO:0032991,GO:0034062,GO:0034641,GO:0034645,GO:0034654,GO:…	1131.66	0.578784	0.189349	3.0567	0.00223785	0.0323114
TRINITY_DN105392_c0_g1	ZDH23_ARATH^ZDH23_ARATH^Q:185-351,H:147-293^25.7%ID^E:2.28e-16^RecName: Full=Probable protein S-acyltransferase 6;^Eukaryota; Viridiplantae; Streptophyta; Embryophyta; Tracheophyta; Spermatophyta; Magnoliopsida; eudicotyledons; Gunneridae; Pentapetalae; rosids; malvids; Brassicales; Brassicaceae; Camelineae; Arabidopsis	GO:0003674,GO:0003824,GO:0005575,GO:0005886,GO:0016020,GO:0016409,GO:0016417,GO:0016740,GO:0016746,GO:0016747,GO:0019706,GO:0019707,GO:0044464	57.1566	5.32836	1.19269	4.4675	7.9138e-06	0.000933392
TRINITY_DN10554_c0_g1	BHMT1_XENLA^BHMT1_XENLA^Q:13-352,H:23-367^32%ID^E:1.5e-38^RecName: Full=Betaine--homocysteine S-methyltransferase 1;^Eukaryota; Metazoa; Chordata; Craniata; Vertebrata; Euteleostomi; Amphibia; Batrachia; Anura; Pipoidea; Pipidae; Xenopodinae; Xenopus; Xenopus	GO:0000096,GO:0000097,GO:0003674,GO:0003824,GO:0005488,GO:0005575,GO:0005829,GO:0006082,GO:0006520,GO:0006555,GO:0006577,GO:0006579,GO:0006790,GO:0006807,GO:0008150,GO:0008152,GO:0008168,GO:0008172,GO:0008270,GO:0008652,GO:0009056,GO:0009058,GO:0009066,GO:0009067,GO:0009086,GO:0009987,GO:0016053,GO:0016740,GO:0016741,GO:0019752,GO:0032259,GO:0034641,GO:0043094,GO:0043102,GO:0043167,GO:0043169,GO:…	24.2921	4.21398	1.25936	3.34613	0.000819469	0.0174045
TRINITY_DN10576_c0_g1	DTC_ARATH^DTC_ARATH^Q:1464-661,H:15-282^52.4%ID^E:9.09e-79^RecName: Full=Mitochondrial dicarboxylate/tricarboxylate transporter DTC;^Eukaryota; Viridiplantae; Streptophyta; Embryophyta; Tracheophyta; Spermatophyta; Magnoliopsida; eudicotyledons; Gunneridae; Pentapetalae; rosids; malvids; Brassicales; Brassicaceae; Camelineae; Arabidopsis	GO:0000325,GO:0003674,GO:0005215,GO:0005310,GO:0005342,GO:0005575,GO:0005618,GO:0005739,GO:0005743,GO:0005773,GO:0005911,GO:0006810,GO:0006811,GO:0006820,GO:0006835,GO:0006842,GO:0008150,GO:0008509,GO:0008514,GO:0009505,GO:0009506,GO:0009526,GO:0009536,GO:0009941,GO:0015075,GO:0015142,GO:0015711,GO:0015849,GO:0016020,GO:0019866,GO:0022857,GO:0022891,GO:0022892,GO:0030054,GO:0030312,GO:0031090,GO:…	34.5091	4.18947	1.2459	3.36261	0.000772106	0.016761
TRINITY_DN10577_c0_g1	LOLA2_DROME^LOLA2_DROME^Q:3-51,H:79-127^51%ID^E:3.84e-07^RecName: Full=Longitudinals lacking protein, isoforms H/M/V;^Eukaryota; Metazoa; Ecdysozoa; Arthropoda; Hexapoda; Insecta; Pterygota; Neoptera; Endopterygota; Diptera; Brachycera; Muscomorpha; Ephydroidea; Drosophilidae; Drosophila; Sophophora	GO:0001071,GO:0001752,GO:0003006,GO:0003674,GO:0003700,GO:0005488,GO:0005515,GO:0005575,GO:0005634,GO:0005654,GO:0006355,GO:0006357,GO:0006915,GO:0006928,GO:0007409,GO:0007411,GO:0007464,GO:0007525,GO:0007526,GO:0008037,GO:0008038,GO:0008150,GO:0008219,GO:0008406,GO:0009653,GO:0009889,GO:0009891,GO:0009893,GO:0009987,GO:0010468,GO:0010556,GO:0010557,GO:0010604,GO:0010623,GO:0010628,GO:0012501,GO:…	479.655	0.578221	0.179805	3.21583	0.0013007	0.0231233
TRINITY_DN105830_c0_g1	TRM5_YEAST^TRM5_YEAST^Q:126-278,H:182-328^37%ID^E:5.4e-17^RecName: Full=tRNA (guanine(37)-N(1))-methyltransferase {ECO:0000255|HAMAP-Rule:MF_03152};^Eukaryota; Fungi; Dikarya; Ascomycota; Saccharomycotina; Saccharomycetes; Saccharomycetales; Saccharomycetaceae; Saccharomyces	GO:0000959,GO:0000963,GO:0001510,GO:0002939,GO:0003674,GO:0003824,GO:0005575,GO:0005634,GO:0005654,GO:0005737,GO:0005759,GO:0006139,GO:0006396,GO:0006399,GO:0006400,GO:0006725,GO:0006807,GO:0006996,GO:0007005,GO:0008033,GO:0008150,GO:0008152,GO:0008168,GO:0008173,GO:0008175,GO:0008757,GO:0009019,GO:0009451,GO:0009987,GO:0016043,GO:0016070,GO:0016423,GO:0016740,GO:0016741,GO:0030488,GO:0031974,GO:…	3.72018	5.72863	1.80371	3.17602	0.00149312	0.0251576
TRINITY_DN105899_c0_g2	NOG2_NEUCR^NOG2_NEUCR^Q:13-497,H:21-480^42%ID^E:2.79e-105^RecName: Full=Nucleolar GTP-binding protein 2;^Eukaryota; Fungi; Dikarya; Ascomycota; Pezizomycotina; Sordariomycetes; Sordariomycetidae; Sordariales; Sordariaceae; Neurospora	GO:0000166,GO:0001882,GO:0001883,GO:0003674,GO:0005488,GO:0005525,GO:0005575,GO:0005730,GO:0008150,GO:0017076,GO:0019001,GO:0022613,GO:0032549,GO:0032550,GO:0032553,GO:0032555,GO:0032561,GO:0035639,GO:0036094,GO:0042254,GO:0043167,GO:0043168,GO:0043226,GO:0043228,GO:0043229,GO:0043232,GO:0044085,GO:0044422,GO:0044424,GO:0044428,GO:0044446,GO:0044464,GO:0071840,GO:0097159,GO:0097367,GO:1901265,GO:…	10.7831	4.26799	1.22721	3.4778	0.00050554	0.0128463
TRINITY_DN10635_c0_g1	RBP1_DROME^RBP1_DROME^Q:4-88,H:5-89^81.2%ID^E:3.42e-45^RecName: Full=RNA-binding protein 1;^Eukaryota; Metazoa; Ecdysozoa; Arthropoda; Hexapoda; Insecta; Pterygota; Neoptera; Endopterygota; Diptera; Brachycera; Muscomorpha; Ephydroidea; Drosophilidae; Drosophila; Sophophora	GO:0000375,GO:0000377,GO:0000381,GO:0000398,GO:0000785,GO:0000791,GO:0001178,GO:0003674,GO:0003676,GO:0003723,GO:0003729,GO:0005488,GO:0005575,GO:0005634,GO:0006139,GO:0006355,GO:0006357,GO:0006396,GO:0006397,GO:0006725,GO:0006807,GO:0008150,GO:0008152,GO:0008380,GO:0009889,GO:0009987,GO:0010468,GO:0010556,GO:0016070,GO:0016071,GO:0016604,GO:0016607,GO:0019219,GO:0019222,GO:0031323,GO:0031326,GO:…	9160.02	0.451985	0.157324	2.87295	0.00406652	0.0473986
TRINITY_DN10638_c0_g1	GUF1_HUMAN^GUF1_HUMAN^Q:56-665,H:56-664^62.5%ID^E:1.2e-272^RecName: Full=Translation factor GUF1, mitochondrial {ECO:0000255|HAMAP-Rule:MF_03137};^Eukaryota; Metazoa; Chordata; Craniata; Vertebrata; Euteleostomi; Mammalia; Eutheria; Euarchontoglires; Primates; Haplorrhini; Catarrhini; Hominidae; Homo	GO:0000166,GO:0001882,GO:0001883,GO:0003674,GO:0003824,GO:0003924,GO:0005488,GO:0005525,GO:0005575,GO:0005739,GO:0005743,GO:0005759,GO:0006412,GO:0006417,GO:0006518,GO:0006807,GO:0008150,GO:0008152,GO:0009058,GO:0009059,GO:0009889,GO:0009891,GO:0009893,GO:0009987,GO:0010468,GO:0010556,GO:0010557,GO:0010604,GO:0010608,GO:0010628,GO:0016020,GO:0016462,GO:0016787,GO:0016817,GO:0016818,GO:0017076,GO:…	160.744	0.524907	0.166932	3.14444	0.00166404	0.0268972
TRINITY_DN106535_c0_g2	ERCC2_ARATH^ERCC2_ARATH^Q:104-733,H:154-743^42.2%ID^E:2.09e-160^RecName: Full=General transcription and DNA repair factor IIH helicase subunit XPD;^Eukaryota; Viridiplantae; Streptophyta; Embryophyta; Tracheophyta; Spermatophyta; Magnoliopsida; eudicotyledons; Gunneridae; Pentapetalae; rosids; malvids; Brassicales; Brassicaceae; Camelineae; Arabidopsis	GO:0000166,GO:0003674,GO:0003676,GO:0003677,GO:0003678,GO:0003824,GO:0004386,GO:0005488,GO:0005524,GO:0005575,GO:0005634,GO:0006139,GO:0006259,GO:0006281,GO:0006289,GO:0006725,GO:0006807,GO:0006950,GO:0006974,GO:0008150,GO:0008152,GO:0009266,GO:0009314,GO:0009408,GO:0009411,GO:0009416,GO:0009628,GO:0009987,GO:0016462,GO:0016787,GO:0016817,GO:0016818,GO:0016887,GO:0017076,GO:0017111,GO:0030554,GO:…	7.89509	4.51366	1.49296	3.0233	0.00250034	0.0346072
TRINITY_DN10656_c0_g1	GTPBA_DANRE^GTPBA_DANRE^Q:7-359,H:15-371^46.9%ID^E:1.95e-109^RecName: Full=GTP-binding protein 10;^Eukaryota; Metazoa; Chordata; Craniata; Vertebrata; Euteleostomi; Actinopterygii; Neopterygii; Teleostei; Ostariophysi; Cypriniformes; Danionidae; Danioninae; Danio	GO:0000166,GO:0000287,GO:0001882,GO:0001883,GO:0003674,GO:0003824,GO:0003924,GO:0005488,GO:0005525,GO:0005575,GO:0005730,GO:0005739,GO:0008150,GO:0016462,GO:0016787,GO:0016817,GO:0016818,GO:0017076,GO:0017111,GO:0019001,GO:0022613,GO:0032549,GO:0032550,GO:0032553,GO:0032555,GO:0032561,GO:0035639,GO:0036094,GO:0042254,GO:0043167,GO:0043168,GO:0043169,GO:0043226,GO:0043227,GO:0043228,GO:0043229,GO:…	210.991	0.539083	0.18304	2.94516	0.00322783	0.0407932
TRINITY_DN106775_c0_g1	KAPR_EMENI^KAPR_EMENI^Q:136-427,H:109-405^40.1%ID^E:9.65e-60^RecName: Full=cAMP-dependent protein kinase regulatory subunit;^Eukaryota; Fungi; Dikarya; Ascomycota; Pezizomycotina; Eurotiomycetes; Eurotiomycetidae; Eurotiales; Aspergillaceae; Aspergillus; Aspergillus subgen. Nidulantes	GO:0000166,GO:0003674,GO:0004857,GO:0004860,GO:0004862,GO:0005488,GO:0005515,GO:0005575,GO:0005634,GO:0005829,GO:0005952,GO:0007165,GO:0007186,GO:0007187,GO:0007188,GO:0007189,GO:0008150,GO:0009987,GO:0017076,GO:0019207,GO:0019210,GO:0019887,GO:0019899,GO:0019900,GO:0019901,GO:0030234,GO:0030291,GO:0030551,GO:0030552,GO:0030554,GO:0032553,GO:0032555,GO:0032559,GO:0032991,GO:0034236,GO:0036094,GO:…	18.7148	7.79059	1.88344	4.13635	3.52867e-05	0.00241708
TRINITY_DN10702_c0_g1	METL6_MOUSE^METL6_MOUSE^Q:25-280,H:14-268^53.3%ID^E:7.36e-87^RecName: Full=tRNA N(3)-cytidine methyltransferase METTL6 {ECO:0000305};^Eukaryota; Metazoa; Chordata; Craniata; Vertebrata; Euteleostomi; Mammalia; Eutheria; Euarchontoglires; Glires; Rodentia; Myomorpha; Muroidea; Muridae; Murinae; Mus; Mus	GO:0001510,GO:0003674,GO:0003824,GO:0005488,GO:0005515,GO:0005575,GO:0005634,GO:0005737,GO:0006139,GO:0006396,GO:0006399,GO:0006400,GO:0006725,GO:0006807,GO:0008033,GO:0008150,GO:0008152,GO:0008168,GO:0008173,GO:0008175,GO:0008757,GO:0009451,GO:0009987,GO:0016070,GO:0016427,GO:0016740,GO:0016741,GO:0019899,GO:0030488,GO:0032259,GO:0034470,GO:0034641,GO:0034660,GO:0043170,GO:0043226,GO:0043227,GO:…	439.982	0.709488	0.242853	2.92147	0.00348382	0.0428444
TRINITY_DN10712_c2_g1	IPO7_MOUSE^IPO7_MOUSE^Q:1-1041,H:1-1031^44.3%ID^E:5.70000000023878e-314^RecName: Full=Importin-7;^Eukaryota; Metazoa; Chordata; Craniata; Vertebrata; Euteleostomi; Mammalia; Eutheria; Euarchontoglires; Glires; Rodentia; Myomorpha; Muroidea; Muridae; Murinae; Mus; Mus	GO:0002376,GO:0003674,GO:0005488,GO:0005515,GO:0005575,GO:0005634,GO:0005654,GO:0005737,GO:0005829,GO:0006606,GO:0006810,GO:0006886,GO:0006913,GO:0006950,GO:0006952,GO:0006955,GO:0008104,GO:0008150,GO:0015031,GO:0015833,GO:0017038,GO:0019899,GO:0030278,GO:0030279,GO:0030856,GO:0030858,GO:0031267,GO:0032879,GO:0032880,GO:0033036,GO:0033365,GO:0034504,GO:0034613,GO:0042393,GO:0042886,GO:0043226,GO:…	6662.43	0.4273	0.099635	4.28866	1.79757e-05	0.00157125
TRINITY_DN10783_c3_g2	CTRB1_HUMAN^CTRB1_HUMAN^Q:987-172,H:32-263^30.3%ID^E:1.62e-23^RecName: Full=Chymotrypsinogen B;^Eukaryota; Metazoa; Chordata; Craniata; Vertebrata; Euteleostomi; Mammalia; Eutheria; Euarchontoglires; Primates; Haplorrhini; Catarrhini; Hominidae; Homo	GO:0003674,GO:0003824,GO:0004175,GO:0004252,GO:0005575,GO:0005576,GO:0006508,GO:0006807,GO:0007586,GO:0008150,GO:0008152,GO:0008233,GO:0008236,GO:0016787,GO:0017171,GO:0019538,GO:0032501,GO:0043170,GO:0044238,GO:0044699,GO:0044707,GO:0070011,GO:0071704,GO:1901564	195.851	3.65301	1.15616	3.1596	0.00157988	0.0260379
TRINITY_DN108134_c0_g1	MGN2_ORYSJ^MGN2_ORYSJ^Q:476-30,H:16-160^37.6%ID^E:2.7e-30^RecName: Full=Protein mago nashi homolog 2 {ECO:0000305};^Eukaryota; Viridiplantae; Streptophyta; Embryophyta; Tracheophyta; Spermatophyta; Magnoliopsida; Liliopsida; Poales; Poaceae; BOP clade; Oryzoideae; Oryzeae; Oryzinae; Oryza; Oryza sativa	GO:0000184,GO:0000956,GO:0003674,GO:0003676,GO:0003723,GO:0005488,GO:0005575,GO:0005634,GO:0005737,GO:0006139,GO:0006396,GO:0006397,GO:0006401,GO:0006402,GO:0006417,GO:0006725,GO:0006807,GO:0006810,GO:0008150,GO:0008152,GO:0008380,GO:0009056,GO:0009057,GO:0009889,GO:0009892,GO:0009987,GO:0010468,GO:0010556,GO:0010605,GO:0010608,GO:0010629,GO:0015931,GO:0016070,GO:0016071,GO:0019222,GO:0019439,GO:…	4.45253	5.60785	1.64762	3.40361	0.000665022	0.0152418
TRINITY_DN1085_c1_g1	MKS3_HUMAN^MKS3_HUMAN^Q:22-976,H:40-995^35.1%ID^E:2.43e-173^RecName: Full=Meckelin;^Eukaryota; Metazoa; Chordata; Craniata; Vertebrata; Euteleostomi; Mammalia; Eutheria; Euarchontoglires; Primates; Haplorrhini; Catarrhini; Hominidae; Homo	GO:0001763,GO:0001822,GO:0002009,GO:0003674,GO:0005488,GO:0005515,GO:0005575,GO:0005789,GO:0005813,GO:0005815,GO:0005856,GO:0005886,GO:0005930,GO:0006807,GO:0006950,GO:0006996,GO:0007165,GO:0007166,GO:0007368,GO:0007389,GO:0007507,GO:0008092,GO:0008150,GO:0008152,GO:0009056,GO:0009057,GO:0009653,GO:0009799,GO:0009855,GO:0009893,GO:0009894,GO:0009896,GO:0009987,GO:0010033,GO:0010243,GO:0010564,GO:…	485.012	1.26841	0.436272	2.90738	0.00364476	0.044126
TRINITY_DN1090_c0_g4	CP3AS_BOVIN^CP3AS_BOVIN^Q:580-347,H:424-499^40.5%ID^E:7.7e-09^RecName: Full=Cytochrome P450 3A28;^Eukaryota; Metazoa; Chordata; Craniata; Vertebrata; Euteleostomi; Mammalia; Eutheria; Laurasiatheria; Artiodactyla; Ruminantia; Pecora; Bovidae; Bovinae; Bos	GO:0003674,GO:0003824,GO:0004497,GO:0005488,GO:0005506,GO:0005575,GO:0005789,GO:0006629,GO:0008150,GO:0008152,GO:0008202,GO:0008395,GO:0016020,GO:0016491,GO:0016705,GO:0016712,GO:0020037,GO:0043167,GO:0043169,GO:0044238,GO:0044422,GO:0044424,GO:0044425,GO:0044432,GO:0044444,GO:0044446,GO:0044464,GO:0044699,GO:0044710,GO:0046872,GO:0046906,GO:0046914,GO:0050649,GO:0055114,GO:0070988,GO:0070989,GO:…	168.652	1.16224	0.347959	3.34016	0.000837306	0.017598
TRINITY_DN10940_c0_g1	PCY2_DICDI^PCY2_DICDI^Q:1765-2148,H:202-334^34.3%ID^E:1.02e-14^RecName: Full=Ethanolamine-phosphate cytidylyltransferase;^Eukaryota; Amoebozoa; Evosea; Eumycetozoa; Dictyostelia; Dictyosteliales; Dictyosteliaceae; Dictyostelium	GO:0000166,GO:0001882,GO:0001883,GO:0003674,GO:0003824,GO:0003924,GO:0004306,GO:0005488,GO:0005525,GO:0005575,GO:0005737,GO:0006629,GO:0006644,GO:0006646,GO:0006650,GO:0006793,GO:0006796,GO:0008150,GO:0008152,GO:0008610,GO:0008654,GO:0009058,GO:0009987,GO:0016462,GO:0016740,GO:0016772,GO:0016779,GO:0016787,GO:0016817,GO:0016818,GO:0017076,GO:0017111,GO:0019001,GO:0019637,GO:0030139,GO:0031410,GO:…	17.3114	4.73899	1.32722	3.57062	0.000356139	0.0103822
TRINITY_DN10945_c0_g1	DCPS_BOVIN^DCPS_BOVIN^Q:68-353,H:44-334^47.1%ID^E:1.58e-89^RecName: Full=m7GpppX diphosphatase;^Eukaryota; Metazoa; Chordata; Craniata; Vertebrata; Euteleostomi; Mammalia; Eutheria; Laurasiatheria; Artiodactyla; Ruminantia; Pecora; Bovidae; Bovinae; Bos	GO:0000288,GO:0000290,GO:0000339,GO:0000340,GO:0000375,GO:0000377,GO:0000398,GO:0000932,GO:0000956,GO:0003674,GO:0003676,GO:0003723,GO:0003824,GO:0005488,GO:0005515,GO:0005575,GO:0005634,GO:0005737,GO:0006139,GO:0006396,GO:0006397,GO:0006401,GO:0006402,GO:0006725,GO:0006807,GO:0006950,GO:0008150,GO:0008152,GO:0008380,GO:0009056,GO:0009057,GO:0009266,GO:0009408,GO:0009628,GO:0009892,GO:0009987,GO:…	1874.45	0.995152	0.292314	3.40439	0.00066312	0.0152174
TRINITY_DN11_c2_g3	PP2B2_DROME^PP2B2_DROME^Q:308-3,H:428-528^72.5%ID^E:5.05e-38^RecName: Full=Serine/threonine-protein phosphatase 2B catalytic subunit 2;^Eukaryota; Metazoa; Ecdysozoa; Arthropoda; Hexapoda; Insecta; Pterygota; Neoptera; Endopterygota; Diptera; Brachycera; Muscomorpha; Ephydroidea; Drosophilidae; Drosophila; Sophophora	GO:0000280,GO:0003674,GO:0003824,GO:0004721,GO:0004722,GO:0004723,GO:0005488,GO:0005515,GO:0005516,GO:0005575,GO:0005737,GO:0005955,GO:0006996,GO:0007049,GO:0007143,GO:0007165,GO:0007444,GO:0008150,GO:0008287,GO:0009888,GO:0009987,GO:0016043,GO:0016787,GO:0016788,GO:0016791,GO:0019722,GO:0019932,GO:0022402,GO:0022414,GO:0030431,GO:0032501,GO:0032502,GO:0032991,GO:0033192,GO:0035220,GO:0035295,GO:…	245.359	0.748643	0.21969	3.40772	0.00065507	0.0150708
TRINITY_DN110134_c0_g1	PSMD1_CAEEL^PSMD1_CAEEL^Q:685-1175,H:301-782^27.5%ID^E:2.35e-44^RecName: Full=26S proteasome non-ATPase regulatory subunit 1;^Eukaryota; Metazoa; Ecdysozoa; Nematoda; Chromadorea; Rhabditida; Rhabditina; Rhabditomorpha; Rhabditoidea; Rhabditidae; Peloderinae; Caenorhabditis	GO:0000502,GO:0003674,GO:0005080,GO:0005488,GO:0005515,GO:0005575,GO:0005634,GO:0005737,GO:0005819,GO:0005886,GO:0005938,GO:0006508,GO:0006511,GO:0006807,GO:0008150,GO:0008152,GO:0008540,GO:0009056,GO:0009057,GO:0009894,GO:0009987,GO:0010498,GO:0016020,GO:0019222,GO:0019538,GO:0019899,GO:0019900,GO:0019901,GO:0019941,GO:0030163,GO:0030234,GO:0031090,GO:0031597,GO:0031965,GO:0032991,GO:0034515,GO:…	26.1463	4.63613	1.4431	3.21263	0.00131527	0.023285
TRINITY_DN11018_c0_g1	TBB_NAEPR^TBB_NAEPR^Q:1-1260,H:3-423^45.6%ID^E:1.33e-126^RecName: Full=Tubulin beta chain;^Eukaryota; Discoba; Heterolobosea; Tetramitia; Eutetramitia; Vahlkampfiidae; Naegleria	GO:0000166,GO:0001882,GO:0001883,GO:0003674,GO:0003824,GO:0003924,GO:0005198,GO:0005200,GO:0005488,GO:0005525,GO:0005575,GO:0005737,GO:0005874,GO:0007017,GO:0008150,GO:0009987,GO:0016462,GO:0016787,GO:0016817,GO:0016818,GO:0017076,GO:0017111,GO:0019001,GO:0032549,GO:0032550,GO:0032553,GO:0032555,GO:0032561,GO:0035639,GO:0036094,GO:0043167,GO:0043168,GO:0043169,GO:0044422,GO:0044424,GO:0044430,GO:…	28.4032	5.10958	1.47308	3.46863	0.00052312	0.0131035
TRINITY_DN110328_c0_g1	RCL1_DICDI^RCL1_DICDI^Q:1244-198,H:5-351^31.2%ID^E:7.29e-31^RecName: Full=Probable RNA 3'-terminal phosphate cyclase-like protein;^Eukaryota; Amoebozoa; Evosea; Eumycetozoa; Dictyostelia; Dictyosteliales; Dictyosteliaceae; Dictyostelium	GO:0000469,GO:0000478,GO:0000479,GO:0003674,GO:0003824,GO:0004518,GO:0004519,GO:0004521,GO:0004540,GO:0005575,GO:0005730,GO:0006139,GO:0006725,GO:0006807,GO:0008150,GO:0008152,GO:0009987,GO:0016070,GO:0016787,GO:0016788,GO:0022613,GO:0030139,GO:0030529,GO:0030684,GO:0031410,GO:0031982,GO:0032040,GO:0032991,GO:0034641,GO:0042274,GO:0043170,GO:0043226,GO:0043227,GO:0043228,GO:0043229,GO:0043232,GO:…	17.5917	4.7719	1.30732	3.65014	0.000262095	0.00855676
TRINITY_DN11065_c0_g1	EF1A_ORYLA^EF1A_ORYLA^Q:1-198,H:396-461^78.8%ID^E:6.89e-25^RecName: Full=Elongation factor 1-alpha;^Eukaryota; Metazoa; Chordata; Craniata; Vertebrata; Euteleostomi; Actinopterygii; Neopterygii; Teleostei; Neoteleostei; Acanthomorphata; Ovalentaria; Atherinomorphae; Beloniformes; Adrianichthyidae; Oryziinae; Oryzias	GO:0000166,GO:0001882,GO:0001883,GO:0003674,GO:0003676,GO:0003723,GO:0003746,GO:0003824,GO:0003924,GO:0005488,GO:0005525,GO:0005575,GO:0005737,GO:0006412,GO:0006414,GO:0006518,GO:0006807,GO:0008135,GO:0008150,GO:0008152,GO:0009058,GO:0009059,GO:0009987,GO:0016462,GO:0016787,GO:0016817,GO:0016818,GO:0017076,GO:0017111,GO:0019001,GO:0019538,GO:0032549,GO:0032550,GO:0032553,GO:0032555,GO:0032561,GO:…	25.9968	2.81914	0.527329	5.34609	8.98767e-08	3.81494e-05
TRINITY_DN11065_c0_g2	EF1A_SPOFR^EF1A_SPOFR^Q:2-457,H:229-380^78.9%ID^E:1.12e-83^RecName: Full=Elongation factor 1-alpha;^Eukaryota; Metazoa; Ecdysozoa; Arthropoda; Hexapoda; Insecta; Pterygota; Neoptera; Endopterygota; Lepidoptera; Glossata; Ditrysia; Noctuoidea; Noctuidae; Amphipyrinae; Spodoptera	GO:0000166,GO:0001882,GO:0001883,GO:0003674,GO:0003676,GO:0003723,GO:0003746,GO:0003824,GO:0003924,GO:0005488,GO:0005525,GO:0005575,GO:0005737,GO:0008135,GO:0016462,GO:0016787,GO:0016817,GO:0016818,GO:0017076,GO:0017111,GO:0019001,GO:0032549,GO:0032550,GO:0032553,GO:0032555,GO:0032561,GO:0035639,GO:0036094,GO:0043167,GO:0043168,GO:0044424,GO:0044464,GO:0097159,GO:0097367,GO:1901265,GO:1901363	12.6227	3.57058	0.668187	5.34369	9.10721e-08	3.81494e-05
TRINITY_DN110785_c0_g1	PIS_CANAL^PIS_CANAL^Q:848-234,H:29-222^41.1%ID^E:2.07e-42^RecName: Full=CDP-diacylglycerol--inositol 3-phosphatidyltransferase {ECO:0000255|PIRNR:PIRNR000848};^Eukaryota; Fungi; Dikarya; Ascomycota; Saccharomycotina; Pichiomycetes; Debaryomycetaceae; Candida/Lodderomyces clade; Candida	GO:0003674,GO:0003824,GO:0003881,GO:0005488,GO:0005575,GO:0005783,GO:0005789,GO:0005794,GO:0006629,GO:0006644,GO:0006650,GO:0006661,GO:0006793,GO:0006796,GO:0008150,GO:0008152,GO:0008610,GO:0008654,GO:0009058,GO:0009987,GO:0016020,GO:0016740,GO:0016772,GO:0016780,GO:0017169,GO:0019637,GO:0043167,GO:0043169,GO:0043226,GO:0043227,GO:0043229,GO:0043231,GO:0044237,GO:0044238,GO:0044249,GO:0044255,GO:…	12.753	7.54322	1.96556	3.83769	0.000124199	0.00540637
TRINITY_DN110869_c0_g1	UBC27_ARATH^UBC27_ARATH^Q:32-514,H:6-166^47.9%ID^E:1.46e-45^RecName: Full=Ubiquitin-conjugating enzyme E2 27;^Eukaryota; Viridiplantae; Streptophyta; Embryophyta; Tracheophyta; Spermatophyta; Magnoliopsida; eudicotyledons; Gunneridae; Pentapetalae; rosids; malvids; Brassicales; Brassicaceae; Camelineae; Arabidopsis	GO:0000166,GO:0003674,GO:0003824,GO:0004842,GO:0005488,GO:0005524,GO:0006464,GO:0006807,GO:0008150,GO:0008152,GO:0009987,GO:0016567,GO:0016740,GO:0017076,GO:0019538,GO:0019787,GO:0030554,GO:0032446,GO:0032553,GO:0032555,GO:0032559,GO:0035639,GO:0036094,GO:0036211,GO:0043167,GO:0043168,GO:0043170,GO:0043412,GO:0044237,GO:0044238,GO:0044260,GO:0044267,GO:0061631,GO:0061650,GO:0070647,GO:0071704,GO:…	8.14968	6.04955	1.62459	3.72374	0.00019629	0.0071115
TRINITY_DN11107_c0_g1	WDR3_HUMAN^WDR3_HUMAN^Q:1-923,H:1-937^53%ID^E:1.06e-144^RecName: Full=WD repeat-containing protein 3;^Eukaryota; Metazoa; Chordata; Craniata; Vertebrata; Euteleostomi; Mammalia; Eutheria; Euarchontoglires; Primates; Haplorrhini; Catarrhini; Hominidae; Homo	GO:0003674,GO:0003676,GO:0003723,GO:0005488,GO:0005515,GO:0005575,GO:0005654,GO:0005730,GO:0006139,GO:0006364,GO:0006396,GO:0006725,GO:0006807,GO:0008150,GO:0008152,GO:0009987,GO:0016020,GO:0016070,GO:0016072,GO:0022613,GO:0030490,GO:0030515,GO:0030529,GO:0030684,GO:0031090,GO:0031965,GO:0032040,GO:0032991,GO:0034388,GO:0034470,GO:0034641,GO:0034660,GO:0042274,GO:0043170,GO:0043226,GO:0043228,GO:…	885.942	0.678553	0.207574	3.26896	0.00107943	0.020711
TRINITY_DN111110_c0_g1	UGDH3_ORYSJ^UGDH3_ORYSJ^Q:12-465,H:3-467^52.6%ID^E:1.63e-168^RecName: Full=UDP-glucose 6-dehydrogenase 3;^Eukaryota; Viridiplantae; Streptophyta; Embryophyta; Tracheophyta; Spermatophyta; Magnoliopsida; Liliopsida; Poales; Poaceae; BOP clade; Oryzoideae; Oryzeae; Oryzinae; Oryza; Oryza sativa	GO:0000166,GO:0003674,GO:0003824,GO:0003979,GO:0005488,GO:0005575,GO:0005634,GO:0006022,GO:0006023,GO:0006024,GO:0006065,GO:0006082,GO:0006139,GO:0006725,GO:0006793,GO:0006807,GO:0008150,GO:0008152,GO:0009058,GO:0009059,GO:0009225,GO:0009226,GO:0009987,GO:0016053,GO:0016491,GO:0016614,GO:0016616,GO:0018130,GO:0019438,GO:0019752,GO:0030203,GO:0034641,GO:0034654,GO:0036094,GO:0043170,GO:0043226,GO:…	33.7864	6.34981	1.28163	4.95448	7.25236e-07	0.000191539
TRINITY_DN11115_c1_g1	TF2H1_DROME^TF2H1_DROME^Q:2-538,H:3-577^45.6%ID^E:3.17e-159^RecName: Full=General transcription factor IIH subunit 1;^Eukaryota; Metazoa; Ecdysozoa; Arthropoda; Hexapoda; Insecta; Pterygota; Neoptera; Endopterygota; Diptera; Brachycera; Muscomorpha; Ephydroidea; Drosophilidae; Drosophila; Sophophora	GO:0000439,GO:0001109,GO:0001111,GO:0001112,GO:0001113,GO:0001120,GO:0005575,GO:0005634,GO:0005667,GO:0005675,GO:0006139,GO:0006259,GO:0006281,GO:0006289,GO:0006351,GO:0006352,GO:0006360,GO:0006366,GO:0006367,GO:0006725,GO:0006807,GO:0006950,GO:0006974,GO:0008150,GO:0008152,GO:0009058,GO:0009059,GO:0009314,GO:0009411,GO:0009416,GO:0009628,GO:0009987,GO:0016043,GO:0016070,GO:0018130,GO:0019438,GO:…	440.432	0.845339	0.236686	3.57156	0.000354857	0.0103559
TRINITY_DN11149_c0_g1	DUT_BPT5^DUT_BPT5^Q:110-484,H:18-146^39.8%ID^E:2.95e-17^RecName: Full=Deoxyuridine 5'-triphosphate nucleotidohydrolase;^Viruses; Duplodnaviria; Heunggongvirae; Uroviricota; Caudoviricetes; Demerecviridae; Markadamsvirinae; Tequintavirus; Tequintavirus T5	GO:0000287,GO:0003674,GO:0003824,GO:0004170,GO:0005488,GO:0006139,GO:0006220,GO:0006221,GO:0006226,GO:0006244,GO:0006725,GO:0006753,GO:0006793,GO:0006796,GO:0006807,GO:0008150,GO:0008152,GO:0009056,GO:0009058,GO:0009117,GO:0009123,GO:0009124,GO:0009129,GO:0009130,GO:0009141,GO:0009143,GO:0009147,GO:0009149,GO:0009157,GO:0009162,GO:0009165,GO:0009166,GO:0009176,GO:0009177,GO:0009200,GO:0009204,GO:…	24.0798	7.7027	1.70505	4.51758	6.25508e-06	0.000811016
TRINITY_DN111706_c0_g1	DSK1_SCHPO^DSK1_SCHPO^Q:929-1458,H:56-522^33.3%ID^E:4.61e-74^RecName: Full=Protein kinase dsk1;^Eukaryota; Fungi; Dikarya; Ascomycota; Taphrinomycotina; Schizosaccharomycetes; Schizosaccharomycetales; Schizosaccharomycetaceae; Schizosaccharomyces	GO:0000166,GO:0000245,GO:0003674,GO:0003824,GO:0004672,GO:0004674,GO:0005488,GO:0005524,GO:0005575,GO:0005634,GO:0005681,GO:0005737,GO:0005815,GO:0005816,GO:0005829,GO:0006464,GO:0006468,GO:0006793,GO:0006796,GO:0006807,GO:0007088,GO:0007165,GO:0007346,GO:0008150,GO:0008152,GO:0009893,GO:0009987,GO:0010468,GO:0010564,GO:0010604,GO:0010628,GO:0016043,GO:0016301,GO:0016310,GO:0016740,GO:0016772,GO:…	14.4381	4.41443	1.28028	3.44802	0.000564708	0.0137592
TRINITY_DN112483_c0_g1	UFD1_DROME^UFD1_DROME^Q:127-774,H:36-280^30.2%ID^E:3.53e-31^RecName: Full=Ubiquitin fusion degradation protein 1 homolog {ECO:0000303|PubMed:11435701};^Eukaryota; Metazoa; Ecdysozoa; Arthropoda; Hexapoda; Insecta; Pterygota; Neoptera; Endopterygota; Diptera; Brachycera; Muscomorpha; Ephydroidea; Drosophilidae; Drosophila; Sophophora	GO:0000502,GO:0003674,GO:0005488,GO:0005515,GO:0005575,GO:0006508,GO:0006511,GO:0006807,GO:0006950,GO:0008150,GO:0008152,GO:0008589,GO:0009056,GO:0009057,GO:0009605,GO:0009607,GO:0009615,GO:0009893,GO:0009894,GO:0009896,GO:0009966,GO:0009968,GO:0009987,GO:0010033,GO:0010243,GO:0010498,GO:0010604,GO:0010646,GO:0010648,GO:0016032,GO:0019222,GO:0019538,GO:0019899,GO:0019941,GO:0023051,GO:0023057,GO:…	3.74249	5.31417	1.86234	2.85349	0.0043242	0.0494366
TRINITY_DN11268_c0_g2	TBA_NEOCA^TBA_NEOCA^Q:1-452,H:1-453^87.2%ID^E:1.72e-302^RecName: Full=Tubulin alpha chain;^Eukaryota; Sar; Alveolata; Apicomplexa; Conoidasida; Coccidia; Eucoccidiorida; Eimeriorina; Sarcocystidae; Neospora	GO:0000166,GO:0001882,GO:0001883,GO:0003674,GO:0003824,GO:0005198,GO:0005200,GO:0005488,GO:0005525,GO:0005575,GO:0005737,GO:0005874,GO:0007017,GO:0008150,GO:0009987,GO:0016787,GO:0017076,GO:0019001,GO:0032549,GO:0032550,GO:0032553,GO:0032555,GO:0032561,GO:0035639,GO:0036094,GO:0043167,GO:0043168,GO:0043169,GO:0044422,GO:0044424,GO:0044430,GO:0044446,GO:0044464,GO:0046872,GO:0097159,GO:0097367,GO:…	268.456	6.11567	1.53533	3.98329	6.79681e-05	0.00371241
TRINITY_DN11330_c0_g1	TRIPC_BOVIN^TRIPC_BOVIN^Q:828-5603,H:387-1992^39.3%ID^E:0^RecName: Full=E3 ubiquitin-protein ligase TRIP12;^Eukaryota; Metazoa; Chordata; Craniata; Vertebrata; Euteleostomi; Mammalia; Eutheria; Laurasiatheria; Artiodactyla; Ruminantia; Pecora; Bovidae; Bovinae; Bos	GO:0000209,GO:0000988,GO:0000989,GO:0001672,GO:0003674,GO:0003712,GO:0003713,GO:0003824,GO:0004842,GO:0005575,GO:0005634,GO:0005654,GO:0006139,GO:0006259,GO:0006281,GO:0006355,GO:0006357,GO:0006464,GO:0006508,GO:0006511,GO:0006725,GO:0006807,GO:0006950,GO:0006974,GO:0008150,GO:0008152,GO:0009056,GO:0009057,GO:0009889,GO:0009987,GO:0010468,GO:0010498,GO:0010556,GO:0010639,GO:0010847,GO:0016567,GO:…	768.742	0.568182	0.171879	3.30572	0.000947337	0.0190152
TRINITY_DN11331_c0_g1	EF1A_ARTSA^EF1A_ARTSA^Q:1456-32,H:4-462^39.5%ID^E:4.82e-108^RecName: Full=Elongation factor 1-alpha;^Eukaryota; Metazoa; Ecdysozoa; Arthropoda; Crustacea; Branchiopoda; Anostraca; Artemiidae; Artemia	GO:0000166,GO:0001882,GO:0001883,GO:0003674,GO:0003676,GO:0003723,GO:0003746,GO:0003824,GO:0003924,GO:0005488,GO:0005525,GO:0005575,GO:0005737,GO:0008135,GO:0016462,GO:0016787,GO:0016817,GO:0016818,GO:0017076,GO:0017111,GO:0019001,GO:0032549,GO:0032550,GO:0032553,GO:0032555,GO:0032561,GO:0035639,GO:0036094,GO:0043167,GO:0043168,GO:0044424,GO:0044464,GO:0097159,GO:0097367,GO:1901265,GO:1901363	1037.73	4.78038	1.19214	4.0099	6.07447e-05	0.00348201
TRINITY_DN11352_c0_g1	CU20_MANSE^CU20_MANSE^Q:103-185,H:81-164^34.5%ID^E:2.26e-10^RecName: Full=Pupal cuticle protein 20;^Eukaryota; Metazoa; Ecdysozoa; Arthropoda; Hexapoda; Insecta; Pterygota; Neoptera; Endopterygota; Lepidoptera; Glossata; Ditrysia; Bombycoidea; Sphingidae; Sphinginae; Sphingini; Manduca	GO:0003674,GO:0005198,GO:0005214,GO:0008010,GO:0042302,GO:0062129	34.6847	5.85613	1.27585	4.58997	4.43311e-06	0.00066875
TRINITY_DN114100_c0_g1	PFA3_EREGS^PFA3_EREGS^Q:108-257,H:104-280^28.3%ID^E:7.05e-12^RecName: Full=Palmitoyltransferase PFA3;^Eukaryota; Fungi; Dikarya; Ascomycota; Saccharomycotina; Saccharomycetes; Saccharomycetales; Saccharomycetaceae; Eremothecium	GO:0003674,GO:0003824,GO:0005575,GO:0005774,GO:0005783,GO:0005794,GO:0006605,GO:0006612,GO:0006810,GO:0006886,GO:0008104,GO:0008150,GO:0015031,GO:0015833,GO:0016020,GO:0016409,GO:0016417,GO:0016740,GO:0016746,GO:0016747,GO:0019706,GO:0019707,GO:0031090,GO:0033036,GO:0034613,GO:0042886,GO:0043226,GO:0043227,GO:0043229,GO:0043231,GO:0044422,GO:0044424,GO:0044437,GO:0044444,GO:0044446,GO:0044464,GO:…	4.32611	5.72718	1.65297	3.46479	0.000530654	0.0132031
TRINITY_DN115215_c0_g1	RS10_MOUSE^RS10_MOUSE^Q:314-24,H:64-163^58.7%ID^E:5.66e-27^RecName: Full=Small ribosomal subunit protein eS10 {ECO:0000305};^Eukaryota; Metazoa; Chordata; Craniata; Vertebrata; Euteleostomi; Mammalia; Eutheria; Euarchontoglires; Glires; Rodentia; Myomorpha; Muroidea; Muridae; Murinae; Mus; Mus	GO:0000028,GO:0000049,GO:0002181,GO:0003674,GO:0003676,GO:0003723,GO:0003735,GO:0005198,GO:0005488,GO:0005575,GO:0005730,GO:0005737,GO:0005829,GO:0005840,GO:0006412,GO:0006518,GO:0006807,GO:0008150,GO:0008152,GO:0009058,GO:0009059,GO:0009987,GO:0015935,GO:0016043,GO:0019538,GO:0022607,GO:0022618,GO:0022627,GO:0030529,GO:0032991,GO:0034622,GO:0034641,GO:0034645,GO:0043043,GO:0043170,GO:0043226,GO:…	26.6105	3.15691	0.989207	3.19136	0.00141607	0.024283
TRINITY_DN11556_c0_g1	ORRM6_ARATH^ORRM6_ARATH^Q:671-730,H:76-135^40%ID^E:2.43e-07^RecName: Full=Organelle RRM domain-containing protein 6, chloroplastic {ECO:0000303|PubMed:28213559};^Eukaryota; Viridiplantae; Streptophyta; Embryophyta; Tracheophyta; Spermatophyta; Magnoliopsida; eudicotyledons; Gunneridae; Pentapetalae; rosids; malvids; Brassicales; Brassicaceae; Camelineae; Arabidopsis	GO:0003674,GO:0003676,GO:0003723,GO:0003729,GO:0005488,GO:0005575,GO:0006139,GO:0006396,GO:0006397,GO:0006725,GO:0006807,GO:0008150,GO:0008152,GO:0009451,GO:0009507,GO:0009536,GO:0009987,GO:0016070,GO:0016071,GO:0016553,GO:0016554,GO:0016556,GO:0034641,GO:0043170,GO:0043226,GO:0043227,GO:0043229,GO:0043231,GO:0043412,GO:0044237,GO:0044238,GO:0044260,GO:0044424,GO:0044444,GO:0044464,GO:0046483,GO:…	16.8508	5.1935	1.33761	3.88267	0.000103317	0.00480875
TRINITY_DN11568_c0_g1	GLYC_BOMMO^GLYC_BOMMO^Q:14-468,H:6-461^68.4%ID^E:1.54e-232^RecName: Full=Serine hydroxymethyltransferase {ECO:0000255|RuleBase:RU000585, ECO:0000303|PubMed:31298425};^Eukaryota; Metazoa; Ecdysozoa; Arthropoda; Hexapoda; Insecta; Pterygota; Neoptera; Endopterygota; Lepidoptera; Glossata; Ditrysia; Bombycoidea; Bombycidae; Bombycinae; Bombyx	GO:0003674,GO:0003824,GO:0004372,GO:0005488,GO:0005575,GO:0005634,GO:0005739,GO:0006082,GO:0006461,GO:0006520,GO:0006544,GO:0006545,GO:0006563,GO:0006565,GO:0006575,GO:0006725,GO:0006730,GO:0006732,GO:0006760,GO:0006807,GO:0008150,GO:0008152,GO:0008168,GO:0008652,GO:0009056,GO:0009058,GO:0009063,GO:0009069,GO:0009070,GO:0009071,GO:0009987,GO:0016043,GO:0016053,GO:0016054,GO:0016740,GO:0016741,GO:…	2683.4	1.27482	0.411147	3.10064	0.00193105	0.029308
TRINITY_DN116320_c0_g1	DHOM_BACSU^DHOM_BACSU^Q:3-313,H:4-314^34.6%ID^E:1.21e-37^RecName: Full=Homoserine dehydrogenase;^Bacteria; Bacillati; Bacillota; Bacilli; Bacillales; Bacillaceae; Bacillus	GO:0000096,GO:0000097,GO:0000166,GO:0003674,GO:0003824,GO:0004412,GO:0005488,GO:0005575,GO:0005576,GO:0005737,GO:0006082,GO:0006520,GO:0006555,GO:0006566,GO:0006790,GO:0006807,GO:0008150,GO:0008152,GO:0008652,GO:0009058,GO:0009066,GO:0009067,GO:0009086,GO:0009088,GO:0009987,GO:0016053,GO:0016491,GO:0016614,GO:0016616,GO:0019752,GO:0036094,GO:0043167,GO:0043168,GO:0043169,GO:0043436,GO:0044237,GO:…	13.9555	3.94593	1.2138	3.2509	0.00115039	0.0215722
TRINITY_DN1165_c0_g1	DPOLA_XENLA^DPOLA_XENLA^Q:4525-167,H:1-1454^43.8%ID^E:0^RecName: Full=DNA polymerase alpha catalytic subunit;^Eukaryota; Metazoa; Chordata; Craniata; Vertebrata; Euteleostomi; Amphibia; Batrachia; Anura; Pipoidea; Pipidae; Xenopodinae; Xenopus; Xenopus	GO:0000166,GO:0000428,GO:0000726,GO:0000785,GO:0003674,GO:0003676,GO:0003677,GO:0003682,GO:0003688,GO:0003690,GO:0003697,GO:0003824,GO:0003887,GO:0005488,GO:0005575,GO:0005634,GO:0005635,GO:0005654,GO:0005658,GO:0005730,GO:0006139,GO:0006259,GO:0006260,GO:0006269,GO:0006270,GO:0006271,GO:0006272,GO:0006273,GO:0006281,GO:0006302,GO:0006303,GO:0006725,GO:0006807,GO:0006950,GO:0006974,GO:0008150,GO:…	631.899	1.12523	0.350925	3.20646	0.00134377	0.0235445
TRINITY_DN116735_c0_g1	RS3A_BIPLU^RS3A_BIPLU^Q:1-288,H:171-267^63.9%ID^E:4.74e-34^RecName: Full=Small ribosomal subunit protein eS1 {ECO:0000255|HAMAP-Rule:MF_03122};^Eukaryota; Metazoa; Ecdysozoa; Arthropoda; Hexapoda; Insecta; Pterygota; Neoptera; Endopterygota; Coleoptera; Polyphaga; Cucujiformia; Biphyllidae; Biphyllus	GO:0003674,GO:0003735,GO:0005198,GO:0005575,GO:0006412,GO:0006518,GO:0006807,GO:0008150,GO:0008152,GO:0009058,GO:0009059,GO:0009987,GO:0015935,GO:0019538,GO:0022627,GO:0030529,GO:0032991,GO:0034641,GO:0034645,GO:0043043,GO:0043170,GO:0043603,GO:0043604,GO:0044237,GO:0044238,GO:0044249,GO:0044260,GO:0044267,GO:0044271,GO:0044391,GO:0044422,GO:0044424,GO:0044444,GO:0044445,GO:0044446,GO:0044464,GO:…	6.82511	3.86042	0.781583	4.93923	7.84318e-07	0.000204358
TRINITY_DN11680_c0_g1	PAF1_DANRE^PAF1_DANRE^Q:17-364,H:22-372^61.4%ID^E:7.37e-137^RecName: Full=RNA polymerase II-associated factor 1 homolog;^Eukaryota; Metazoa; Chordata; Craniata; Vertebrata; Euteleostomi; Actinopterygii; Neopterygii; Teleostei; Ostariophysi; Cypriniformes; Danionidae; Danioninae; Danio	GO:0000122,GO:0000993,GO:0001098,GO:0001099,GO:0001650,GO:0001711,GO:0002237,GO:0002682,GO:0002683,GO:0003674,GO:0003682,GO:0005488,GO:0005515,GO:0005575,GO:0005634,GO:0005654,GO:0005737,GO:0006139,GO:0006354,GO:0006355,GO:0006357,GO:0006368,GO:0006396,GO:0006397,GO:0006725,GO:0006807,GO:0007165,GO:0007166,GO:0007507,GO:0008023,GO:0008104,GO:0008150,GO:0008152,GO:0009058,GO:0009059,GO:0009605,GO:…	2036.74	0.743528	0.177274	4.19423	2.73794e-05	0.00208237
TRINITY_DN11691_c0_g1	MTO1_PONAB^MTO1_PONAB^Q:23-653,H:37-670^56.7%ID^E:2.68e-235^RecName: Full=5-taurinomethyluridine-[tRNA] synthase subunit MTO1, mitochondrial {ECO:0000250|UniProtKB:Q9Y2Z2};^Eukaryota; Metazoa; Chordata; Craniata; Vertebrata; Euteleostomi; Mammalia; Eutheria; Euarchontoglires; Primates; Haplorrhini; Catarrhini; Hominidae; Pongo	GO:0000166,GO:0000959,GO:0000963,GO:0001510,GO:0002097,GO:0002098,GO:0003674,GO:0005488,GO:0005575,GO:0005739,GO:0005829,GO:0006139,GO:0006396,GO:0006399,GO:0006400,GO:0006725,GO:0006807,GO:0006996,GO:0007005,GO:0008033,GO:0008150,GO:0008152,GO:0009451,GO:0009987,GO:0016043,GO:0016070,GO:0030488,GO:0032259,GO:0034470,GO:0034641,GO:0034660,GO:0036094,GO:0043167,GO:0043168,GO:0043170,GO:0043226,GO:…	136.518	0.929205	0.287814	3.2285	0.00124443	0.0225561
TRINITY_DN116959_c0_g2	ACAC_YEAST^ACAC_YEAST^Q:48-1121,H:448-790^31.2%ID^E:1.66e-37^RecName: Full=Acetyl-CoA carboxylase;^Eukaryota; Fungi; Dikarya; Ascomycota; Saccharomycotina; Saccharomycetes; Saccharomycetales; Saccharomycetaceae; Saccharomyces	GO:0000166,GO:0001676,GO:0003674,GO:0003824,GO:0003989,GO:0004075,GO:0005488,GO:0005515,GO:0005524,GO:0005575,GO:0005739,GO:0005789,GO:0005829,GO:0006082,GO:0006084,GO:0006085,GO:0006606,GO:0006629,GO:0006631,GO:0006633,GO:0006637,GO:0006732,GO:0006790,GO:0006793,GO:0006810,GO:0006886,GO:0006913,GO:0008104,GO:0008150,GO:0008152,GO:0008610,GO:0009058,GO:0009108,GO:0009317,GO:0009987,GO:0015031,GO:…	2.6676	4.88726	1.69229	2.88796	0.00387746	0.0459223
TRINITY_DN116998_c0_g1	RS8_SPOFR^RS8_SPOFR^Q:3-208,H:1-206^72.3%ID^E:1.67e-104^RecName: Full=Small ribosomal subunit protein eS8 {ECO:0000305};^Eukaryota; Metazoa; Ecdysozoa; Arthropoda; Hexapoda; Insecta; Pterygota; Neoptera; Endopterygota; Lepidoptera; Glossata; Ditrysia; Noctuoidea; Noctuidae; Amphipyrinae; Spodoptera	GO:0003674,GO:0003735,GO:0005198,GO:0005575,GO:0005730,GO:0005737,GO:0005840,GO:0006412,GO:0006518,GO:0006807,GO:0008150,GO:0008152,GO:0009058,GO:0009059,GO:0009987,GO:0016020,GO:0019538,GO:0022613,GO:0030529,GO:0030684,GO:0032040,GO:0032991,GO:0034641,GO:0034645,GO:0042274,GO:0043043,GO:0043170,GO:0043226,GO:0043228,GO:0043229,GO:0043232,GO:0043603,GO:0043604,GO:0044085,GO:0044237,GO:0044238,GO:…	172.137	1.49042	0.45012	3.31116	0.000929087	0.0188223
TRINITY_DN117094_c0_g1	NDKB_HUMAN^NDKB_HUMAN^Q:310-2,H:24-126^75.7%ID^E:2.82e-51^RecName: Full=Nucleoside diphosphate kinase B;^Eukaryota; Metazoa; Chordata; Craniata; Vertebrata; Euteleostomi; Mammalia; Eutheria; Euarchontoglires; Primates; Haplorrhini; Catarrhini; Hominidae; Homo	GO:0000166,GO:0000988,GO:0000989,GO:0001726,GO:0001882,GO:0001883,GO:0003674,GO:0003676,GO:0003677,GO:0003712,GO:0003713,GO:0003824,GO:0004550,GO:0004672,GO:0004673,GO:0005488,GO:0005515,GO:0005524,GO:0005575,GO:0005576,GO:0005634,GO:0005737,GO:0005829,GO:0006139,GO:0006163,GO:0006164,GO:0006183,GO:0006213,GO:0006220,GO:0006221,GO:0006228,GO:0006241,GO:0006355,GO:0006357,GO:0006725,GO:0006753,GO:…	52.8499	6.83264	1.75856	3.88536	0.000102178	0.00476797
TRINITY_DN117106_c0_g2	YCF24_PYRYE^YCF24_PYRYE^Q:46-508,H:15-487^52.9%ID^E:3.52e-168^RecName: Full=Iron-sulfur cluster assembly SufBD family protein ycf24;^Eukaryota; Rhodophyta; Bangiophyceae; Bangiales; Bangiaceae; Pyropia	GO:0005575,GO:0006790,GO:0008150,GO:0008152,GO:0009058,GO:0009507,GO:0009536,GO:0009842,GO:0009987,GO:0016043,GO:0016226,GO:0022607,GO:0031163,GO:0043226,GO:0043227,GO:0043229,GO:0043231,GO:0044237,GO:0044249,GO:0044424,GO:0044444,GO:0044464,GO:0051186,GO:0051188,GO:0071840	4.83609	5.34177	1.4636	3.64975	0.000262495	0.00856466
TRINITY_DN117108_c0_g1	PGTB2_HUMAN^PGTB2_HUMAN^Q:2583-2864,H:218-316^47.5%ID^E:1.21e-20^RecName: Full=Geranylgeranyl transferase type-2 subunit beta;^Eukaryota; Metazoa; Chordata; Craniata; Vertebrata; Euteleostomi; Mammalia; Eutheria; Euarchontoglires; Primates; Haplorrhini; Catarrhini; Hominidae; Homo	GO:0003008,GO:0003674,GO:0003824,GO:0004659,GO:0004661,GO:0004663,GO:0005488,GO:0005515,GO:0005575,GO:0005829,GO:0005886,GO:0005968,GO:0006464,GO:0006807,GO:0006810,GO:0006888,GO:0007600,GO:0007601,GO:0008150,GO:0008152,GO:0008270,GO:0008318,GO:0009987,GO:0016020,GO:0016192,GO:0016740,GO:0016765,GO:0018342,GO:0018344,GO:0019538,GO:0019899,GO:0031267,GO:0032501,GO:0032991,GO:0036211,GO:0043167,GO:…	23.2909	4.07034	1.38077	2.94788	0.00319956	0.040567
TRINITY_DN11717_c0_g1	B3GT6_HUMAN^B3GT6_HUMAN^Q:62-327,H:59-326^56.1%ID^E:2.9e-100^RecName: Full=Beta-1,3-galactosyltransferase 6 {ECO:0000305|PubMed:11551958};^Eukaryota; Metazoa; Chordata; Craniata; Vertebrata; Euteleostomi; Mammalia; Eutheria; Euarchontoglires; Primates; Haplorrhini; Catarrhini; Hominidae; Homo	GO:0000139,GO:0003674,GO:0003824,GO:0005575,GO:0005794,GO:0005797,GO:0006022,GO:0006023,GO:0006024,GO:0006029,GO:0006082,GO:0006464,GO:0006486,GO:0006493,GO:0006790,GO:0006807,GO:0008150,GO:0008152,GO:0008194,GO:0008378,GO:0009058,GO:0009059,GO:0009100,GO:0009101,GO:0009987,GO:0015012,GO:0016020,GO:0016740,GO:0016757,GO:0016758,GO:0019538,GO:0030166,GO:0030201,GO:0030203,GO:0031090,GO:0031984,GO:…	266.56	0.582193	0.183986	3.16434	0.00155437	0.0257593
TRINITY_DN117348_c0_g1	AT5G2_HUMAN^AT5G2_HUMAN^Q:179-3,H:62-120^91.5%ID^E:5.63e-28^RecName: Full=ATP synthase F(0) complex subunit C2, mitochondrial {ECO:0000305};^Eukaryota; Metazoa; Chordata; Craniata; Vertebrata; Euteleostomi; Mammalia; Eutheria; Euarchontoglires; Primates; Haplorrhini; Catarrhini; Hominidae; Homo	GO:0003674,GO:0005215,GO:0005488,GO:0005575,GO:0005739,GO:0005743,GO:0006139,GO:0006163,GO:0006164,GO:0006725,GO:0006753,GO:0006754,GO:0006793,GO:0006796,GO:0006807,GO:0006810,GO:0006811,GO:0006812,GO:0006818,GO:0008150,GO:0008152,GO:0008289,GO:0008324,GO:0009058,GO:0009117,GO:0009123,GO:0009124,GO:0009126,GO:0009127,GO:0009141,GO:0009142,GO:0009144,GO:0009145,GO:0009150,GO:0009152,GO:0009156,GO:…	6.27584	2.52287	0.600272	4.20288	2.63541e-05	0.00202417
TRINITY_DN11741_c0_g1	AP1M2_ARATH^AP1M2_ARATH^Q:3-413,H:6-426^22.8%ID^E:1.85e-06^RecName: Full=AP-1 complex subunit mu-2;^Eukaryota; Viridiplantae; Streptophyta; Embryophyta; Tracheophyta; Spermatophyta; Magnoliopsida; eudicotyledons; Gunneridae; Pentapetalae; rosids; malvids; Brassicales; Brassicaceae; Camelineae; Arabidopsis	GO:0005575,GO:0005634,GO:0005802,GO:0006810,GO:0006886,GO:0006892,GO:0007034,GO:0008104,GO:0008150,GO:0009987,GO:0010008,GO:0012506,GO:0012510,GO:0015031,GO:0015833,GO:0016020,GO:0016043,GO:0016192,GO:0022607,GO:0030119,GO:0030121,GO:0030131,GO:0030658,GO:0030659,GO:0030660,GO:0030662,GO:0030665,GO:0031090,GO:0031901,GO:0031984,GO:0032991,GO:0033036,GO:0034622,GO:0035459,GO:0035652,GO:0035653,GO:…	157.12	0.720831	0.239895	3.00477	0.0026578	0.0360212
TRINITY_DN117513_c0_g1	OLA1_CHICK^OLA1_CHICK^Q:10-418,H:16-396^45.2%ID^E:2.14e-110^RecName: Full=Obg-like ATPase 1 {ECO:0000255|HAMAP-Rule:MF_03167};^Eukaryota; Metazoa; Chordata; Craniata; Vertebrata; Euteleostomi; Archelosauria; Archosauria; Dinosauria; Saurischia; Theropoda; Coelurosauria; Aves; Neognathae; Galloanserae; Galliformes; Phasianidae; Phasianinae; Gallus	GO:0000166,GO:0001882,GO:0001883,GO:0003674,GO:0003824,GO:0005488,GO:0005524,GO:0005525,GO:0005575,GO:0005730,GO:0005737,GO:0016462,GO:0016787,GO:0016817,GO:0016818,GO:0016887,GO:0017076,GO:0017111,GO:0019001,GO:0030554,GO:0032549,GO:0032550,GO:0032553,GO:0032555,GO:0032559,GO:0032561,GO:0035639,GO:0036094,GO:0043021,GO:0043023,GO:0043167,GO:0043168,GO:0043169,GO:0043226,GO:0043228,GO:0043229,GO:…	16.9291	4.69781	1.2995	3.6151	0.000300231	0.00926834
TRINITY_DN1183_c0_g1	NIPBL_MOUSE^NIPBL_MOUSE^Q:1588-185,H:1181-1635^54.6%ID^E:6.57e-147^RecName: Full=Nipped-B-like protein;^Eukaryota; Metazoa; Chordata; Craniata; Vertebrata; Euteleostomi; Mammalia; Eutheria; Euarchontoglires; Glires; Rodentia; Myomorpha; Muroidea; Muridae; Murinae; Mus; Mus	GO:0000070,GO:0000122,GO:0000724,GO:0000725,GO:0000785,GO:0000819,GO:0000988,GO:0000989,GO:0002009,GO:0002682,GO:0003006,GO:0003007,GO:0003008,GO:0003143,GO:0003146,GO:0003151,GO:0003674,GO:0003682,GO:0003712,GO:0003714,GO:0003824,GO:0005488,GO:0005515,GO:0005575,GO:0005634,GO:0005654,GO:0005829,GO:0006139,GO:0006259,GO:0006281,GO:0006302,GO:0006310,GO:0006325,GO:0006338,GO:0006355,GO:0006357,GO:…	278.949	1.01326	0.348943	2.90379	0.00368675	0.0444959
TRINITY_DN1196_c0_g1	NUP88_DANRE^NUP88_DANRE^Q:9-701,H:11-712^34.8%ID^E:3.79e-100^RecName: Full=Nucleoporin 88 {ECO:0000312|ZFIN:ZDB-GENE-050522-297};^Eukaryota; Metazoa; Chordata; Craniata; Vertebrata; Euteleostomi; Actinopterygii; Neopterygii; Teleostei; Ostariophysi; Cypriniformes; Danionidae; Danioninae; Danio	GO:0000054,GO:0000055,GO:0000056,GO:0003674,GO:0005198,GO:0005575,GO:0005643,GO:0006405,GO:0006406,GO:0006606,GO:0006611,GO:0006810,GO:0006886,GO:0006913,GO:0008104,GO:0008150,GO:0015031,GO:0015833,GO:0015931,GO:0017038,GO:0017056,GO:0032991,GO:0033036,GO:0033365,GO:0033750,GO:0033753,GO:0034504,GO:0034613,GO:0042886,GO:0043234,GO:0044422,GO:0044424,GO:0044428,GO:0044446,GO:0044464,GO:0044699,GO:…	627.154	0.705979	0.219709	3.21325	0.00131241	0.0232419
TRINITY_DN1199_c0_g1	CK5P1_RAT^CK5P1_RAT^Q:44-573,H:56-579^54.5%ID^E:1e-182^RecName: Full=Mitochondrial tRNA methylthiotransferase CDK5RAP1;^Eukaryota; Metazoa; Chordata; Craniata; Vertebrata; Euteleostomi; Mammalia; Eutheria; Euarchontoglires; Glires; Rodentia; Myomorpha; Muroidea; Muridae; Murinae; Rattus	GO:0000079,GO:0000776,GO:0000959,GO:0000963,GO:0001932,GO:0001933,GO:0003674,GO:0003676,GO:0003723,GO:0003824,GO:0005096,GO:0005488,GO:0005515,GO:0005575,GO:0005634,GO:0005635,GO:0005643,GO:0005654,GO:0005737,GO:0005739,GO:0005743,GO:0005759,GO:0005819,GO:0005829,GO:0006139,GO:0006396,GO:0006399,GO:0006400,GO:0006417,GO:0006448,GO:0006450,GO:0006464,GO:0006469,GO:0006725,GO:0006807,GO:0006810,GO:…	2339.17	0.725797	0.133232	5.44763	5.10462e-08	2.39636e-05
TRINITY_DN11997_c3_g1	CGLR2_STYPI^CGLR2_STYPI^Q:233-422,H:161-353^32.8%ID^E:5.02e-18^RecName: Full=Cyclic GMP-AMP synthase-like receptor 2;^Eukaryota; Metazoa; Cnidaria; Anthozoa; Hexacorallia; Scleractinia; Astrocoeniina; Pocilloporidae; Stylophora	GO:0000166,GO:0001882,GO:0001883,GO:0002376,GO:0003674,GO:0003824,GO:0005488,GO:0005524,GO:0005525,GO:0006950,GO:0006952,GO:0006955,GO:0008150,GO:0016740,GO:0016772,GO:0016779,GO:0017076,GO:0019001,GO:0030554,GO:0032549,GO:0032550,GO:0032553,GO:0032555,GO:0032559,GO:0032561,GO:0035639,GO:0036094,GO:0043167,GO:0043168,GO:0043169,GO:0045087,GO:0046872,GO:0050896,GO:0061501,GO:0097159,GO:0097367,GO:…	14.8448	7.90213	2.12224	3.72349	0.000196491	0.0071115
TRINITY_DN120_c0_g1	FOXK1_MOUSE^FOXK1_MOUSE^Q:28-176,H:283-437^76.8%ID^E:5.66e-70^RecName: Full=Forkhead box protein K1 {ECO:0000303|PubMed:12446708};^Eukaryota; Metazoa; Chordata; Craniata; Vertebrata; Euteleostomi; Mammalia; Eutheria; Euarchontoglires; Glires; Rodentia; Myomorpha; Muroidea; Muridae; Murinae; Mus; Mus	GO:0000975,GO:0000976,GO:0000977,GO:0000981,GO:0001012,GO:0001067,GO:0001071,GO:0001227,GO:0001558,GO:0001678,GO:0003674,GO:0003676,GO:0003677,GO:0003690,GO:0003700,GO:0005488,GO:0005515,GO:0005575,GO:0005634,GO:0005737,GO:0005975,GO:0005996,GO:0006006,GO:0006007,GO:0006082,GO:0006090,GO:0006091,GO:0006096,GO:0006109,GO:0006139,GO:0006163,GO:0006165,GO:0006355,GO:0006357,GO:0006725,GO:0006732,GO:…	1781.22	0.791191	0.153558	5.1524	2.57175e-07	8.80802e-05
TRINITY_DN1200_c0_g1	RTF2_MOUSE^RTF2_MOUSE^Q:1-284,H:1-302^41.6%ID^E:2.51e-65^RecName: Full=Replication termination factor 2 {ECO:0000305};^Eukaryota; Metazoa; Chordata; Craniata; Vertebrata; Euteleostomi; Mammalia; Eutheria; Euarchontoglires; Glires; Rodentia; Myomorpha; Muroidea; Muridae; Murinae; Mus; Mus	GO:0003674,GO:0003676,GO:0003677,GO:0005488,GO:0005575,GO:0005634,GO:0005657,GO:0006139,GO:0006259,GO:0006274,GO:0006725,GO:0006807,GO:0008150,GO:0008152,GO:0009987,GO:0010033,GO:0010035,GO:0022402,GO:0034641,GO:0042221,GO:0043170,GO:0043226,GO:0043227,GO:0043229,GO:0043231,GO:0044237,GO:0044238,GO:0044260,GO:0044422,GO:0044424,GO:0044427,GO:0044446,GO:0044464,GO:0046483,GO:0050896,GO:0051716,GO:…	2030.19	0.681749	0.145922	4.67201	2.98267e-06	0.000505995
TRINITY_DN12071_c0_g1	MLRP1_ACRMI^MLRP1_ACRMI^Q:120-794,H:907-1559^30.3%ID^E:1.03e-70^RecName: Full=MAM and LDL-receptor class A domain-containing protein 1;^Eukaryota; Metazoa; Cnidaria; Anthozoa; Hexacorallia; Scleractinia; Astrocoeniina; Acroporidae; Acropora	GO:0005575,GO:0005576,GO:0016020	32.7104	2.21312	0.53535	4.13398	3.56536e-05	0.00242747
TRINITY_DN1210_c0_g2	PYR1_SQUAC^PYR1_SQUAC^Q:244-5709,H:4-1833^66.1%ID^E:0^RecName: Full=Multifunctional protein CAD {ECO:0000305};^Eukaryota; Metazoa; Chordata; Craniata; Vertebrata; Chondrichthyes; Elasmobranchii; Squalomorphii; Squaliformes; Squalidae; Squalus	GO:0000166,GO:0003674,GO:0003824,GO:0004070,GO:0004087,GO:0004088,GO:0004151,GO:0004359,GO:0005488,GO:0005524,GO:0005575,GO:0005634,GO:0005951,GO:0006082,GO:0006139,GO:0006206,GO:0006207,GO:0006213,GO:0006220,GO:0006221,GO:0006222,GO:0006520,GO:0006525,GO:0006526,GO:0006541,GO:0006725,GO:0006753,GO:0006793,GO:0006796,GO:0006807,GO:0008150,GO:0008152,GO:0008270,GO:0008652,GO:0008716,GO:0009058,GO:…	951.689	0.864146	0.272583	3.17021	0.00152327	0.0254607
TRINITY_DN121459_c0_g1	HPCA1_ARATH^HPCA1_ARATH^Q:46-363,H:606-912^34%ID^E:7.62e-42^RecName: Full=Leucine-rich repeat receptor protein kinase HPCA1 {ECO:0000305};^Eukaryota; Viridiplantae; Streptophyta; Embryophyta; Tracheophyta; Spermatophyta; Magnoliopsida; eudicotyledons; Gunneridae; Pentapetalae; rosids; malvids; Brassicales; Brassicaceae; Camelineae; Arabidopsis	GO:0000166,GO:0000325,GO:0003674,GO:0003824,GO:0004672,GO:0004674,GO:0004675,GO:0004871,GO:0004872,GO:0004888,GO:0005488,GO:0005524,GO:0005575,GO:0005773,GO:0005886,GO:0006464,GO:0006468,GO:0006793,GO:0006796,GO:0006807,GO:0008150,GO:0008152,GO:0009536,GO:0009593,GO:0009987,GO:0010119,GO:0016020,GO:0016301,GO:0016310,GO:0016740,GO:0016772,GO:0016773,GO:0017076,GO:0019199,GO:0019538,GO:0030554,GO:…	109.285	6.91922	1.40182	4.93587	7.97941e-07	0.000205937
TRINITY_DN12147_c0_g1	DRC9_MOUSE^DRC9_MOUSE^Q:114-459,H:28-392^26.1%ID^E:4.28e-19^RecName: Full=Dynein regulatory complex protein 9 {ECO:0000250|UniProtKB:A8HQ54};^Eukaryota; Metazoa; Chordata; Craniata; Vertebrata; Euteleostomi; Mammalia; Eutheria; Euarchontoglires; Glires; Rodentia; Myomorpha; Muroidea; Muridae; Murinae; Mus; Mus	GO:0000226,GO:0001578,GO:0002177,GO:0003006,GO:0003674,GO:0005488,GO:0005515,GO:0005516,GO:0005575,GO:0005737,GO:0005829,GO:0005856,GO:0005929,GO:0006996,GO:0007010,GO:0007017,GO:0007281,GO:0007286,GO:0007288,GO:0008150,GO:0009987,GO:0015629,GO:0016043,GO:0022412,GO:0022414,GO:0022607,GO:0030030,GO:0030031,GO:0030544,GO:0031072,GO:0031514,GO:0032502,GO:0035082,GO:0036126,GO:0042995,GO:0043226,GO:…	159.049	2.31597	0.798943	2.89879	0.00374609	0.0449135
TRINITY_DN12172_c0_g1	KC1_EIMTE^KC1_EIMTE^Q:3-294,H:1-292^70.5%ID^E:8.1e-157^RecName: Full=Casein kinase I;^Eukaryota; Sar; Alveolata; Apicomplexa; Conoidasida; Coccidia; Eucoccidiorida; Eimeriorina; Eimeriidae; Eimeria	GO:0000166,GO:0003674,GO:0003824,GO:0004672,GO:0004674,GO:0005488,GO:0005524,GO:0006464,GO:0006468,GO:0006793,GO:0006796,GO:0006807,GO:0008150,GO:0008152,GO:0009987,GO:0016301,GO:0016310,GO:0016740,GO:0016772,GO:0016773,GO:0017076,GO:0019538,GO:0030554,GO:0032553,GO:0032555,GO:0032559,GO:0035639,GO:0036094,GO:0036211,GO:0043167,GO:0043168,GO:0043170,GO:0043412,GO:0044237,GO:0044238,GO:0044260,GO:…	170.388	4.62212	1.30055	3.55397	0.00037946	0.0107849
TRINITY_DN121975_c0_g1	ATC_ARTSF^ATC_ARTSF^Q:2-484,H:820-980^73.9%ID^E:1.13e-75^RecName: Full=Calcium-transporting ATPase sarcoplasmic/endoplasmic reticulum type;^Eukaryota; Metazoa; Ecdysozoa; Arthropoda; Crustacea; Branchiopoda; Anostraca; Artemiidae; Artemia	GO:0000166,GO:0003674,GO:0003824,GO:0005215,GO:0005388,GO:0005488,GO:0005524,GO:0005575,GO:0005789,GO:0008324,GO:0015075,GO:0015085,GO:0015399,GO:0015405,GO:0015662,GO:0016020,GO:0016462,GO:0016787,GO:0016817,GO:0016818,GO:0016820,GO:0016887,GO:0017076,GO:0017111,GO:0019829,GO:0022804,GO:0022853,GO:0022857,GO:0022890,GO:0022891,GO:0022892,GO:0030554,GO:0031090,GO:0032553,GO:0032555,GO:0032559,GO:…	19.9285	2.6339	0.854695	3.08168	0.00205836	0.0306007
TRINITY_DN1221_c0_g1	UBE2O_HUMAN^UBE2O_HUMAN^Q:343-560,H:929-1146^56.4%ID^E:9.61e-75^RecName: Full=(E3-independent) E2 ubiquitin-conjugating enzyme;^Eukaryota; Metazoa; Chordata; Craniata; Vertebrata; Euteleostomi; Mammalia; Eutheria; Euarchontoglires; Primates; Haplorrhini; Catarrhini; Hominidae; Homo	GO:0000166,GO:0000209,GO:0003674,GO:0003676,GO:0003723,GO:0003824,GO:0004842,GO:0005488,GO:0005524,GO:0005575,GO:0005634,GO:0005654,GO:0005737,GO:0005829,GO:0006355,GO:0006357,GO:0006464,GO:0006513,GO:0006807,GO:0006810,GO:0008150,GO:0008152,GO:0009889,GO:0009966,GO:0009967,GO:0009987,GO:0010468,GO:0010556,GO:0010646,GO:0010647,GO:0016192,GO:0016197,GO:0016482,GO:0016567,GO:0016604,GO:0016740,GO:…	1060.83	0.373359	0.126635	2.94831	0.00319514	0.0405204
TRINITY_DN122298_c0_g1	TRM61_BOVIN^TRM61_BOVIN^Q:958-107,H:1-282^32.9%ID^E:3.71e-30^RecName: Full=tRNA (adenine(58)-N(1))-methyltransferase catalytic subunit TRMT61A;^Eukaryota; Metazoa; Chordata; Craniata; Vertebrata; Euteleostomi; Mammalia; Eutheria; Laurasiatheria; Artiodactyla; Ruminantia; Pecora; Bovidae; Bovinae; Bos	GO:0001510,GO:0005575,GO:0005634,GO:0006139,GO:0006396,GO:0006397,GO:0006399,GO:0006400,GO:0006725,GO:0006807,GO:0008033,GO:0008150,GO:0008152,GO:0009451,GO:0009987,GO:0016070,GO:0016071,GO:0030488,GO:0031515,GO:0032259,GO:0032991,GO:0034470,GO:0034641,GO:0034660,GO:0034708,GO:0043170,GO:0043226,GO:0043227,GO:0043229,GO:0043231,GO:0043412,GO:0043414,GO:0043527,GO:0044237,GO:0044238,GO:0044260,GO:…	10.4443	5.37172	1.41863	3.78655	0.000152753	0.00619382
TRINITY_DN12273_c0_g1	TMM18_CHICK^TMM18_CHICK^Q:27-141,H:22-138^46.2%ID^E:1.66e-31^RecName: Full=Transmembrane protein 18;^Eukaryota; Metazoa; Chordata; Craniata; Vertebrata; Euteleostomi; Archelosauria; Archosauria; Dinosauria; Saurischia; Theropoda; Coelurosauria; Aves; Neognathae; Galloanserae; Galliformes; Phasianidae; Phasianinae; Gallus	GO:0003674,GO:0003676,GO:0003677,GO:0005488,GO:0005575,GO:0016020,GO:0031090,GO:0031965,GO:0044422,GO:0044424,GO:0044428,GO:0044446,GO:0044464,GO:0097159,GO:1901363	443.896	0.41389	0.129899	3.18623	0.0014414	0.0245751
TRINITY_DN12281_c0_g1	RS31_YEAST^RS31_YEAST^Q:2-142,H:60-106^76.6%ID^E:1.32e-13^RecName: Full=Ubiquitin-ribosomal protein eS31 fusion protein {ECO:0000305};^Eukaryota; Fungi; Dikarya; Ascomycota; Saccharomycotina; Saccharomycetes; Saccharomycetales; Saccharomycetaceae; Saccharomyces	GO:0000028,GO:0002109,GO:0002181,GO:0003674,GO:0003735,GO:0005198,GO:0005488,GO:0005515,GO:0005575,GO:0005634,GO:0005737,GO:0005829,GO:0006139,GO:0006364,GO:0006396,GO:0006412,GO:0006464,GO:0006508,GO:0006518,GO:0006725,GO:0006807,GO:0008150,GO:0008152,GO:0008270,GO:0009056,GO:0009057,GO:0009058,GO:0009059,GO:0009987,GO:0015935,GO:0016043,GO:0016070,GO:0016072,GO:0016567,GO:0019538,GO:0019899,GO:…	281.461	1.21717	0.423348	2.87509	0.00403906	0.0471796
TRINITY_DN12289_c0_g1	RL36A_DICDI^RL36A_DICDI^Q:419-147,H:1-90^67%ID^E:1.44e-32^RecName: Full=Large ribosomal subunit protein eL42 {ECO:0000305};^Eukaryota; Amoebozoa; Evosea; Eumycetozoa; Dictyostelia; Dictyosteliales; Dictyosteliaceae; Dictyostelium	GO:0003674,GO:0003735,GO:0005198,GO:0005575,GO:0006412,GO:0006518,GO:0006807,GO:0008150,GO:0008152,GO:0009058,GO:0009059,GO:0009987,GO:0015934,GO:0019538,GO:0022625,GO:0030529,GO:0032991,GO:0034641,GO:0034645,GO:0043043,GO:0043170,GO:0043603,GO:0043604,GO:0044237,GO:0044238,GO:0044249,GO:0044260,GO:0044267,GO:0044271,GO:0044391,GO:0044422,GO:0044424,GO:0044444,GO:0044445,GO:0044446,GO:0044464,GO:…	195.927	5.11966	1.21341	4.21924	2.45128e-05	0.00192302
TRINITY_DN12323_c0_g1	ELP5_DANRE^ELP5_DANRE^Q:503-111,H:162-296^34.6%ID^E:1.37e-10^RecName: Full=Elongator complex protein 5;^Eukaryota; Metazoa; Chordata; Craniata; Vertebrata; Euteleostomi; Actinopterygii; Neopterygii; Teleostei; Ostariophysi; Cypriniformes; Danionidae; Danioninae; Danio	GO:0002097,GO:0002098,GO:0005575,GO:0005634,GO:0005737,GO:0005829,GO:0006139,GO:0006396,GO:0006399,GO:0006400,GO:0006725,GO:0006807,GO:0008033,GO:0008150,GO:0008152,GO:0009451,GO:0009987,GO:0016070,GO:0030334,GO:0030335,GO:0032879,GO:0032991,GO:0033588,GO:0034470,GO:0034641,GO:0034660,GO:0040012,GO:0040017,GO:0043170,GO:0043226,GO:0043227,GO:0043229,GO:0043231,GO:0043234,GO:0043412,GO:0044237,GO:…	440.901	0.566746	0.178811	3.16953	0.00152687	0.0255053
TRINITY_DN12401_c0_g1	BRX1_XENLA^BRX1_XENLA^Q:47-322,H:45-322^52.3%ID^E:1.22e-99^RecName: Full=Ribosome biogenesis protein BRX1 homolog;^Eukaryota; Metazoa; Chordata; Craniata; Vertebrata; Euteleostomi; Amphibia; Batrachia; Anura; Pipoidea; Pipidae; Xenopodinae; Xenopus; Xenopus	GO:0000027,GO:0003674,GO:0003676,GO:0003723,GO:0005488,GO:0005575,GO:0005730,GO:0006139,GO:0006364,GO:0006396,GO:0006725,GO:0006807,GO:0008150,GO:0008152,GO:0009987,GO:0016043,GO:0016070,GO:0016072,GO:0019843,GO:0022607,GO:0022618,GO:0034470,GO:0034622,GO:0034641,GO:0034660,GO:0043170,GO:0043226,GO:0043228,GO:0043229,GO:0043232,GO:0043933,GO:0044237,GO:0044238,GO:0044260,GO:0044422,GO:0044424,GO:…	932.242	0.843643	0.228926	3.68522	0.000228501	0.00789045
TRINITY_DN124121_c0_g1	DPOD_CANAX^DPOD_CANAX^Q:11-715,H:83-284^26.3%ID^E:4.56e-18^RecName: Full=DNA polymerase delta catalytic subunit;^Eukaryota; Fungi; Dikarya; Ascomycota; Saccharomycotina; Pichiomycetes; Debaryomycetaceae; Candida/Lodderomyces clade; Candida	GO:0000166,GO:0000726,GO:0003674,GO:0003676,GO:0003677,GO:0003824,GO:0003887,GO:0004518,GO:0004527,GO:0004529,GO:0004536,GO:0005488,GO:0005575,GO:0006139,GO:0006259,GO:0006278,GO:0006281,GO:0006287,GO:0006297,GO:0006302,GO:0006303,GO:0006401,GO:0006725,GO:0006807,GO:0006950,GO:0006974,GO:0008150,GO:0008152,GO:0008270,GO:0008296,GO:0008408,GO:0009056,GO:0009057,GO:0009058,GO:0009059,GO:0009987,GO:…	2.13424	5.60201	1.85489	3.02014	0.00252661	0.0348239
TRINITY_DN124533_c0_g1	ERCC6_HUMAN^ERCC6_HUMAN^Q:74-246,H:834-987^39.9%ID^E:2.84e-30^RecName: Full=DNA excision repair protein ERCC-6;^Eukaryota; Metazoa; Chordata; Craniata; Vertebrata; Euteleostomi; Mammalia; Eutheria; Euarchontoglires; Primates; Haplorrhini; Catarrhini; Hominidae; Homo	GO:0000012,GO:0000018,GO:0000075,GO:0000077,GO:0000165,GO:0000166,GO:0000302,GO:0000303,GO:0000305,GO:0000726,GO:0003674,GO:0003676,GO:0003677,GO:0003682,GO:0003824,GO:0004386,GO:0005488,GO:0005515,GO:0005524,GO:0005575,GO:0005634,GO:0005654,GO:0005730,GO:0006139,GO:0006259,GO:0006281,GO:0006282,GO:0006283,GO:0006284,GO:0006289,GO:0006290,GO:0006302,GO:0006303,GO:0006325,GO:0006338,GO:0006351,GO:…	6.83123	6.11781	1.72282	3.55105	0.000383697	0.0108374
TRINITY_DN124630_c0_g2	CAH_NOSS1^CAH_NOSS1^Q:309-563,H:25-261^26.4%ID^E:3.58e-14^RecName: Full=Carbonic anhydrase;^Bacteria; Bacillati; Cyanobacteriota; Cyanophyceae; Nostocales; Nostocaceae; Nostoc	GO:0003674,GO:0003824,GO:0004089,GO:0005488,GO:0008270,GO:0016829,GO:0016835,GO:0016836,GO:0043167,GO:0043169,GO:0046872,GO:0046914	9.88381	6.67565	1.45577	4.58564	4.52596e-06	0.000672125
TRINITY_DN124722_c0_g1	PONL1_HUMAN^PONL1_HUMAN^Q:43-142,H:187-289^34.3%ID^E:4.13e-07^RecName: Full=Podocan-like protein 1;^Eukaryota; Metazoa; Chordata; Craniata; Vertebrata; Euteleostomi; Mammalia; Eutheria; Euarchontoglires; Primates; Haplorrhini; Catarrhini; Hominidae; Homo	GO:0003674,GO:0005198,GO:0005201,GO:0005488,GO:0005515,GO:0005575,GO:0005615,GO:0031012,GO:0044421,GO:0062023	9.36839	6.09273	2.03375	2.99581	0.00273715	0.0367129
TRINITY_DN124769_c0_g1	DYNA_DICDI^DYNA_DICDI^Q:8-219,H:7-221^27.3%ID^E:1.82e-15^RecName: Full=Dynamin-A;^Eukaryota; Amoebozoa; Evosea; Eumycetozoa; Dictyostelia; Dictyosteliales; Dictyosteliaceae; Dictyostelium	GO:0000166,GO:0000266,GO:0001882,GO:0001883,GO:0003674,GO:0003824,GO:0003924,GO:0005488,GO:0005515,GO:0005522,GO:0005525,GO:0005543,GO:0005575,GO:0005737,GO:0005874,GO:0006508,GO:0006807,GO:0006810,GO:0006873,GO:0006885,GO:0006897,GO:0006907,GO:0006909,GO:0006996,GO:0006997,GO:0007005,GO:0007015,GO:0007032,GO:0007163,GO:0008017,GO:0008092,GO:0008104,GO:0008150,GO:0008152,GO:0008289,GO:0008361,GO:…	19.8971	5.22088	1.58114	3.30198	0.000960038	0.0191379
TRINITY_DN124885_c0_g1	ERF1_DROME^ERF1_DROME^Q:7-434,H:12-438^58.5%ID^E:1.21e-172^RecName: Full=Eukaryotic peptide chain release factor subunit 1;^Eukaryota; Metazoa; Ecdysozoa; Arthropoda; Hexapoda; Insecta; Pterygota; Neoptera; Endopterygota; Diptera; Brachycera; Muscomorpha; Ephydroidea; Drosophilidae; Drosophila; Sophophora	GO:0002184,GO:0003674,GO:0003676,GO:0003723,GO:0003729,GO:0003747,GO:0005488,GO:0005575,GO:0005829,GO:0006415,GO:0008079,GO:0008135,GO:0008150,GO:0009987,GO:0016043,GO:0016149,GO:0018444,GO:0022411,GO:0032984,GO:0032991,GO:0043234,GO:0043241,GO:0043624,GO:0043933,GO:0044424,GO:0044444,GO:0044464,GO:0044699,GO:0044763,GO:0071822,GO:0071840,GO:0097159,GO:1901363,GO:1990825	20.8281	4.45317	1.26917	3.50872	0.000450268	0.0120195
TRINITY_DN1255_c6_g3	ANT1_ARATH^ANT1_ARATH^Q:17-444,H:31-429^32.7%ID^E:7.06e-60^RecName: Full=Amino acid transporter ANT1 {ECO:0000305};^Eukaryota; Viridiplantae; Streptophyta; Embryophyta; Tracheophyta; Spermatophyta; Magnoliopsida; eudicotyledons; Gunneridae; Pentapetalae; rosids; malvids; Brassicales; Brassicaceae; Camelineae; Arabidopsis	GO:0003674,GO:0005215,GO:0005342,GO:0005575,GO:0005774,GO:0005789,GO:0006810,GO:0006811,GO:0006820,GO:0006865,GO:0008150,GO:0008509,GO:0008514,GO:0009605,GO:0009607,GO:0009624,GO:0015075,GO:0015171,GO:0015173,GO:0015175,GO:0015711,GO:0015804,GO:0015849,GO:0016020,GO:0022857,GO:0022891,GO:0022892,GO:0031090,GO:0043207,GO:0044422,GO:0044424,GO:0044425,GO:0044432,GO:0044437,GO:0044444,GO:0044446,GO:…	260.669	0.785256	0.208633	3.76381	0.000167346	0.00651395
TRINITY_DN12583_c0_g1	AP3S2_BOVIN^AP3S2_BOVIN^Q:1-189,H:1-189^73%ID^E:7.66e-100^RecName: Full=AP-3 complex subunit sigma-2;^Eukaryota; Metazoa; Chordata; Craniata; Vertebrata; Euteleostomi; Mammalia; Eutheria; Laurasiatheria; Artiodactyla; Ruminantia; Pecora; Bovidae; Bovinae; Bos	GO:0005575,GO:0005737,GO:0005794,GO:0006810,GO:0006886,GO:0006892,GO:0006896,GO:0006928,GO:0007017,GO:0007018,GO:0007034,GO:0008088,GO:0008089,GO:0008104,GO:0008150,GO:0009987,GO:0010970,GO:0012506,GO:0015031,GO:0015833,GO:0016020,GO:0016192,GO:0030119,GO:0030123,GO:0030659,GO:0030705,GO:0031090,GO:0032838,GO:0032991,GO:0033036,GO:0033267,GO:0042886,GO:0043226,GO:0043227,GO:0043229,GO:0043231,GO:…	775.074	0.702973	0.148749	4.72589	2.29109e-06	0.000424366
TRINITY_DN12642_c0_g3	IF4E2_HUMAN^IF4E2_HUMAN^Q:7-208,H:3-222^61.1%ID^E:1.56e-88^RecName: Full=Eukaryotic translation initiation factor 4E type 2 {ECO:0000303|PubMed:15153109};^Eukaryota; Metazoa; Chordata; Craniata; Vertebrata; Euteleostomi; Mammalia; Eutheria; Euarchontoglires; Primates; Haplorrhini; Catarrhini; Hominidae; Homo	GO:0000339,GO:0000340,GO:0000932,GO:0001959,GO:0001960,GO:0002682,GO:0002683,GO:0003674,GO:0003676,GO:0003723,GO:0003729,GO:0003743,GO:0005488,GO:0005515,GO:0005575,GO:0005737,GO:0005829,GO:0006413,GO:0006414,GO:0006417,GO:0006446,GO:0008135,GO:0008150,GO:0008152,GO:0009058,GO:0009059,GO:0009889,GO:0009890,GO:0009892,GO:0009966,GO:0009968,GO:0009987,GO:0010468,GO:0010556,GO:0010558,GO:0010605,GO:…	1123.09	0.652926	0.140495	4.64733	3.36261e-06	0.000559982
TRINITY_DN12647_c0_g1	RT11_MOUSE^RT11_MOUSE^Q:473-120,H:74-191^53.4%ID^E:1.23e-33^RecName: Full=Small ribosomal subunit protein uS11m {ECO:0000305};^Eukaryota; Metazoa; Chordata; Craniata; Vertebrata; Euteleostomi; Mammalia; Eutheria; Euarchontoglires; Glires; Rodentia; Myomorpha; Muroidea; Muridae; Murinae; Mus; Mus	GO:0000314,GO:0003674,GO:0003735,GO:0005198,GO:0005575,GO:0005739,GO:0005743,GO:0005763,GO:0006412,GO:0006518,GO:0006807,GO:0008150,GO:0008152,GO:0009058,GO:0009059,GO:0009987,GO:0015935,GO:0016020,GO:0019538,GO:0019866,GO:0030529,GO:0031090,GO:0031966,GO:0032543,GO:0032991,GO:0034641,GO:0034645,GO:0043043,GO:0043170,GO:0043226,GO:0043227,GO:0043229,GO:0043231,GO:0043603,GO:0043604,GO:0044237,GO:…	2162.68	0.563911	0.185865	3.03399	0.00241345	0.0339341
TRINITY_DN126480_c0_g1	PRS6B_HELAN^PRS6B_HELAN^Q:31-423,H:19-414^61.7%ID^E:6.67e-166^RecName: Full=26S proteasome regulatory subunit 6B homolog {ECO:0000250|UniProtKB:P54778};^Eukaryota; Viridiplantae; Streptophyta; Embryophyta; Tracheophyta; Spermatophyta; Magnoliopsida; eudicotyledons; Gunneridae; Pentapetalae; asterids; campanulids; Asterales; Asteraceae; Asteroideae; Heliantheae alliance; Heliantheae; Helianthus	GO:0000166,GO:0000502,GO:0003674,GO:0003824,GO:0005488,GO:0005524,GO:0005575,GO:0005634,GO:0005737,GO:0016462,GO:0016787,GO:0016817,GO:0016818,GO:0016887,GO:0017076,GO:0017111,GO:0030554,GO:0032553,GO:0032555,GO:0032559,GO:0032991,GO:0035639,GO:0036094,GO:0043167,GO:0043168,GO:0043226,GO:0043227,GO:0043229,GO:0043231,GO:0043234,GO:0044424,GO:0044464,GO:0097159,GO:0097367,GO:1901265,GO:1901363,GO:…	20.2127	4.30986	1.27035	3.39267	0.000692153	0.0156074
TRINITY_DN12662_c0_g1	TBB_NEUCR^TBB_NEUCR^Q:1-344,H:7-345^30.7%ID^E:1.84e-47^RecName: Full=Tubulin beta chain;^Eukaryota; Fungi; Dikarya; Ascomycota; Pezizomycotina; Sordariomycetes; Sordariomycetidae; Sordariales; Sordariaceae; Neurospora	GO:0000166,GO:0000226,GO:0000278,GO:0001882,GO:0001883,GO:0003674,GO:0003824,GO:0003924,GO:0005198,GO:0005200,GO:0005488,GO:0005525,GO:0005575,GO:0005737,GO:0005874,GO:0006996,GO:0007010,GO:0007017,GO:0007049,GO:0008150,GO:0009987,GO:0016043,GO:0016462,GO:0016787,GO:0016817,GO:0016818,GO:0017076,GO:0017111,GO:0019001,GO:0032549,GO:0032550,GO:0032553,GO:0032555,GO:0032561,GO:0035639,GO:0036094,GO:…	7.71375	5.25157	1.65328	3.17646	0.00149084	0.0251347
TRINITY_DN126887_c0_g1	MAPK1_PNECA^MAPK1_PNECA^Q:1178-147,H:8-354^33.8%ID^E:9.94e-54^RecName: Full=Mitogen-activated protein kinase 1;^Eukaryota; Fungi; Dikarya; Ascomycota; Taphrinomycotina; Pneumocystomycetes; Pneumocystaceae; Pneumocystis	GO:0000165,GO:0000166,GO:0003674,GO:0003824,GO:0004672,GO:0004674,GO:0004702,GO:0004707,GO:0004871,GO:0005057,GO:0005488,GO:0005515,GO:0005524,GO:0006464,GO:0006468,GO:0006793,GO:0006796,GO:0006807,GO:0006950,GO:0006979,GO:0007165,GO:0008150,GO:0008152,GO:0009987,GO:0016043,GO:0016301,GO:0016310,GO:0016740,GO:0016772,GO:0016773,GO:0017076,GO:0019538,GO:0023014,GO:0030554,GO:0032553,GO:0032555,GO:…	24.2997	7.16868	1.43805	4.985	6.19633e-07	0.000170418
TRINITY_DN126920_c0_g1	SC231_SCHPO^SC231_SCHPO^Q:11-749,H:7-751^36.5%ID^E:2.16e-167^RecName: Full=Protein transport protein sec23-1;^Eukaryota; Fungi; Dikarya; Ascomycota; Taphrinomycotina; Schizosaccharomycetes; Schizosaccharomycetales; Schizosaccharomycetaceae; Schizosaccharomyces	GO:0000139,GO:0003674,GO:0005096,GO:0005488,GO:0005575,GO:0005789,GO:0006807,GO:0006810,GO:0006886,GO:0006888,GO:0006914,GO:0006950,GO:0006996,GO:0008047,GO:0008104,GO:0008150,GO:0008152,GO:0008270,GO:0009056,GO:0009057,GO:0009987,GO:0010033,GO:0010243,GO:0015031,GO:0015833,GO:0016020,GO:0016043,GO:0016192,GO:0016236,GO:0019538,GO:0022411,GO:0022607,GO:0030117,GO:0030120,GO:0030127,GO:0030163,GO:…	43.046	4.51145	1.24383	3.62705	0.000286674	0.00900294
TRINITY_DN126941_c0_g1	KAD_THEM4^KAD_THEM4^Q:110-301,H:3-197^30.5%ID^E:7.67e-18^RecName: Full=Adenylate kinase {ECO:0000255|HAMAP-Rule:MF_00235};^Bacteria; Thermotogati; Thermotogota; Thermotogae; Thermotogales; Fervidobacteriaceae; Thermosipho	GO:0000166,GO:0003674,GO:0003824,GO:0004017,GO:0005488,GO:0005524,GO:0005575,GO:0005737,GO:0006139,GO:0006163,GO:0006164,GO:0006167,GO:0006725,GO:0006753,GO:0006793,GO:0006796,GO:0006807,GO:0008150,GO:0008152,GO:0008270,GO:0009058,GO:0009117,GO:0009123,GO:0009124,GO:0009126,GO:0009127,GO:0009150,GO:0009152,GO:0009156,GO:0009161,GO:0009165,GO:0009167,GO:0009168,GO:0009259,GO:0009260,GO:0009987,GO:…	15.0007	5.22628	1.31921	3.96169	7.44223e-05	0.0039655
TRINITY_DN127015_c0_g1	POLO_DROME^POLO_DROME^Q:12-303,H:6-282^32.2%ID^E:7.63e-41^RecName: Full=Serine/threonine-protein kinase polo;^Eukaryota; Metazoa; Ecdysozoa; Arthropoda; Hexapoda; Insecta; Pterygota; Neoptera; Endopterygota; Diptera; Brachycera; Muscomorpha; Ephydroidea; Drosophilidae; Drosophila; Sophophora	GO:0000166,GO:0000212,GO:0000226,GO:0000278,GO:0000280,GO:0000741,GO:0000776,GO:0000910,GO:0000912,GO:0000915,GO:0000922,GO:0000940,GO:0003006,GO:0003674,GO:0003824,GO:0004672,GO:0004674,GO:0005488,GO:0005524,GO:0005575,GO:0005634,GO:0005635,GO:0005737,GO:0005813,GO:0005814,GO:0005815,GO:0005819,GO:0005828,GO:0005829,GO:0005874,GO:0005876,GO:0006464,GO:0006468,GO:0006793,GO:0006796,GO:0006807,GO:…	14.2496	6.63617	1.54736	4.28871	1.79713e-05	0.00157125
TRINITY_DN127024_c0_g1	PFPB_SOLTU^PFPB_SOLTU^Q:58-554,H:69-561^51%ID^E:2.88e-162^RecName: Full=Pyrophosphate--fructose 6-phosphate 1-phosphotransferase subunit beta {ECO:0000255|HAMAP-Rule:MF_03185};^Eukaryota; Viridiplantae; Streptophyta; Embryophyta; Tracheophyta; Spermatophyta; Magnoliopsida; eudicotyledons; Gunneridae; Pentapetalae; asterids; lamiids; Solanales; Solanaceae; Solanoideae; Solaneae; Solanum	GO:0000166,GO:0003674,GO:0003824,GO:0003872,GO:0005488,GO:0005524,GO:0005575,GO:0005737,GO:0005975,GO:0006002,GO:0006082,GO:0006090,GO:0006091,GO:0006096,GO:0006139,GO:0006163,GO:0006165,GO:0006725,GO:0006732,GO:0006733,GO:0006753,GO:0006757,GO:0006793,GO:0006796,GO:0006807,GO:0008150,GO:0008152,GO:0008443,GO:0009056,GO:0009117,GO:0009123,GO:0009126,GO:0009132,GO:0009135,GO:0009141,GO:0009144,GO:…	21.4155	4.82857	1.19165	4.052	5.07813e-05	0.0030692
TRINITY_DN127067_c0_g1	YJE9_SCHPO^YJE9_SCHPO^Q:986-192,H:10-291^42.6%ID^E:1.29e-64^RecName: Full=Uncharacterized mitochondrial carrier C1682.09c;^Eukaryota; Fungi; Dikarya; Ascomycota; Taphrinomycotina; Schizosaccharomycetes; Schizosaccharomycetales; Schizosaccharomycetaceae; Schizosaccharomyces	GO:0001409,GO:0003674,GO:0005215,GO:0005575,GO:0005739,GO:0005743,GO:0015215,GO:0015216,GO:0015605,GO:0015932,GO:0016020,GO:0019866,GO:0022857,GO:0022891,GO:0022892,GO:0031090,GO:0031966,GO:0043226,GO:0043227,GO:0043229,GO:0043231,GO:0044422,GO:0044424,GO:0044429,GO:0044444,GO:0044446,GO:0044464,GO:0140140	7.98963	4.46302	1.49385	2.98759	0.00281182	0.0374012
TRINITY_DN127081_c0_g1	RL19A_CANAL^RL19A_CANAL^Q:638-147,H:1-142^40.2%ID^E:3.88e-22^RecName: Full=Large ribosomal subunit protein eL19 {ECO:0000303|PubMed:35613268};^Eukaryota; Fungi; Dikarya; Ascomycota; Saccharomycotina; Pichiomycetes; Debaryomycetaceae; Candida/Lodderomyces clade; Candida	GO:0003674,GO:0003676,GO:0003723,GO:0003735,GO:0005198,GO:0005488,GO:0005575,GO:0006412,GO:0006518,GO:0006807,GO:0008150,GO:0008152,GO:0009058,GO:0009059,GO:0009986,GO:0009987,GO:0015934,GO:0019538,GO:0022625,GO:0030529,GO:0032991,GO:0034641,GO:0034645,GO:0043043,GO:0043170,GO:0043603,GO:0043604,GO:0044237,GO:0044238,GO:0044249,GO:0044260,GO:0044267,GO:0044271,GO:0044391,GO:0044422,GO:0044424,GO:…	226.798	4.7752	1.17164	4.07566	4.58843e-05	0.00286217
TRINITY_DN127118_c0_g1	PSA4_SPIOL^PSA4_SPIOL^Q:1-213,H:1-218^52.3%ID^E:2.12e-70^RecName: Full=Proteasome subunit alpha type-4;^Eukaryota; Viridiplantae; Streptophyta; Embryophyta; Tracheophyta; Spermatophyta; Magnoliopsida; eudicotyledons; Gunneridae; Pentapetalae; Caryophyllales; Chenopodiaceae; Chenopodioideae; Anserineae; Spinacia	GO:0005575,GO:0005634,GO:0005829,GO:0005839,GO:0006508,GO:0006511,GO:0006807,GO:0008150,GO:0008152,GO:0009056,GO:0009057,GO:0009987,GO:0010498,GO:0019538,GO:0019773,GO:0019941,GO:0030163,GO:0032991,GO:0043161,GO:0043170,GO:0043226,GO:0043227,GO:0043229,GO:0043231,GO:0043234,GO:0043632,GO:0044237,GO:0044238,GO:0044248,GO:0044260,GO:0044265,GO:0044424,GO:0044444,GO:0044464,GO:0051603,GO:0071704,GO:…	32.6243	4.53789	1.30972	3.46478	0.000530664	0.0132031
TRINITY_DN127145_c0_g1	NT101_ARATH^NT101_ARATH^Q:3489-1498,H:1-674^35.2%ID^E:9.53e-101^RecName: Full=RNA cytidine acetyltransferase 1 {ECO:0000255|HAMAP-Rule:MF_03211};^Eukaryota; Viridiplantae; Streptophyta; Embryophyta; Tracheophyta; Spermatophyta; Magnoliopsida; eudicotyledons; Gunneridae; Pentapetalae; rosids; malvids; Brassicales; Brassicaceae; Camelineae; Arabidopsis	GO:0000154,GO:0000166,GO:0003674,GO:0003824,GO:0005488,GO:0005524,GO:0005575,GO:0005730,GO:0006139,GO:0006364,GO:0006396,GO:0006399,GO:0006400,GO:0006725,GO:0006807,GO:0008033,GO:0008080,GO:0008150,GO:0008152,GO:0009451,GO:0009987,GO:0016070,GO:0016072,GO:0016407,GO:0016410,GO:0016740,GO:0016746,GO:0016747,GO:0017076,GO:0030554,GO:0032553,GO:0032555,GO:0032559,GO:0034470,GO:0034641,GO:0034660,GO:…	10.2478	5.90412	1.47522	4.00219	6.27584e-05	0.00353786
TRINITY_DN127167_c0_g1	ELP3_DEHMC^ELP3_DEHMC^Q:408-817,H:6-391^38.5%ID^E:4.84e-75^RecName: Full=tRNA uridine(34) acetyltransferase {ECO:0000305};^Bacteria; Bacillati; Chloroflexota; Dehalococcoidia; Dehalococcoidales; Dehalococcoidaceae; Dehalococcoides	GO:0000049,GO:0002097,GO:0002098,GO:0002926,GO:0003674,GO:0003676,GO:0003723,GO:0003824,GO:0005488,GO:0005575,GO:0005737,GO:0006139,GO:0006396,GO:0006399,GO:0006400,GO:0006725,GO:0006807,GO:0008033,GO:0008150,GO:0008152,GO:0009451,GO:0009987,GO:0016070,GO:0034470,GO:0034641,GO:0034660,GO:0043167,GO:0043169,GO:0043170,GO:0043412,GO:0044237,GO:0044238,GO:0044260,GO:0044424,GO:0044464,GO:0046483,GO:…	11.2541	4.88339	1.37439	3.55314	0.000380666	0.0108072
TRINITY_DN127177_c0_g1	TCPE_CAEEL^TCPE_CAEEL^Q:73-1650,H:11-537^54.3%ID^E:5.45e-192^RecName: Full=T-complex protein 1 subunit epsilon;^Eukaryota; Metazoa; Ecdysozoa; Nematoda; Chromadorea; Rhabditida; Rhabditina; Rhabditomorpha; Rhabditoidea; Rhabditidae; Peloderinae; Caenorhabditis	GO:0000166,GO:0003674,GO:0003824,GO:0005488,GO:0005515,GO:0005524,GO:0005575,GO:0005832,GO:0006457,GO:0008150,GO:0009987,GO:0016462,GO:0016787,GO:0016817,GO:0016818,GO:0016887,GO:0017076,GO:0017111,GO:0030554,GO:0032553,GO:0032555,GO:0032559,GO:0032991,GO:0035639,GO:0036094,GO:0043167,GO:0043168,GO:0043234,GO:0044424,GO:0044444,GO:0044445,GO:0044464,GO:0051082,GO:0097159,GO:0097367,GO:0101031,GO:…	41.7885	4.71009	1.33967	3.51587	0.000438316	0.0118177
TRINITY_DN127185_c0_g1	PNTB_ECO57^PNTB_ECO57^Q:3704-2184,H:10-462^36.6%ID^E:9.22e-79^RecName: Full=NAD(P) transhydrogenase subunit beta;^Bacteria; Pseudomonadati; Pseudomonadota; Gammaproteobacteria; Enterobacterales; Enterobacteriaceae; Escherichia	GO:0000166,GO:0003674,GO:0003824,GO:0005488,GO:0005575,GO:0005886,GO:0008746,GO:0008750,GO:0016020,GO:0016491,GO:0016651,GO:0016652,GO:0036094,GO:0044464,GO:0048037,GO:0050661,GO:0050662,GO:0097159,GO:1901265,GO:1901363	25.6779	5.98553	1.74564	3.42884	0.000606161	0.0143907
TRINITY_DN127203_c0_g1	SYWC_DANRE^SYWC_DANRE^Q:8-421,H:78-454^50.7%ID^E:7.48e-137^RecName: Full=Tryptophan--tRNA ligase, cytoplasmic {ECO:0000250|UniProtKB:P23381};^Eukaryota; Metazoa; Chordata; Craniata; Vertebrata; Euteleostomi; Actinopterygii; Neopterygii; Teleostei; Ostariophysi; Cypriniformes; Danionidae; Danioninae; Danio	GO:0000166,GO:0003674,GO:0003824,GO:0004812,GO:0004830,GO:0005488,GO:0005524,GO:0005575,GO:0005737,GO:0006082,GO:0006139,GO:0006399,GO:0006418,GO:0006436,GO:0006520,GO:0006725,GO:0006807,GO:0008150,GO:0008152,GO:0009987,GO:0016070,GO:0016874,GO:0016875,GO:0016876,GO:0017076,GO:0019752,GO:0030554,GO:0032553,GO:0032555,GO:0032559,GO:0034641,GO:0034660,GO:0035639,GO:0036094,GO:0043038,GO:0043039,GO:…	9.45709	6.20123	1.624	3.81848	0.000134275	0.00571704
TRINITY_DN127223_c0_g1	NIA2_TOBAC^NIA2_TOBAC^Q:245-1120,H:645-902^29.6%ID^E:2.47e-29^RecName: Full=Nitrate reductase [NADH] 2;^Eukaryota; Viridiplantae; Streptophyta; Embryophyta; Tracheophyta; Spermatophyta; Magnoliopsida; eudicotyledons; Gunneridae; Pentapetalae; asterids; lamiids; Solanales; Solanaceae; Nicotianoideae; Nicotianeae; Nicotiana	GO:0000166,GO:0003674,GO:0003824,GO:0005488,GO:0006082,GO:0006139,GO:0006259,GO:0006269,GO:0006725,GO:0006807,GO:0006809,GO:0008150,GO:0008152,GO:0008940,GO:0009058,GO:0009059,GO:0009703,GO:0009987,GO:0016070,GO:0016491,GO:0016661,GO:0018130,GO:0019438,GO:0020037,GO:0030151,GO:0032774,GO:0034641,GO:0034654,GO:0036094,GO:0042126,GO:0042128,GO:0043167,GO:0043168,GO:0043169,GO:0043170,GO:0043436,GO:…	24.9997	5.58386	1.19834	4.65968	3.16699e-06	0.000530652
TRINITY_DN127276_c0_g1	MPIP1_BOVIN^MPIP1_BOVIN^Q:2326-2466,H:378-501^38.3%ID^E:6.75e-18^RecName: Full=M-phase inducer phosphatase 1;^Eukaryota; Metazoa; Chordata; Craniata; Vertebrata; Euteleostomi; Mammalia; Eutheria; Laurasiatheria; Artiodactyla; Ruminantia; Pecora; Bovidae; Bovinae; Bos	GO:0000086,GO:0003674,GO:0003824,GO:0004721,GO:0004725,GO:0005488,GO:0005515,GO:0005575,GO:0005634,GO:0005737,GO:0007088,GO:0007346,GO:0008150,GO:0009314,GO:0009628,GO:0009987,GO:0010389,GO:0010564,GO:0010638,GO:0010971,GO:0016787,GO:0016788,GO:0016791,GO:0019899,GO:0019900,GO:0019901,GO:0022402,GO:0033043,GO:0042578,GO:0043226,GO:0043227,GO:0043229,GO:0043231,GO:0044424,GO:0044464,GO:0044699,GO:…	56.5925	6.86914	1.44051	4.76853	1.85575e-06	0.000362072
TRINITY_DN127327_c0_g1	ST7R_ARATH^ST7R_ARATH^Q:69-426,H:78-432^32.1%ID^E:2.15e-59^RecName: Full=7-dehydrocholesterol reductase;^Eukaryota; Viridiplantae; Streptophyta; Embryophyta; Tracheophyta; Spermatophyta; Magnoliopsida; eudicotyledons; Gunneridae; Pentapetalae; rosids; malvids; Brassicales; Brassicaceae; Camelineae; Arabidopsis	GO:0000902,GO:0003674,GO:0003824,GO:0005575,GO:0005634,GO:0005789,GO:0005794,GO:0006066,GO:0006629,GO:0006694,GO:0006695,GO:0008150,GO:0008152,GO:0008202,GO:0008203,GO:0008610,GO:0009058,GO:0009653,GO:0009826,GO:0009987,GO:0010817,GO:0016020,GO:0016043,GO:0016049,GO:0016125,GO:0016126,GO:0016128,GO:0016129,GO:0016131,GO:0016132,GO:0016491,GO:0016627,GO:0016628,GO:0032502,GO:0032989,GO:0040007,GO:…	17.8963	5.20625	1.54162	3.37714	0.00073245	0.0161927
TRINITY_DN127352_c0_g1	ENO_PLAF7^ENO_PLAF7^Q:1-443,H:4-442^63.2%ID^E:2.38e-192^RecName: Full=Enolase {ECO:0000303|PubMed:19268421};^Eukaryota; Sar; Alveolata; Apicomplexa; Aconoidasida; Haemosporida; Plasmodiidae; Plasmodium; Plasmodium (Laverania)	GO:0000015,GO:0000045,GO:0000287,GO:0000323,GO:0002253,GO:0002376,GO:0002682,GO:0002684,GO:0003674,GO:0003779,GO:0003824,GO:0004634,GO:0005488,GO:0005515,GO:0005575,GO:0005634,GO:0005737,GO:0005764,GO:0005767,GO:0005773,GO:0005856,GO:0005886,GO:0005975,GO:0006082,GO:0006090,GO:0006091,GO:0006096,GO:0006139,GO:0006163,GO:0006165,GO:0006351,GO:0006725,GO:0006732,GO:0006733,GO:0006753,GO:0006757,GO:…	32.5937	3.84157	1.20224	3.19534	0.00139664	0.0240982
TRINITY_DN127383_c0_g1	FEN1_PLABA^FEN1_PLABA^Q:2-365,H:1-369^41.2%ID^E:1.02e-84^RecName: Full=Flap endonuclease 1 {ECO:0000255|HAMAP-Rule:MF_03140};^Eukaryota; Sar; Alveolata; Apicomplexa; Aconoidasida; Haemosporida; Plasmodiidae; Plasmodium; Plasmodium (Vinckeia)	GO:0000287,GO:0003674,GO:0003676,GO:0003677,GO:0003824,GO:0004518,GO:0004519,GO:0004520,GO:0004527,GO:0004536,GO:0005488,GO:0005575,GO:0005654,GO:0005730,GO:0005739,GO:0006139,GO:0006259,GO:0006281,GO:0006284,GO:0006401,GO:0006725,GO:0006807,GO:0006950,GO:0006974,GO:0008150,GO:0008152,GO:0008409,GO:0009056,GO:0009057,GO:0009987,GO:0016070,GO:0016787,GO:0016788,GO:0016888,GO:0016893,GO:0017108,GO:…	9.72925	6.30858	1.564	4.03362	5.49233e-05	0.00325773
TRINITY_DN127422_c0_g1	PP2C1_YEAST^PP2C1_YEAST^Q:40-255,H:32-255^35.2%ID^E:7.09e-39^RecName: Full=Protein phosphatase 2C homolog 1;^Eukaryota; Fungi; Dikarya; Ascomycota; Saccharomycotina; Saccharomycetes; Saccharomycetales; Saccharomycetaceae; Saccharomyces	GO:0000001,GO:0000394,GO:0000750,GO:0001932,GO:0001933,GO:0003674,GO:0003824,GO:0004721,GO:0004722,GO:0004725,GO:0005488,GO:0005575,GO:0005634,GO:0005737,GO:0005777,GO:0006139,GO:0006388,GO:0006396,GO:0006399,GO:0006725,GO:0006807,GO:0006996,GO:0007005,GO:0007165,GO:0007186,GO:0008033,GO:0008150,GO:0008152,GO:0008380,GO:0009892,GO:0009966,GO:0009968,GO:0009987,GO:0010563,GO:0010605,GO:0010646,GO:…	13.7907	5.08702	1.22463	4.15391	3.26837e-05	0.00229063
TRINITY_DN127437_c0_g1	SDO1_SCHPO^SDO1_SCHPO^Q:5-193,H:1-191^36.6%ID^E:6.93e-31^RecName: Full=Ribosome maturation protein sdo1;^Eukaryota; Fungi; Dikarya; Ascomycota; Taphrinomycotina; Schizosaccharomycetes; Schizosaccharomycetales; Schizosaccharomycetaceae; Schizosaccharomyces	GO:0003674,GO:0005085,GO:0005575,GO:0005634,GO:0005730,GO:0005829,GO:0006996,GO:0008150,GO:0009987,GO:0016043,GO:0022607,GO:0022613,GO:0022618,GO:0030529,GO:0030684,GO:0030687,GO:0032991,GO:0034622,GO:0042254,GO:0042255,GO:0042256,GO:0043226,GO:0043227,GO:0043228,GO:0043229,GO:0043231,GO:0043232,GO:0043933,GO:0044085,GO:0044422,GO:0044424,GO:0044428,GO:0044444,GO:0044446,GO:0044464,GO:0065003,GO:…	13.3468	4.51203	1.47428	3.06051	0.00220963	0.032002
TRINITY_DN127500_c0_g1	Y733_ENCCU^Y733_ENCCU^Q:252-298,H:259-305^46.8%ID^E:7.79e-10^RecName: Full=Uncharacterized RING finger protein ECU07_0330;^Eukaryota; Fungi; Fungi incertae sedis; Microsporidia; Unikaryonidae; Encephalitozoon	GO:0003674,GO:0003824,GO:0004842,GO:0005488,GO:0006508,GO:0006511,GO:0006807,GO:0008150,GO:0008152,GO:0008270,GO:0009056,GO:0009057,GO:0009987,GO:0016740,GO:0019538,GO:0019787,GO:0019941,GO:0043167,GO:0043169,GO:0043170,GO:0043632,GO:0044237,GO:0044238,GO:0044248,GO:0044260,GO:0044265,GO:0046872,GO:0046914,GO:0051603,GO:0061630,GO:0061659,GO:0071704,GO:1901564,GO:1901575	8.70487	6.80119	1.44911	4.69334	2.68775e-06	0.000475208
TRINITY_DN12751_c11_g1	IF4A3_DROME^IF4A3_DROME^Q:1532-345,H:4-399^82.8%ID^E:4.28e-230^RecName: Full=Eukaryotic initiation factor 4A-III {ECO:0000303|PubMed:22961380};^Eukaryota; Metazoa; Ecdysozoa; Arthropoda; Hexapoda; Insecta; Pterygota; Neoptera; Endopterygota; Diptera; Brachycera; Muscomorpha; Ephydroidea; Drosophilidae; Drosophila; Sophophora	GO:0000166,GO:0000375,GO:0000377,GO:0000398,GO:0003674,GO:0003676,GO:0003677,GO:0003723,GO:0003724,GO:0003729,GO:0003824,GO:0004386,GO:0005488,GO:0005524,GO:0005575,GO:0005634,GO:0005681,GO:0005730,GO:0005737,GO:0006139,GO:0006325,GO:0006396,GO:0006397,GO:0006403,GO:0006461,GO:0006725,GO:0006807,GO:0006810,GO:0007316,GO:0008150,GO:0008152,GO:0008298,GO:0008380,GO:0009893,GO:0009987,GO:0010468,GO:…	1541.82	0.650508	0.196864	3.30436	0.000951936	0.0190794
TRINITY_DN127571_c0_g1	DNAJ_CLOTE^DNAJ_CLOTE^Q:26-90,H:3-69^50.7%ID^E:4.6e-11^RecName: Full=Chaperone protein DnaJ {ECO:0000255|HAMAP-Rule:MF_01152};^Bacteria; Bacillati; Bacillota; Clostridia; Eubacteriales; Clostridiaceae; Clostridium	GO:0000166,GO:0003674,GO:0005488,GO:0005515,GO:0005524,GO:0005575,GO:0005737,GO:0006139,GO:0006259,GO:0006260,GO:0006457,GO:0006458,GO:0006725,GO:0006807,GO:0006950,GO:0008150,GO:0008152,GO:0008270,GO:0009058,GO:0009059,GO:0009266,GO:0009408,GO:0009628,GO:0009987,GO:0017076,GO:0030554,GO:0031072,GO:0032553,GO:0032555,GO:0032559,GO:0034641,GO:0034645,GO:0035639,GO:0036094,GO:0042026,GO:0043167,GO:…	7.4	5.33988	1.45797	3.66255	0.000249717	0.00833721
TRINITY_DN127603_c0_g1	TCPD_MOUSE^TCPD_MOUSE^Q:1-540,H:1-539^46%ID^E:4.18e-149^RecName: Full=T-complex protein 1 subunit delta;^Eukaryota; Metazoa; Chordata; Craniata; Vertebrata; Euteleostomi; Mammalia; Eutheria; Euarchontoglires; Glires; Rodentia; Myomorpha; Muroidea; Muridae; Murinae; Mus; Mus	GO:0000166,GO:0002199,GO:0003674,GO:0003824,GO:0005488,GO:0005515,GO:0005524,GO:0005575,GO:0005654,GO:0005813,GO:0005815,GO:0005832,GO:0005874,GO:0005929,GO:0006403,GO:0006457,GO:0006458,GO:0007339,GO:0008037,GO:0008150,GO:0009889,GO:0009891,GO:0009893,GO:0009987,GO:0009988,GO:0010556,GO:0010557,GO:0010604,GO:0010638,GO:0016462,GO:0016787,GO:0016817,GO:0016818,GO:0016887,GO:0017076,GO:0017111,GO:…	30.7394	4.21232	1.33616	3.15256	0.00161848	0.0264118
TRINITY_DN127636_c0_g1	AMPD_ARATH^AMPD_ARATH^Q:513-909,H:427-824^47.4%ID^E:1.09e-114^RecName: Full=AMP deaminase {ECO:0000303|PubMed:15918887};^Eukaryota; Viridiplantae; Streptophyta; Embryophyta; Tracheophyta; Spermatophyta; Magnoliopsida; eudicotyledons; Gunneridae; Pentapetalae; rosids; malvids; Brassicales; Brassicaceae; Camelineae; Arabidopsis	GO:0000166,GO:0003006,GO:0003674,GO:0003824,GO:0003876,GO:0005488,GO:0005515,GO:0005524,GO:0005575,GO:0005783,GO:0006139,GO:0006163,GO:0006164,GO:0006188,GO:0006725,GO:0006753,GO:0006793,GO:0006796,GO:0006807,GO:0007275,GO:0008150,GO:0008152,GO:0009058,GO:0009117,GO:0009123,GO:0009124,GO:0009126,GO:0009127,GO:0009150,GO:0009152,GO:0009156,GO:0009161,GO:0009165,GO:0009167,GO:0009168,GO:0009259,GO:…	7.91593	4.44287	1.38876	3.19915	0.00137834	0.0238888
TRINITY_DN127729_c0_g1	EF1B_RAT^EF1B_RAT^Q:2-301,H:17-132^44.8%ID^E:9.96e-24^RecName: Full=Elongation factor 1-beta {ECO:0000305};^Eukaryota; Metazoa; Chordata; Craniata; Vertebrata; Euteleostomi; Mammalia; Eutheria; Euarchontoglires; Glires; Rodentia; Myomorpha; Muroidea; Muridae; Murinae; Rattus	GO:0003674,GO:0003676,GO:0003723,GO:0003746,GO:0005488,GO:0005575,GO:0005737,GO:0005783,GO:0005853,GO:0008135,GO:0008150,GO:0010033,GO:0032991,GO:0042221,GO:0043226,GO:0043227,GO:0043229,GO:0043231,GO:0043234,GO:0044424,GO:0044444,GO:0044464,GO:0045471,GO:0050896,GO:0097159,GO:0097305,GO:1901363,GO:1901700	2.83275	4.05451	1.18619	3.4181	0.000630602	0.0147067
TRINITY_DN12776_c0_g1	APY2_ORYSJ^APY2_ORYSJ^Q:123-308,H:61-238^30.9%ID^E:4.91e-11^RecName: Full=Probable apyrase 2;^Eukaryota; Viridiplantae; Streptophyta; Embryophyta; Tracheophyta; Spermatophyta; Magnoliopsida; Liliopsida; Poales; Poaceae; BOP clade; Oryzoideae; Oryzeae; Oryzinae; Oryza; Oryza sativa	GO:0000166,GO:0003674,GO:0003824,GO:0004050,GO:0005488,GO:0005524,GO:0005575,GO:0006139,GO:0006725,GO:0006753,GO:0006793,GO:0006796,GO:0006807,GO:0008150,GO:0008152,GO:0009056,GO:0009132,GO:0009134,GO:0009987,GO:0016020,GO:0016462,GO:0016787,GO:0016817,GO:0016818,GO:0017076,GO:0017110,GO:0019439,GO:0019637,GO:0030554,GO:0032553,GO:0032555,GO:0032559,GO:0034641,GO:0034655,GO:0035639,GO:0036094,GO:…	21.0347	4.54987	1.37911	3.29914	0.000969821	0.0192958
TRINITY_DN127812_c0_g1	HS105_HUMAN^HS105_HUMAN^Q:10-408,H:1-403^26.4%ID^E:8.18e-28^RecName: Full=Heat shock protein 105 kDa;^Eukaryota; Metazoa; Chordata; Craniata; Vertebrata; Euteleostomi; Mammalia; Eutheria; Euarchontoglires; Primates; Haplorrhini; Catarrhini; Hominidae; Homo	GO:0000166,GO:0000774,GO:0002682,GO:0002684,GO:0002694,GO:0002696,GO:0003674,GO:0005488,GO:0005515,GO:0005524,GO:0005575,GO:0005576,GO:0005634,GO:0005654,GO:0005737,GO:0005829,GO:0005874,GO:0006457,GO:0006458,GO:0006950,GO:0006986,GO:0008092,GO:0008150,GO:0009889,GO:0009891,GO:0009893,GO:0009987,GO:0010033,GO:0010556,GO:0010557,GO:0010604,GO:0015631,GO:0017076,GO:0019222,GO:0022407,GO:0022409,GO:…	151.264	4.11089	1.31644	3.12273	0.00179184	0.0281443
TRINITY_DN12782_c0_g1	EIF3L_XENLA^EIF3L_XENLA^Q:12-562,H:21-555^54.5%ID^E:1.76e-202^RecName: Full=Eukaryotic translation initiation factor 3 subunit L {ECO:0000255|HAMAP-Rule:MF_03011};^Eukaryota; Metazoa; Chordata; Craniata; Vertebrata; Euteleostomi; Amphibia; Batrachia; Anura; Pipoidea; Pipidae; Xenopodinae; Xenopus; Xenopus	GO:0001732,GO:0003674,GO:0003676,GO:0003723,GO:0003743,GO:0005488,GO:0005575,GO:0005737,GO:0005852,GO:0006413,GO:0008135,GO:0008150,GO:0008152,GO:0009987,GO:0016043,GO:0016282,GO:0022607,GO:0022618,GO:0030529,GO:0032991,GO:0033290,GO:0034622,GO:0043234,GO:0043933,GO:0044237,GO:0044424,GO:0044444,GO:0044464,GO:0065003,GO:0070993,GO:0071826,GO:0071840,GO:0097159,GO:1901363,GO:1990904	5938.59	0.470071	0.15718	2.99066	0.00278376	0.037149
TRINITY_DN127969_c0_g1	MCM7_SCHPO^MCM7_SCHPO^Q:48-779,H:54-752^38.2%ID^E:3.07e-148^RecName: Full=DNA replication licensing factor mcm7;^Eukaryota; Fungi; Dikarya; Ascomycota; Taphrinomycotina; Schizosaccharomycetes; Schizosaccharomycetales; Schizosaccharomycetaceae; Schizosaccharomyces	GO:0000166,GO:0000724,GO:0000725,GO:0000727,GO:0000785,GO:0003674,GO:0003676,GO:0003677,GO:0003678,GO:0003824,GO:0004386,GO:0005488,GO:0005524,GO:0005575,GO:0005634,GO:0005656,GO:0005657,GO:0006139,GO:0006259,GO:0006260,GO:0006261,GO:0006270,GO:0006271,GO:0006279,GO:0006281,GO:0006302,GO:0006310,GO:0006725,GO:0006807,GO:0006950,GO:0006974,GO:0008150,GO:0008152,GO:0009058,GO:0009059,GO:0009987,GO:…	17.3182	5.00492	1.36763	3.65956	0.000252646	0.00838397
TRINITY_DN128006_c0_g1	RD21A_ARATH^RD21A_ARATH^Q:177-463,H:78-352^37.9%ID^E:2.63e-54^RecName: Full=Cysteine proteinase RD21A {ECO:0000305};^Eukaryota; Viridiplantae; Streptophyta; Embryophyta; Tracheophyta; Spermatophyta; Magnoliopsida; eudicotyledons; Gunneridae; Pentapetalae; rosids; malvids; Brassicales; Brassicaceae; Camelineae; Arabidopsis	GO:0000325,GO:0000932,GO:0003674,GO:0003824,GO:0005575,GO:0005576,GO:0005634,GO:0005737,GO:0005773,GO:0005794,GO:0005886,GO:0005911,GO:0006464,GO:0006508,GO:0006807,GO:0006950,GO:0006952,GO:0008150,GO:0008152,GO:0008233,GO:0008234,GO:0009506,GO:0009605,GO:0009607,GO:0009620,GO:0009987,GO:0010119,GO:0010494,GO:0016020,GO:0016567,GO:0016787,GO:0019538,GO:0030054,GO:0030529,GO:0031410,GO:0031982,GO:…	144.083	4.77967	1.35279	3.5332	0.000410563	0.011313
TRINITY_DN128013_c0_g1	IFT46_CAEEL^IFT46_CAEEL^Q:163-382,H:261-438^29.6%ID^E:3.29e-16^RecName: Full=Intraflagellar transport protein 46 homolog {ECO:0000250|UniProtKB:Q9NQC8};^Eukaryota; Metazoa; Ecdysozoa; Nematoda; Chromadorea; Rhabditida; Rhabditina; Rhabditomorpha; Rhabditoidea; Rhabditidae; Peloderinae; Caenorhabditis	GO:0005575,GO:0005737,GO:0005815,GO:0005929,GO:0006810,GO:0006886,GO:0006928,GO:0006996,GO:0007017,GO:0007018,GO:0008104,GO:0008150,GO:0009987,GO:0010970,GO:0015031,GO:0015833,GO:0016043,GO:0022607,GO:0030030,GO:0030031,GO:0030425,GO:0030705,GO:0030992,GO:0031503,GO:0031514,GO:0032991,GO:0033036,GO:0042073,GO:0042886,GO:0042995,GO:0043005,GO:0043025,GO:0043204,GO:0043226,GO:0043228,GO:0043229,GO:…	4.11644	5.92092	1.99976	2.96081	0.00306828	0.039519
TRINITY_DN128091_c0_g1	UVR8_ARATH^UVR8_ARATH^Q:276-419,H:234-375^29.4%ID^E:4.99e-08^RecName: Full=Ultraviolet-B receptor UVR8 {ECO:0000303|PubMed:12226503};^Eukaryota; Viridiplantae; Streptophyta; Embryophyta; Tracheophyta; Spermatophyta; Magnoliopsida; eudicotyledons; Gunneridae; Pentapetalae; rosids; malvids; Brassicales; Brassicaceae; Camelineae; Arabidopsis	GO:0000785,GO:0003674,GO:0003682,GO:0004871,GO:0004872,GO:0005085,GO:0005488,GO:0005515,GO:0005575,GO:0005634,GO:0005829,GO:0008150,GO:0009314,GO:0009411,GO:0009416,GO:0009536,GO:0009605,GO:0009628,GO:0009649,GO:0009881,GO:0010224,GO:0038023,GO:0042752,GO:0042802,GO:0042803,GO:0043226,GO:0043227,GO:0043229,GO:0043231,GO:0044422,GO:0044424,GO:0044427,GO:0044444,GO:0044446,GO:0044464,GO:0046983,GO:…	31.8392	4.06918	1.17167	3.47297	0.000514728	0.0129829
TRINITY_DN128096_c0_g1	CUT7_SCHPO^CUT7_SCHPO^Q:75-243,H:120-293^32.2%ID^E:7.68e-11^RecName: Full=Kinesin-like protein cut7;^Eukaryota; Fungi; Dikarya; Ascomycota; Taphrinomycotina; Schizosaccharomycetes; Schizosaccharomycetales; Schizosaccharomycetaceae; Schizosaccharomyces	GO:0000073,GO:0000166,GO:0000212,GO:0000226,GO:0000776,GO:0000922,GO:0003674,GO:0003774,GO:0003777,GO:0003824,GO:0005488,GO:0005515,GO:0005524,GO:0005575,GO:0005634,GO:0005737,GO:0005815,GO:0005816,GO:0005819,GO:0005827,GO:0005856,GO:0005874,GO:0005875,GO:0005876,GO:0006928,GO:0006996,GO:0007010,GO:0007017,GO:0007018,GO:0007051,GO:0007052,GO:0008017,GO:0008092,GO:0008150,GO:0008569,GO:0008574,GO:…	17.014	5.03551	1.64928	3.05315	0.00226451	0.0325373
TRINITY_DN128152_c0_g1	TDX_ECHGR^TDX_ECHGR^Q:66-593,H:19-190^41.8%ID^E:6.04e-45^RecName: Full=Thioredoxin peroxidase;^Eukaryota; Metazoa; Spiralia; Lophotrochozoa; Platyhelminthes; Cestoda; Eucestoda; Cyclophyllidea; Taeniidae; Echinococcus; Echinococcus granulosus group	GO:0003674,GO:0003824,GO:0004601,GO:0005575,GO:0005829,GO:0006950,GO:0006979,GO:0008150,GO:0008152,GO:0008379,GO:0009056,GO:0009987,GO:0016209,GO:0016491,GO:0016684,GO:0019725,GO:0033554,GO:0042592,GO:0042743,GO:0042744,GO:0044237,GO:0044248,GO:0044424,GO:0044444,GO:0044464,GO:0044699,GO:0044763,GO:0045454,GO:0050789,GO:0050794,GO:0050896,GO:0051716,GO:0051920,GO:0065007,GO:0065008,GO:0072593	51.5933	4.25166	1.16684	3.64375	0.000268696	0.00865807
TRINITY_DN128245_c0_g1	DDAF_ENTAG^DDAF_ENTAG^Q:103-401,H:7-298^27.4%ID^E:3.58e-20^RecName: Full=Dapdiamide A synthase {ECO:0000305};^Bacteria; Pseudomonadati; Pseudomonadota; Gammaproteobacteria; Enterobacterales; Erwiniaceae; Pantoea; Pantoea agglomerans group	GO:0000166,GO:0003674,GO:0003824,GO:0005488,GO:0005524,GO:0008150,GO:0008152,GO:0009058,GO:0009987,GO:0016874,GO:0016999,GO:0017000,GO:0017076,GO:0017144,GO:0030554,GO:0032553,GO:0032555,GO:0032559,GO:0035639,GO:0036094,GO:0043167,GO:0043168,GO:0043169,GO:0044237,GO:0044249,GO:0046872,GO:0097159,GO:0097367,GO:1901265,GO:1901363	77.1137	4.7367	1.29897	3.6465	0.000265838	0.00862209
TRINITY_DN128269_c0_g1	ATC3_SCHPO^ATC3_SCHPO^Q:1765-773,H:208-538^36.7%ID^E:7.82e-50^RecName: Full=Phospholipid-transporting ATPase C887.12;^Eukaryota; Fungi; Dikarya; Ascomycota; Taphrinomycotina; Schizosaccharomycetes; Schizosaccharomycetales; Schizosaccharomycetaceae; Schizosaccharomyces	GO:0000166,GO:0000287,GO:0003674,GO:0003824,GO:0004012,GO:0005215,GO:0005319,GO:0005488,GO:0005524,GO:0005543,GO:0005548,GO:0005575,GO:0005783,GO:0005789,GO:0005802,GO:0005886,GO:0006810,GO:0006811,GO:0006820,GO:0006869,GO:0006892,GO:0008150,GO:0008289,GO:0009987,GO:0015247,GO:0015711,GO:0015748,GO:0015914,GO:0016020,GO:0016043,GO:0016192,GO:0016197,GO:0016462,GO:0016787,GO:0016817,GO:0016818,GO:…	4.3771	5.66081	1.81684	3.11574	0.00183483	0.028499
TRINITY_DN1283_c2_g1	IRS2A_XENLA^IRS2A_XENLA^Q:4-213,H:60-285^33.9%ID^E:4.73e-26^RecName: Full=Insulin receptor substrate 2-A;^Eukaryota; Metazoa; Chordata; Craniata; Vertebrata; Euteleostomi; Amphibia; Batrachia; Anura; Pipoidea; Pipidae; Xenopodinae; Xenopus; Xenopus	GO:0003674,GO:0005102,GO:0005158,GO:0005159,GO:0005488,GO:0005515,GO:0005575,GO:0005634,GO:0005737,GO:0005829,GO:0005886,GO:0007165,GO:0007166,GO:0007167,GO:0007169,GO:0008150,GO:0008286,GO:0009987,GO:0016020,GO:0019904,GO:0032403,GO:0042169,GO:0043226,GO:0043227,GO:0043229,GO:0043231,GO:0043548,GO:0044424,GO:0044444,GO:0044464,GO:0044877,GO:0048009,GO:0050789,GO:0050794,GO:0065007	335.892	0.408298	0.126084	3.23831	0.00120241	0.0222187
TRINITY_DN128309_c0_g1	GLRX2_RICFE^GLRX2_RICFE^Q:151-236,H:14-99^40.7%ID^E:5.45e-19^RecName: Full=Probable monothiol glutaredoxin 2;^Bacteria; Pseudomonadati; Pseudomonadota; Alphaproteobacteria; Rickettsiales; Rickettsiaceae; Rickettsieae; Rickettsia; spotted fever group	GO:0003674,GO:0003824,GO:0005488,GO:0015036,GO:0016491,GO:0016667,GO:0043167,GO:0043169,GO:0046872,GO:0051536,GO:0051537,GO:0051540	5.34719	5.80575	1.76733	3.28504	0.00101968	0.019931
TRINITY_DN128346_c0_g1	TE1_MAIZE^TE1_MAIZE^Q:169-301,H:441-581^28.9%ID^E:1.13e-10^RecName: Full=Protein terminal ear1;^Eukaryota; Viridiplantae; Streptophyta; Embryophyta; Tracheophyta; Spermatophyta; Magnoliopsida; Liliopsida; Poales; Poaceae; PACMAD clade; Panicoideae; Andropogonodae; Andropogoneae; Tripsacinae; Zea	GO:0003674,GO:0003676,GO:0003723,GO:0005488,GO:0005575,GO:0016604,GO:0016607,GO:0044422,GO:0044424,GO:0044428,GO:0044446,GO:0044451,GO:0044464,GO:0097159,GO:1901363	34.051	5.54537	1.34975	4.10845	3.9833e-05	0.00258525
TRINITY_DN128630_c0_g1	KAPC1_CAEBR^KAPC1_CAEBR^Q:201-1232,H:3-340^49.7%ID^E:1.18e-111^RecName: Full=cAMP-dependent protein kinase catalytic subunit {ECO:0000250|UniProtKB:P21137};^Eukaryota; Metazoa; Ecdysozoa; Nematoda; Chromadorea; Rhabditida; Rhabditina; Rhabditomorpha; Rhabditoidea; Rhabditidae; Peloderinae; Caenorhabditis	GO:0000166,GO:0003674,GO:0003824,GO:0004672,GO:0004674,GO:0004690,GO:0004691,GO:0005488,GO:0005524,GO:0005575,GO:0005634,GO:0005829,GO:0005952,GO:0007165,GO:0008150,GO:0009987,GO:0016301,GO:0016740,GO:0016772,GO:0016773,GO:0017076,GO:0030554,GO:0032553,GO:0032555,GO:0032559,GO:0032991,GO:0035639,GO:0036094,GO:0043167,GO:0043168,GO:0043226,GO:0043227,GO:0043229,GO:0043231,GO:0044424,GO:0044444,GO:…	29.9764	6.07501	1.6049	3.78528	0.000153533	0.00621622
TRINITY_DN128631_c0_g1	SYR_MICAN^SYR_MICAN^Q:40-598,H:32-585^41.7%ID^E:1.09e-130^RecName: Full=Arginine--tRNA ligase {ECO:0000255|HAMAP-Rule:MF_00123};^Bacteria; Bacillati; Cyanobacteriota; Cyanophyceae; Oscillatoriophycideae; Chroococcales; Microcystaceae; Microcystis	GO:0000166,GO:0003674,GO:0003824,GO:0004812,GO:0004814,GO:0005488,GO:0005524,GO:0005575,GO:0005737,GO:0006082,GO:0006139,GO:0006399,GO:0006418,GO:0006420,GO:0006520,GO:0006725,GO:0006807,GO:0008150,GO:0008152,GO:0009987,GO:0016070,GO:0016874,GO:0016875,GO:0016876,GO:0017076,GO:0019752,GO:0030554,GO:0032553,GO:0032555,GO:0032559,GO:0034641,GO:0034660,GO:0035639,GO:0036094,GO:0043038,GO:0043039,GO:…	10.5057	5.32212	1.50861	3.52784	0.000418966	0.011488
TRINITY_DN12864_c0_g1	CCNB2_SOYBN^CCNB2_SOYBN^Q:167-363,H:25-205^37.1%ID^E:1.08e-28^RecName: Full=G2/mitotic-specific cyclin S13-7;^Eukaryota; Viridiplantae; Streptophyta; Embryophyta; Tracheophyta; Spermatophyta; Magnoliopsida; eudicotyledons; Gunneridae; Pentapetalae; rosids; fabids; Fabales; Fabaceae; Papilionoideae; 50 kb inversion clade; NPAAA clade; indigoferoid/millettioid clade; Phaseoleae; Glycine; Glycine su…	GO:0000082,GO:0000307,GO:0003674,GO:0005575,GO:0005634,GO:0005737,GO:0008150,GO:0009987,GO:0016538,GO:0019207,GO:0019887,GO:0022402,GO:0030234,GO:0032991,GO:0043226,GO:0043227,GO:0043229,GO:0043231,GO:0043234,GO:0044424,GO:0044464,GO:0044699,GO:0044763,GO:0044770,GO:0044772,GO:0044843,GO:0051301,GO:0061695,GO:0098772,GO:1902494,GO:1902554,GO:1902911,GO:1903047,GO:1990234	27.8565	6.15833	1.85889	3.31291	0.000923306	0.0187891
TRINITY_DN128724_c0_g1	ROCO6_DICDI^ROCO6_DICDI^Q:846-1055,H:1397-1614^30%ID^E:2.49e-26^RecName: Full=Probable serine/threonine-protein kinase roco6;^Eukaryota; Amoebozoa; Evosea; Eumycetozoa; Dictyostelia; Dictyosteliales; Dictyosteliaceae; Dictyostelium	GO:0000166,GO:0001882,GO:0001883,GO:0003674,GO:0003824,GO:0004672,GO:0004674,GO:0005488,GO:0005524,GO:0005525,GO:0005575,GO:0005737,GO:0005829,GO:0006464,GO:0006468,GO:0006793,GO:0006796,GO:0006807,GO:0007165,GO:0008150,GO:0008152,GO:0009987,GO:0016020,GO:0016301,GO:0016310,GO:0016740,GO:0016772,GO:0016773,GO:0017076,GO:0019001,GO:0019538,GO:0030554,GO:0032549,GO:0032550,GO:0032553,GO:0032555,GO:…	19.0961	5.56277	1.44627	3.84628	0.000119923	0.00532235
TRINITY_DN128819_c0_g1	PSB1B_CARAU^PSB1B_CARAU^Q:2-215,H:26-237^40.2%ID^E:1.24e-48^RecName: Full=Proteasome subunit beta type-1-B;^Eukaryota; Metazoa; Chordata; Craniata; Vertebrata; Euteleostomi; Actinopterygii; Neopterygii; Teleostei; Ostariophysi; Cypriniformes; Cyprinidae; Cyprininae; Carassius	GO:0005575,GO:0005634,GO:0005737,GO:0005839,GO:0006508,GO:0006807,GO:0008150,GO:0008152,GO:0019538,GO:0019774,GO:0032991,GO:0043170,GO:0043226,GO:0043227,GO:0043229,GO:0043231,GO:0043234,GO:0044238,GO:0044424,GO:0044464,GO:0051603,GO:0071704,GO:1901564	10.5403	5.37407	1.37416	3.91079	9.19957e-05	0.00448498
TRINITY_DN12892_c0_g1	COX2_MARPO^COX2_MARPO^Q:807-400,H:107-243^52.6%ID^E:5.83e-43^RecName: Full=Cytochrome c oxidase subunit 2;^Eukaryota; Viridiplantae; Streptophyta; Embryophyta; Marchantiophyta; Marchantiopsida; Marchantiidae; Marchantiales; Marchantiaceae; Marchantia	GO:0003674,GO:0003824,GO:0004129,GO:0005215,GO:0005488,GO:0005507,GO:0005575,GO:0005743,GO:0006091,GO:0008150,GO:0008152,GO:0008324,GO:0009055,GO:0009987,GO:0015002,GO:0015075,GO:0015077,GO:0015078,GO:0016020,GO:0016491,GO:0016675,GO:0016676,GO:0019866,GO:0022857,GO:0022890,GO:0022891,GO:0022892,GO:0022900,GO:0022904,GO:0031090,GO:0031966,GO:0042773,GO:0043167,GO:0043169,GO:0044237,GO:0044422,GO:…	34.9427	4.99485	1.19713	4.17235	3.01481e-05	0.00218027
TRINITY_DN128935_c0_g1	GST8_CAEEL^GST8_CAEEL^Q:823-191,H:5-205^25.6%ID^E:2.05e-12^RecName: Full=Probable glutathione S-transferase 8;^Eukaryota; Metazoa; Ecdysozoa; Nematoda; Chromadorea; Rhabditida; Rhabditina; Rhabditomorpha; Rhabditoidea; Rhabditidae; Peloderinae; Caenorhabditis	GO:0003674,GO:0003824,GO:0004364,GO:0006518,GO:0006575,GO:0006749,GO:0006790,GO:0006807,GO:0008150,GO:0008152,GO:0009987,GO:0016740,GO:0016765,GO:0034641,GO:0043603,GO:0044237,GO:0071704,GO:1901564	61.9635	4.1469	1.21137	3.42331	0.000618644	0.014548
TRINITY_DN1291_c4_g1	CNOT4_HUMAN^CNOT4_HUMAN^Q:81-824,H:9-250^73.4%ID^E:4.26e-118^RecName: Full=CCR4-NOT transcription complex subunit 4;^Eukaryota; Metazoa; Chordata; Craniata; Vertebrata; Euteleostomi; Mammalia; Eutheria; Euarchontoglires; Primates; Haplorrhini; Catarrhini; Hominidae; Homo	GO:0000289,GO:0000956,GO:0002682,GO:0003674,GO:0003676,GO:0003723,GO:0003824,GO:0004842,GO:0005488,GO:0005575,GO:0005634,GO:0005829,GO:0006139,GO:0006401,GO:0006402,GO:0006464,GO:0006508,GO:0006511,GO:0006725,GO:0006807,GO:0008150,GO:0008152,GO:0008270,GO:0009056,GO:0009057,GO:0009892,GO:0009987,GO:0010468,GO:0010605,GO:0010629,GO:0016070,GO:0016071,GO:0016567,GO:0016740,GO:0019222,GO:0019439,GO:…	1074.93	0.432226	0.12028	3.59349	0.000326273	0.00977849
TRINITY_DN129152_c0_g1	RPAB2_YEAST^RPAB2_YEAST^Q:229-477,H:70-152^60.2%ID^E:9.78e-31^RecName: Full=DNA-directed RNA polymerases I, II, and III subunit RPABC2;^Eukaryota; Fungi; Dikarya; Ascomycota; Saccharomycotina; Saccharomycetes; Saccharomycetales; Saccharomycetaceae; Saccharomyces	GO:0000428,GO:0001172,GO:0003674,GO:0003676,GO:0003677,GO:0003824,GO:0003899,GO:0005488,GO:0005575,GO:0005634,GO:0005654,GO:0005665,GO:0005666,GO:0005736,GO:0005737,GO:0006139,GO:0006351,GO:0006352,GO:0006353,GO:0006354,GO:0006360,GO:0006361,GO:0006362,GO:0006363,GO:0006366,GO:0006367,GO:0006368,GO:0006383,GO:0006384,GO:0006386,GO:0006399,GO:0006725,GO:0006807,GO:0008150,GO:0008152,GO:0009058,GO:…	4.15215	5.12205	1.46341	3.50007	0.000465138	0.0122306
TRINITY_DN129162_c0_g1	SAHH_NICSY^SAHH_NICSY^Q:35-493,H:25-485^54.6%ID^E:1.92e-168^RecName: Full=Adenosylhomocysteinase;^Eukaryota; Viridiplantae; Streptophyta; Embryophyta; Tracheophyta; Spermatophyta; Magnoliopsida; eudicotyledons; Gunneridae; Pentapetalae; asterids; lamiids; Solanales; Solanaceae; Nicotianoideae; Nicotianeae; Nicotiana	GO:0000096,GO:0000166,GO:0003674,GO:0003824,GO:0004013,GO:0005488,GO:0005575,GO:0005829,GO:0006082,GO:0006139,GO:0006520,GO:0006534,GO:0006555,GO:0006575,GO:0006725,GO:0006730,GO:0006732,GO:0006790,GO:0006807,GO:0008150,GO:0008152,GO:0009066,GO:0009069,GO:0009116,GO:0009119,GO:0009987,GO:0016787,GO:0016801,GO:0016802,GO:0019752,GO:0033353,GO:0034641,GO:0036094,GO:0042278,GO:0043436,GO:0044237,GO:…	22.0422	4.7299	1.21344	3.89794	9.70155e-05	0.00460757
TRINITY_DN129363_c0_g1	RL21A_YEAST^RL21A_YEAST^Q:509-75,H:1-145^37.9%ID^E:6.84e-27^RecName: Full=Large ribosomal subunit protein eL21A {ECO:0000303|PubMed:24524803};^Eukaryota; Fungi; Dikarya; Ascomycota; Saccharomycotina; Saccharomycetes; Saccharomycetales; Saccharomycetaceae; Saccharomyces	GO:0002181,GO:0003674,GO:0003735,GO:0005198,GO:0005575,GO:0005829,GO:0006412,GO:0006518,GO:0006807,GO:0008150,GO:0008152,GO:0009058,GO:0009059,GO:0009987,GO:0015934,GO:0019538,GO:0022625,GO:0030529,GO:0032991,GO:0034641,GO:0034645,GO:0043043,GO:0043170,GO:0043603,GO:0043604,GO:0044237,GO:0044238,GO:0044249,GO:0044260,GO:0044267,GO:0044271,GO:0044391,GO:0044422,GO:0044424,GO:0044444,GO:0044445,GO:…	137.499	4.91309	1.21127	4.05614	4.98909e-05	0.0030356
TRINITY_DN12939_c0_g1	RTXE_DROME^RTXE_DROME^Q:160-507,H:489-834^24.3%ID^E:3.47e-20^RecName: Full=Probable RNA-directed DNA polymerase from transposon X-element;^Eukaryota; Metazoa; Ecdysozoa; Arthropoda; Hexapoda; Insecta; Pterygota; Neoptera; Endopterygota; Diptera; Brachycera; Muscomorpha; Ephydroidea; Drosophilidae; Drosophila; Sophophora	GO:0003674,GO:0003824,GO:0003964,GO:0006139,GO:0006259,GO:0006310,GO:0006313,GO:0006725,GO:0006807,GO:0008150,GO:0008152,GO:0009987,GO:0016740,GO:0016772,GO:0016779,GO:0032196,GO:0034061,GO:0034641,GO:0043170,GO:0044237,GO:0044238,GO:0044260,GO:0044699,GO:0044710,GO:0044763,GO:0046483,GO:0071704,GO:0090304,GO:1901360	68.5843	1.46527	0.448503	3.26703	0.00108684	0.0208235
TRINITY_DN129474_c0_g1	RL34_AEDAL^RL34_AEDAL^Q:38-304,H:8-96^38.5%ID^E:2.06e-11^RecName: Full=Large ribosomal subunit protein eL34 {ECO:0000305};^Eukaryota; Metazoa; Ecdysozoa; Arthropoda; Hexapoda; Insecta; Pterygota; Neoptera; Endopterygota; Diptera; Nematocera; Culicoidea; Culicidae; Culicinae; Aedini; Aedes; Stegomyia	GO:0003674,GO:0003735,GO:0005198,GO:0005575,GO:0005840,GO:0006412,GO:0006518,GO:0006807,GO:0008150,GO:0008152,GO:0009058,GO:0009059,GO:0009987,GO:0019538,GO:0030529,GO:0032991,GO:0034641,GO:0034645,GO:0043043,GO:0043170,GO:0043226,GO:0043228,GO:0043229,GO:0043232,GO:0043603,GO:0043604,GO:0044237,GO:0044238,GO:0044249,GO:0044260,GO:0044267,GO:0044271,GO:0044424,GO:0044444,GO:0044464,GO:0071704,GO:…	136.718	4.58016	1.19332	3.83815	0.000123965	0.00540637
TRINITY_DN1298_c0_g1	TDRD9_RAT^TDRD9_RAT^Q:142-1332,H:134-1294^38.4%ID^E:8.49e-234^RecName: Full=ATP-dependent RNA helicase TDRD9 {ECO:0000305};^Eukaryota; Metazoa; Chordata; Craniata; Vertebrata; Euteleostomi; Mammalia; Eutheria; Euarchontoglires; Glires; Rodentia; Myomorpha; Muroidea; Muridae; Murinae; Rattus	GO:0000166,GO:0000280,GO:0003674,GO:0003676,GO:0003723,GO:0003724,GO:0003824,GO:0004386,GO:0005488,GO:0005524,GO:0005575,GO:0005634,GO:0005737,GO:0006139,GO:0006725,GO:0006807,GO:0006996,GO:0007127,GO:0007140,GO:0007141,GO:0007276,GO:0007283,GO:0008150,GO:0008152,GO:0009566,GO:0009987,GO:0010525,GO:0010526,GO:0010528,GO:0010529,GO:0016043,GO:0016070,GO:0016462,GO:0016787,GO:0016817,GO:0016818,GO:…	940.926	0.871321	0.29377	2.966	0.00301704	0.0391087
TRINITY_DN129859_c0_g1	TPIS_SECCE^TPIS_SECCE^Q:19-759,H:1-248^44.6%ID^E:1.26e-58^RecName: Full=Triosephosphate isomerase, cytosolic;^Eukaryota; Viridiplantae; Streptophyta; Embryophyta; Tracheophyta; Spermatophyta; Magnoliopsida; Liliopsida; Poales; Poaceae; BOP clade; Pooideae; Triticodae; Triticeae; Hordeinae; Secale	GO:0003674,GO:0003824,GO:0004807,GO:0005575,GO:0005829,GO:0005975,GO:0005996,GO:0006006,GO:0006066,GO:0006071,GO:0006081,GO:0006082,GO:0006090,GO:0006091,GO:0006094,GO:0006096,GO:0006139,GO:0006163,GO:0006165,GO:0006725,GO:0006732,GO:0006733,GO:0006753,GO:0006757,GO:0006793,GO:0006796,GO:0006807,GO:0008150,GO:0008152,GO:0009056,GO:0009058,GO:0009117,GO:0009123,GO:0009126,GO:0009132,GO:0009135,GO:…	28.9873	4.65656	1.39346	3.34173	0.000832583	0.0175529
TRINITY_DN12997_c0_g1	AML1_ARATH^AML1_ARATH^Q:1035-1179,H:714-855^39.7%ID^E:7.42e-17^RecName: Full=Protein MEI2-like 1;^Eukaryota; Viridiplantae; Streptophyta; Embryophyta; Tracheophyta; Spermatophyta; Magnoliopsida; eudicotyledons; Gunneridae; Pentapetalae; rosids; malvids; Brassicales; Brassicaceae; Camelineae; Arabidopsis	GO:0003674,GO:0003676,GO:0003723,GO:0003729,GO:0005488,GO:0007049,GO:0008150,GO:0009987,GO:0022414,GO:0044699,GO:0044702,GO:0044763,GO:0051321,GO:0097159,GO:1901363	13.3123	4.27283	1.20918	3.53365	0.000409866	0.0113068
TRINITY_DN13002_c0_g1	ERF3B_MOUSE^ERF3B_MOUSE^Q:202-633,H:204-629^48.1%ID^E:7.99e-126^RecName: Full=Eukaryotic peptide chain release factor GTP-binding subunit ERF3B;^Eukaryota; Metazoa; Chordata; Craniata; Vertebrata; Euteleostomi; Mammalia; Eutheria; Euarchontoglires; Glires; Rodentia; Myomorpha; Muroidea; Muridae; Murinae; Mus; Mus	GO:0000166,GO:0000184,GO:0000956,GO:0001882,GO:0001883,GO:0003674,GO:0003676,GO:0003723,GO:0003747,GO:0003824,GO:0003924,GO:0005488,GO:0005525,GO:0005575,GO:0005737,GO:0006139,GO:0006401,GO:0006402,GO:0006725,GO:0006807,GO:0008079,GO:0008135,GO:0008150,GO:0008152,GO:0009056,GO:0009057,GO:0009892,GO:0009987,GO:0010468,GO:0010605,GO:0010629,GO:0016070,GO:0016071,GO:0016462,GO:0016787,GO:0016817,GO:…	8.36895	4.99591	1.53108	3.263	0.00110238	0.0210297
TRINITY_DN13035_c0_g1	RL12_CAEBR^RL12_CAEBR^Q:130-621,H:2-165^52.4%ID^E:5.47e-54^RecName: Full=Large ribosomal subunit protein uL11 {ECO:0000305};^Eukaryota; Metazoa; Ecdysozoa; Nematoda; Chromadorea; Rhabditida; Rhabditina; Rhabditomorpha; Rhabditoidea; Rhabditidae; Peloderinae; Caenorhabditis	GO:0000381,GO:0003674,GO:0003676,GO:0003723,GO:0003735,GO:0005198,GO:0005488,GO:0005575,GO:0006412,GO:0006518,GO:0006807,GO:0008150,GO:0008152,GO:0009058,GO:0009059,GO:0009987,GO:0010468,GO:0015934,GO:0019219,GO:0019222,GO:0019538,GO:0019843,GO:0022625,GO:0030529,GO:0031323,GO:0032991,GO:0034641,GO:0034645,GO:0043043,GO:0043170,GO:0043484,GO:0043603,GO:0043604,GO:0044237,GO:0044238,GO:0044249,GO:…	97.5306	5.27715	1.30191	4.0534	5.0479e-05	0.00306582
TRINITY_DN13038_c0_g1	CKS2_BOVIN^CKS2_BOVIN^Q:334-83,H:1-76^59.5%ID^E:5.57e-29^RecName: Full=Cyclin-dependent kinases regulatory subunit 2;^Eukaryota; Metazoa; Chordata; Craniata; Vertebrata; Euteleostomi; Mammalia; Eutheria; Laurasiatheria; Artiodactyla; Ruminantia; Pecora; Bovidae; Bovinae; Bos	GO:0000151,GO:0000280,GO:0000307,GO:0003674,GO:0003682,GO:0005488,GO:0005515,GO:0005575,GO:0006355,GO:0006357,GO:0006996,GO:0007127,GO:0007346,GO:0008047,GO:0008150,GO:0008283,GO:0009889,GO:0009987,GO:0010468,GO:0010556,GO:0016043,GO:0016538,GO:0019005,GO:0019207,GO:0019209,GO:0019219,GO:0019222,GO:0019887,GO:0019899,GO:0019900,GO:0019901,GO:0022402,GO:0022414,GO:0030234,GO:0030295,GO:0031323,GO:…	36.135	5.427	1.7648	3.07514	0.00210403	0.030987
TRINITY_DN13039_c0_g1	PP1_EMENI^PP1_EMENI^Q:223-518,H:8-297^59.5%ID^E:5.77e-128^RecName: Full=Serine/threonine-protein phosphatase PP1;^Eukaryota; Fungi; Dikarya; Ascomycota; Pezizomycotina; Eurotiomycetes; Eurotiomycetidae; Eurotiales; Aspergillaceae; Aspergillus; Aspergillus subgen. Nidulantes	GO:0000022,GO:0000075,GO:0000076,GO:0000077,GO:0000131,GO:0000164,GO:0000399,GO:0000723,GO:0000776,GO:0001400,GO:0003006,GO:0003674,GO:0003824,GO:0004721,GO:0004722,GO:0005488,GO:0005575,GO:0005634,GO:0005730,GO:0005737,GO:0005815,GO:0005816,GO:0005847,GO:0005849,GO:0005856,GO:0006022,GO:0006023,GO:0006030,GO:0006031,GO:0006040,GO:0006109,GO:0006139,GO:0006259,GO:0006725,GO:0006807,GO:0006873,GO:…	26.7682	5.28673	1.22237	4.32498	1.52547e-05	0.00141446
TRINITY_DN13057_c0_g1	PS6AA_ARATH^PS6AA_ARATH^Q:3-425,H:5-424^56.2%ID^E:2.48e-156^RecName: Full=26S proteasome regulatory subunit 6A homolog A {ECO:0000305};^Eukaryota; Viridiplantae; Streptophyta; Embryophyta; Tracheophyta; Spermatophyta; Magnoliopsida; eudicotyledons; Gunneridae; Pentapetalae; rosids; malvids; Brassicales; Brassicaceae; Camelineae; Arabidopsis	GO:0000166,GO:0000502,GO:0003674,GO:0003824,GO:0005488,GO:0005524,GO:0005575,GO:0005634,GO:0005737,GO:0005829,GO:0006508,GO:0006511,GO:0006807,GO:0007275,GO:0008150,GO:0008152,GO:0008540,GO:0009056,GO:0009057,GO:0009553,GO:0009555,GO:0009987,GO:0010498,GO:0016462,GO:0016787,GO:0016817,GO:0016818,GO:0016887,GO:0017076,GO:0017111,GO:0019538,GO:0019941,GO:0022624,GO:0030163,GO:0030554,GO:0032501,GO:…	17.6643	5.18245	1.50558	3.44215	0.000577111	0.013949
TRINITY_DN13071_c0_g1	CALM_MACPY^CALM_MACPY^Q:20-463,H:1-148^75.7%ID^E:4.05e-71^RecName: Full=Calmodulin;^Eukaryota; Sar; Stramenopiles; Ochrophyta; PX clade; Phaeophyceae; Laminariales; Laminariaceae; Macrocystis	GO:0003674,GO:0005488,GO:0005509,GO:0005575,GO:0016459,GO:0016460,GO:0032991,GO:0043167,GO:0043169,GO:0043234,GO:0044422,GO:0044424,GO:0044430,GO:0044446,GO:0044464,GO:0046872	59.0998	5.21442	1.36168	3.82941	0.000128449	0.00554703
TRINITY_DN130829_c0_g1	RS19_METJA^RS19_METJA^Q:28-447,H:15-152^34.8%ID^E:4.83e-20^RecName: Full=Small ribosomal subunit protein uS19 {ECO:0000305};^Archaea; Methanobacteriati; Methanobacteriota; Methanomada group; Methanococci; Methanococcales; Methanocaldococcaceae; Methanocaldococcus	GO:0000028,GO:0003674,GO:0003676,GO:0003723,GO:0003735,GO:0005198,GO:0005488,GO:0005575,GO:0006412,GO:0006518,GO:0006807,GO:0008150,GO:0008152,GO:0009058,GO:0009059,GO:0009987,GO:0015935,GO:0016043,GO:0019538,GO:0019843,GO:0022607,GO:0022618,GO:0022627,GO:0030529,GO:0032991,GO:0034622,GO:0034641,GO:0034645,GO:0043043,GO:0043170,GO:0043603,GO:0043604,GO:0043933,GO:0044237,GO:0044238,GO:0044249,GO:…	100.005	5.27324	1.10557	4.76969	1.84508e-06	0.000361423
TRINITY_DN13127_c0_g2	IMP3_YEAST^IMP3_YEAST^Q:505-1038,H:1-181^34.8%ID^E:1.81e-29^RecName: Full=U3 small nucleolar ribonucleoprotein protein IMP3;^Eukaryota; Fungi; Dikarya; Ascomycota; Saccharomycotina; Saccharomycetes; Saccharomycetales; Saccharomycetaceae; Saccharomyces	GO:0003674,GO:0003676,GO:0003723,GO:0005488,GO:0005575,GO:0005654,GO:0005730,GO:0006139,GO:0006364,GO:0006396,GO:0006725,GO:0006807,GO:0008150,GO:0008152,GO:0009987,GO:0016070,GO:0016072,GO:0019843,GO:0022613,GO:0030490,GO:0030515,GO:0030529,GO:0030684,GO:0030686,GO:0032040,GO:0032991,GO:0034457,GO:0034470,GO:0034641,GO:0034660,GO:0042274,GO:0043170,GO:0043226,GO:0043228,GO:0043229,GO:0043232,GO:…	6.22161	5.08385	1.77275	2.86777	0.00413374	0.0479749
TRINITY_DN1319_c0_g1	EXOS1_MOUSE^EXOS1_MOUSE^Q:14-198,H:7-191^51.1%ID^E:7.08e-62^RecName: Full=Exosome complex component CSL4;^Eukaryota; Metazoa; Chordata; Craniata; Vertebrata; Euteleostomi; Mammalia; Eutheria; Euarchontoglires; Glires; Rodentia; Myomorpha; Muroidea; Muridae; Murinae; Mus; Mus	GO:0000176,GO:0000177,GO:0000178,GO:0003674,GO:0003676,GO:0003723,GO:0005488,GO:0005575,GO:0005634,GO:0005730,GO:0005829,GO:0006139,GO:0006364,GO:0006396,GO:0006401,GO:0006725,GO:0006807,GO:0008150,GO:0008152,GO:0009056,GO:0009057,GO:0009987,GO:0016070,GO:0016072,GO:0019439,GO:0032991,GO:0034470,GO:0034641,GO:0034655,GO:0034660,GO:0043170,GO:0043226,GO:0043227,GO:0043228,GO:0043229,GO:0043231,GO:…	299.749	0.869844	0.248196	3.50467	0.00045718	0.0120994
TRINITY_DN13198_c0_g1	A2MG_HUMAN^A2MG_HUMAN^Q:4819-197,H:11-1469^27.9%ID^E:1.2e-152^RecName: Full=Alpha-2-macroglobulin;^Eukaryota; Metazoa; Chordata; Craniata; Vertebrata; Euteleostomi; Mammalia; Eutheria; Euarchontoglires; Primates; Haplorrhini; Catarrhini; Hominidae; Homo	GO:0001868,GO:0001869,GO:0002020,GO:0002673,GO:0002682,GO:0002683,GO:0002697,GO:0002698,GO:0002920,GO:0002921,GO:0003674,GO:0004857,GO:0004866,GO:0004867,GO:0005102,GO:0005488,GO:0005515,GO:0005575,GO:0005576,GO:0005615,GO:0008150,GO:0009892,GO:0009987,GO:0010468,GO:0010605,GO:0010629,GO:0010955,GO:0019222,GO:0019838,GO:0019899,GO:0019955,GO:0019956,GO:0019958,GO:0019959,GO:0019966,GO:0030154,GO:…	119.157	4.19498	1.18423	3.54237	0.000396556	0.0110427
TRINITY_DN132166_c0_g1	PP2AA_DICDI^PP2AA_DICDI^Q:1032-244,H:12-275^52.3%ID^E:8.35e-95^RecName: Full=Serine/threonine-protein phosphatase 2A catalytic subunit A;^Eukaryota; Amoebozoa; Evosea; Eumycetozoa; Dictyostelia; Dictyosteliales; Dictyosteliaceae; Dictyostelium	GO:0000159,GO:0000278,GO:0003674,GO:0003824,GO:0004721,GO:0004722,GO:0005488,GO:0005575,GO:0005829,GO:0006461,GO:0006996,GO:0007010,GO:0007049,GO:0008150,GO:0008287,GO:0009987,GO:0016043,GO:0016604,GO:0016607,GO:0016787,GO:0016788,GO:0016791,GO:0017018,GO:0022607,GO:0030029,GO:0030036,GO:0031033,GO:0031034,GO:0032991,GO:0034622,GO:0042578,GO:0043167,GO:0043169,GO:0043623,GO:0043933,GO:0044422,GO:…	11.3737	3.95994	1.37874	2.87213	0.00407709	0.0474962
TRINITY_DN132170_c0_g1	ACSL5_MOUSE^ACSL5_MOUSE^Q:140-755,H:98-678^31.6%ID^E:2.16e-81^RecName: Full=Long-chain-fatty-acid--CoA ligase 5 {ECO:0000305};^Eukaryota; Metazoa; Chordata; Craniata; Vertebrata; Euteleostomi; Mammalia; Eutheria; Euarchontoglires; Glires; Rodentia; Myomorpha; Muroidea; Muridae; Murinae; Mus; Mus	GO:0000166,GO:0001676,GO:0003674,GO:0003824,GO:0004467,GO:0005488,GO:0005524,GO:0005575,GO:0005654,GO:0005730,GO:0005739,GO:0005741,GO:0005743,GO:0005783,GO:0005789,GO:0005886,GO:0006082,GO:0006629,GO:0006631,GO:0008150,GO:0008152,GO:0009987,GO:0015645,GO:0016020,GO:0016874,GO:0016877,GO:0016878,GO:0017076,GO:0019752,GO:0019866,GO:0019867,GO:0030554,GO:0031090,GO:0031966,GO:0031968,GO:0032553,GO:…	17.1327	5.395	1.50397	3.58717	0.000334288	0.00992044
TRINITY_DN132179_c0_g1	BSU1_ARATH^BSU1_ARATH^Q:344-664,H:480-793^45.1%ID^E:1.88e-82^RecName: Full=Serine/threonine-protein phosphatase BSU1;^Eukaryota; Viridiplantae; Streptophyta; Embryophyta; Tracheophyta; Spermatophyta; Magnoliopsida; eudicotyledons; Gunneridae; Pentapetalae; rosids; malvids; Brassicales; Brassicaceae; Camelineae; Arabidopsis	GO:0003674,GO:0003824,GO:0004721,GO:0004722,GO:0005488,GO:0005509,GO:0005575,GO:0005634,GO:0005886,GO:0007165,GO:0008150,GO:0009742,GO:0009755,GO:0009966,GO:0009967,GO:0009987,GO:0010646,GO:0010647,GO:0016020,GO:0016787,GO:0016788,GO:0016791,GO:0023051,GO:0023056,GO:0032879,GO:0032880,GO:0042578,GO:0043167,GO:0043169,GO:0043226,GO:0043227,GO:0043229,GO:0043231,GO:0043401,GO:0044424,GO:0044464,GO:…	19.044	4.09286	1.33367	3.06886	0.00214879	0.0314386
TRINITY_DN132190_c0_g1	PPM1G_BOVIN^PPM1G_BOVIN^Q:315-502,H:326-508^41%ID^E:1.32e-35^RecName: Full=Protein phosphatase 1G;^Eukaryota; Metazoa; Chordata; Craniata; Vertebrata; Euteleostomi; Mammalia; Eutheria; Laurasiatheria; Artiodactyla; Ruminantia; Pecora; Bovidae; Bovinae; Bos	GO:0003674,GO:0003824,GO:0004721,GO:0004722,GO:0005488,GO:0005575,GO:0005654,GO:0005737,GO:0007165,GO:0008150,GO:0009987,GO:0016020,GO:0016787,GO:0016788,GO:0016791,GO:0042578,GO:0043167,GO:0043169,GO:0044422,GO:0044424,GO:0044428,GO:0044446,GO:0044464,GO:0046872,GO:0050789,GO:0050794,GO:0051726,GO:0065007	16.1141	5.44446	1.41647	3.84369	0.000121198	0.00533975
TRINITY_DN132212_c5_g1	MLR_PENVA^MLR_PENVA^Q:950-444,H:8-177^57.1%ID^E:9.75e-59^RecName: Full=Myosin regulatory light chain 2 {ECO:0000305};^Eukaryota; Metazoa; Ecdysozoa; Arthropoda; Crustacea; Multicrustacea; Malacostraca; Eumalacostraca; Eucarida; Decapoda; Dendrobranchiata; Penaeoidea; Penaeidae; Penaeus	GO:0003674,GO:0005488,GO:0005509,GO:0005575,GO:0016459,GO:0032991,GO:0043167,GO:0043169,GO:0043234,GO:0044422,GO:0044424,GO:0044430,GO:0044446,GO:0044464,GO:0046872	2.39548	4.74171	1.08898	4.35426	1.33514e-05	0.0012875
TRINITY_DN132212_c5_g9	MLR_PENVA^MLR_PENVA^Q:55-206,H:20-171^54.6%ID^E:4.73e-55^RecName: Full=Myosin regulatory light chain 2 {ECO:0000305};^Eukaryota; Metazoa; Ecdysozoa; Arthropoda; Crustacea; Multicrustacea; Malacostraca; Eumalacostraca; Eucarida; Decapoda; Dendrobranchiata; Penaeoidea; Penaeidae; Penaeus	GO:0003674,GO:0005488,GO:0005509,GO:0005575,GO:0016459,GO:0032991,GO:0043167,GO:0043169,GO:0043234,GO:0044422,GO:0044424,GO:0044430,GO:0044446,GO:0044464,GO:0046872	2.26883	3.58435	0.949364	3.77553	0.000159666	0.00633595
TRINITY_DN132213_c0_g1	MCM4_ARATH^MCM4_ARATH^Q:91-760,H:117-787^40.7%ID^E:4.82e-152^RecName: Full=DNA replication licensing factor MCM4;^Eukaryota; Viridiplantae; Streptophyta; Embryophyta; Tracheophyta; Spermatophyta; Magnoliopsida; eudicotyledons; Gunneridae; Pentapetalae; rosids; malvids; Brassicales; Brassicaceae; Camelineae; Arabidopsis	GO:0000166,GO:0000347,GO:0003674,GO:0003676,GO:0003677,GO:0003678,GO:0003824,GO:0004386,GO:0005488,GO:0005524,GO:0005575,GO:0006139,GO:0006259,GO:0006260,GO:0006270,GO:0006725,GO:0006807,GO:0007275,GO:0008150,GO:0008152,GO:0008270,GO:0009058,GO:0009059,GO:0009507,GO:0009536,GO:0009555,GO:0009987,GO:0016462,GO:0016787,GO:0016817,GO:0016818,GO:0016887,GO:0017076,GO:0017111,GO:0030554,GO:0032501,GO:…	9.77211	6.39626	1.55606	4.11055	3.94722e-05	0.00257327
TRINITY_DN132227_c0_g1	AT2B4_BOVIN^AT2B4_BOVIN^Q:66-1165,H:41-1024^32.1%ID^E:2.02e-149^RecName: Full=Plasma membrane calcium-transporting ATPase 4 {ECO:0000305};^Eukaryota; Metazoa; Chordata; Craniata; Vertebrata; Euteleostomi; Mammalia; Eutheria; Laurasiatheria; Artiodactyla; Ruminantia; Pecora; Bovidae; Bovinae; Bos	GO:0000166,GO:0000820,GO:0000821,GO:0001101,GO:0002026,GO:0003008,GO:0003012,GO:0003674,GO:0003824,GO:0004857,GO:0005215,GO:0005388,GO:0005488,GO:0005515,GO:0005516,GO:0005524,GO:0005575,GO:0005739,GO:0005815,GO:0005886,GO:0005929,GO:0006355,GO:0006357,GO:0006521,GO:0006810,GO:0006811,GO:0006812,GO:0006816,GO:0006873,GO:0006874,GO:0006875,GO:0006928,GO:0006936,GO:0006939,GO:0006950,GO:0007165,GO:…	23.6886	5.47014	1.65868	3.29788	0.000974167	0.019354
TRINITY_DN132234_c0_g1	ASPP_AEDAE^ASPP_AEDAE^Q:58-395,H:42-384^32.4%ID^E:2.03e-48^RecName: Full=Lysosomal aspartic protease;^Eukaryota; Metazoa; Ecdysozoa; Arthropoda; Hexapoda; Insecta; Pterygota; Neoptera; Endopterygota; Diptera; Nematocera; Culicoidea; Culicidae; Culicinae; Aedini; Aedes; Stegomyia	GO:0000323,GO:0003674,GO:0003824,GO:0004175,GO:0004190,GO:0005575,GO:0005764,GO:0005773,GO:0006508,GO:0006807,GO:0008150,GO:0008152,GO:0008233,GO:0016787,GO:0019538,GO:0043170,GO:0043226,GO:0043227,GO:0043229,GO:0043231,GO:0044238,GO:0044424,GO:0044444,GO:0044464,GO:0070001,GO:0070011,GO:0071704,GO:1901564	59.8024	4.48937	1.40241	3.20117	0.00136869	0.0237898
TRINITY_DN132241_c0_g1	MTMR1_HUMAN^MTMR1_HUMAN^Q:159-540,H:208-578^33%ID^E:3.41e-59^RecName: Full=Phosphatidylinositol-3-phosphate phosphatase MTMR1 {ECO:0000305|PubMed:11733541};^Eukaryota; Metazoa; Chordata; Craniata; Vertebrata; Euteleostomi; Mammalia; Eutheria; Euarchontoglires; Primates; Haplorrhini; Catarrhini; Hominidae; Homo	GO:0003674,GO:0003824,GO:0004438,GO:0005488,GO:0005515,GO:0005575,GO:0005737,GO:0005829,GO:0005886,GO:0006629,GO:0006644,GO:0006650,GO:0006661,GO:0006793,GO:0006796,GO:0008150,GO:0008152,GO:0008610,GO:0008654,GO:0009058,GO:0009987,GO:0016020,GO:0016311,GO:0016787,GO:0016788,GO:0016791,GO:0019216,GO:0019220,GO:0019222,GO:0019637,GO:0030258,GO:0031323,GO:0031647,GO:0031648,GO:0034593,GO:0035303,GO:…	18.7716	4.97509	1.37272	3.62425	0.000289797	0.00906443
TRINITY_DN132286_c0_g1	VP26B_ARATH^VP26B_ARATH^Q:30-306,H:19-295^35.6%ID^E:2.52e-43^RecName: Full=Vacuolar protein sorting-associated protein 26B;^Eukaryota; Viridiplantae; Streptophyta; Embryophyta; Tracheophyta; Spermatophyta; Magnoliopsida; eudicotyledons; Gunneridae; Pentapetalae; rosids; malvids; Brassicales; Brassicaceae; Camelineae; Arabidopsis	GO:0005575,GO:0005794,GO:0006810,GO:0006886,GO:0008104,GO:0008150,GO:0010008,GO:0015031,GO:0015833,GO:0016020,GO:0031090,GO:0033036,GO:0042886,GO:0043226,GO:0043227,GO:0043229,GO:0043231,GO:0044422,GO:0044424,GO:0044433,GO:0044440,GO:0044444,GO:0044446,GO:0044464,GO:0045184,GO:0046907,GO:0051179,GO:0051234,GO:0051641,GO:0051649,GO:0071702,GO:0071705,GO:0098588,GO:0098805	10.6283	5.90284	1.22809	4.80653	1.5357e-06	0.000321647
TRINITY_DN132336_c0_g1	SC61A_DICDI^SC61A_DICDI^Q:5-468,H:3-466^61.4%ID^E:6.58e-213^RecName: Full=Protein transport protein Sec61 subunit alpha;^Eukaryota; Amoebozoa; Evosea; Eumycetozoa; Dictyostelia; Dictyosteliales; Dictyosteliaceae; Dictyostelium	GO:0003674,GO:0005048,GO:0005215,GO:0005488,GO:0005575,GO:0005783,GO:0005784,GO:0006616,GO:0006810,GO:0006886,GO:0008104,GO:0008150,GO:0008320,GO:0008565,GO:0015031,GO:0015197,GO:0015399,GO:0015405,GO:0015450,GO:0015833,GO:0016020,GO:0022804,GO:0022857,GO:0022884,GO:0022891,GO:0022892,GO:0031204,GO:0032991,GO:0033036,GO:0033218,GO:0042277,GO:0042886,GO:0042887,GO:0043021,GO:0043022,GO:0043226,GO:…	45.0047	4.58487	1.28287	3.57391	0.000351685	0.0102909
TRINITY_DN132345_c0_g1	PI4KB_SORAR^PI4KB_SORAR^Q:399-687,H:521-800^35.1%ID^E:1.37e-46^RecName: Full=Phosphatidylinositol 4-kinase beta;^Eukaryota; Metazoa; Chordata; Craniata; Vertebrata; Euteleostomi; Mammalia; Eutheria; Laurasiatheria; Eulipotyphla; Soricidae; Soricinae; Sorex	GO:0000139,GO:0000166,GO:0003674,GO:0003824,GO:0004430,GO:0005488,GO:0005515,GO:0005524,GO:0005575,GO:0005741,GO:0005789,GO:0006629,GO:0006644,GO:0006650,GO:0006793,GO:0006796,GO:0007165,GO:0008150,GO:0008152,GO:0009987,GO:0016020,GO:0016301,GO:0016310,GO:0016740,GO:0016772,GO:0016773,GO:0017076,GO:0019637,GO:0019867,GO:0030258,GO:0030554,GO:0030867,GO:0031090,GO:0031966,GO:0031968,GO:0032502,GO:…	9.80597	4.82359	1.23985	3.89046	0.000100056	0.0047021
TRINITY_DN132349_c0_g1	PSMD3_MOUSE^PSMD3_MOUSE^Q:314-596,H:172-448^29.7%ID^E:5.03e-29^RecName: Full=26S proteasome non-ATPase regulatory subunit 3;^Eukaryota; Metazoa; Chordata; Craniata; Vertebrata; Euteleostomi; Mammalia; Eutheria; Euarchontoglires; Glires; Rodentia; Myomorpha; Muroidea; Muridae; Murinae; Mus; Mus	GO:0003674,GO:0005575,GO:0005654,GO:0005829,GO:0005838,GO:0008150,GO:0009894,GO:0019222,GO:0022624,GO:0030234,GO:0032991,GO:0042176,GO:0043234,GO:0044422,GO:0044424,GO:0044428,GO:0044444,GO:0044446,GO:0044464,GO:0050789,GO:0051171,GO:0051246,GO:0060255,GO:0065007,GO:0080090,GO:0098772	19.4914	5.39686	1.29909	4.15433	3.26239e-05	0.00228939
TRINITY_DN132351_c0_g1	NOP2_SCHPO^NOP2_SCHPO^Q:140-473,H:218-545^44.9%ID^E:2.82e-85^RecName: Full=25S rRNA (cytosine-C(5))-methyltransferase nop2;^Eukaryota; Fungi; Dikarya; Ascomycota; Taphrinomycotina; Schizosaccharomycetes; Schizosaccharomycetales; Schizosaccharomycetaceae; Schizosaccharomyces	GO:0000154,GO:0000470,GO:0001510,GO:0003674,GO:0003676,GO:0003723,GO:0003824,GO:0005488,GO:0005575,GO:0005634,GO:0005730,GO:0006139,GO:0006364,GO:0006396,GO:0006725,GO:0006807,GO:0008150,GO:0008152,GO:0008168,GO:0008169,GO:0008173,GO:0008649,GO:0008757,GO:0009383,GO:0009451,GO:0009987,GO:0016070,GO:0016072,GO:0016434,GO:0016740,GO:0016741,GO:0031167,GO:0032259,GO:0034470,GO:0034641,GO:0034660,GO:…	20.2474	3.82674	1.02745	3.7245	0.000195701	0.0071115
TRINITY_DN132395_c0_g1	KLP2_BOMMO^KLP2_BOMMO^Q:2-308,H:43-356^32.7%ID^E:1.11e-39^RecName: Full=Kinesin-like protein KLP2;^Eukaryota; Metazoa; Ecdysozoa; Arthropoda; Hexapoda; Insecta; Pterygota; Neoptera; Endopterygota; Lepidoptera; Glossata; Ditrysia; Bombycoidea; Bombycidae; Bombycinae; Bombyx	GO:0000166,GO:0000226,GO:0003674,GO:0003774,GO:0003777,GO:0003824,GO:0005488,GO:0005515,GO:0005524,GO:0005575,GO:0005634,GO:0005737,GO:0005819,GO:0005874,GO:0005876,GO:0006928,GO:0006996,GO:0007010,GO:0007017,GO:0007018,GO:0007051,GO:0007052,GO:0008017,GO:0008092,GO:0008150,GO:0008574,GO:0009987,GO:0015631,GO:0016043,GO:0016462,GO:0016787,GO:0016817,GO:0016818,GO:0016887,GO:0017076,GO:0017111,GO:…	32.0932	5.60986	1.1883	4.7209	2.34806e-06	0.000431252
TRINITY_DN132402_c0_g1	AT131_CAEEL^AT131_CAEEL^Q:4-638,H:569-1146^28.2%ID^E:3.23e-58^RecName: Full=Probable manganese-transporting ATPase catp-8 {ECO:0000305};^Eukaryota; Metazoa; Ecdysozoa; Nematoda; Chromadorea; Rhabditida; Rhabditina; Rhabditomorpha; Rhabditoidea; Rhabditidae; Peloderinae; Caenorhabditis	GO:0000166,GO:0003674,GO:0003824,GO:0005215,GO:0005488,GO:0005524,GO:0005575,GO:0005783,GO:0005789,GO:0006810,GO:0006873,GO:0006874,GO:0006875,GO:0008150,GO:0008324,GO:0009653,GO:0009987,GO:0015075,GO:0015399,GO:0015405,GO:0015662,GO:0016020,GO:0016043,GO:0016462,GO:0016787,GO:0016817,GO:0016818,GO:0016820,GO:0016887,GO:0017076,GO:0017111,GO:0019725,GO:0019829,GO:0022804,GO:0022853,GO:0022857,GO:…	5.78553	4.72189	1.24235	3.80078	0.000144244	0.0060099
TRINITY_DN132480_c0_g1	DGAT2_ARATH^DGAT2_ARATH^Q:270-444,H:97-270^22.7%ID^E:2.38e-09^RecName: Full=Diacylglycerol O-acyltransferase 2 {ECO:0000305};^Eukaryota; Viridiplantae; Streptophyta; Embryophyta; Tracheophyta; Spermatophyta; Magnoliopsida; eudicotyledons; Gunneridae; Pentapetalae; rosids; malvids; Brassicales; Brassicaceae; Camelineae; Arabidopsis	GO:0003674,GO:0003824,GO:0004144,GO:0005575,GO:0005789,GO:0005811,GO:0005975,GO:0006066,GO:0006071,GO:0006629,GO:0006638,GO:0006639,GO:0006641,GO:0006996,GO:0008150,GO:0008152,GO:0008374,GO:0008610,GO:0009058,GO:0009987,GO:0016020,GO:0016043,GO:0016411,GO:0016740,GO:0016746,GO:0016747,GO:0019400,GO:0019432,GO:0019751,GO:0034389,GO:0043226,GO:0043228,GO:0043229,GO:0043232,GO:0044237,GO:0044238,GO:…	16.2586	4.98125	1.40682	3.54079	0.000398932	0.0110933
TRINITY_DN132483_c0_g1	FABG_PSEAE^FABG_PSEAE^Q:93-339,H:3-247^50.2%ID^E:1.12e-73^RecName: Full=3-oxoacyl-[acyl-carrier-protein] reductase FabG;^Bacteria; Pseudomonadati; Pseudomonadota; Gammaproteobacteria; Pseudomonadales; Pseudomonadaceae; Pseudomonas	GO:0000166,GO:0003674,GO:0003824,GO:0004312,GO:0004316,GO:0005488,GO:0006082,GO:0006629,GO:0006631,GO:0006633,GO:0008150,GO:0008152,GO:0008610,GO:0009058,GO:0009987,GO:0016053,GO:0016491,GO:0016614,GO:0016616,GO:0016740,GO:0016746,GO:0016747,GO:0019752,GO:0030497,GO:0032787,GO:0036094,GO:0043436,GO:0044237,GO:0044238,GO:0044249,GO:0044255,GO:0044281,GO:0044283,GO:0044699,GO:0044710,GO:0044711,GO:…	25.1322	4.64439	1.28921	3.6025	0.000315177	0.00955638
TRINITY_DN132505_c0_g1	DYI2_HELCR^DYI2_HELCR^Q:29-613,H:61-664^33.3%ID^E:2.8e-99^RecName: Full=Dynein intermediate chain 2, ciliary;^Eukaryota; Metazoa; Echinodermata; Eleutherozoa; Echinozoa; Echinoidea; Euechinoidea; Echinacea; Camarodonta; Echinidea; Echinometridae; Heliocidaris	GO:0003341,GO:0003674,GO:0005488,GO:0005515,GO:0005575,GO:0005858,GO:0005874,GO:0005875,GO:0006461,GO:0006928,GO:0007017,GO:0007018,GO:0008150,GO:0009987,GO:0016043,GO:0022607,GO:0030286,GO:0032991,GO:0034622,GO:0036157,GO:0036158,GO:0043234,GO:0043623,GO:0043933,GO:0044422,GO:0044424,GO:0044430,GO:0044441,GO:0044446,GO:0044447,GO:0044463,GO:0044464,GO:0044699,GO:0044763,GO:0045503,GO:0045504,GO:…	4.4349	5.76063	1.65509	3.48054	0.000500403	0.0127455
TRINITY_DN132509_c0_g1	HEM3_AGRFC^HEM3_AGRFC^Q:106-477,H:3-297^29.4%ID^E:1.08e-31^RecName: Full=Porphobilinogen deaminase {ECO:0000255|HAMAP-Rule:MF_00260};^Bacteria; Pseudomonadati; Pseudomonadota; Alphaproteobacteria; Hyphomicrobiales; Rhizobiaceae; Rhizobium/Agrobacterium group; Agrobacterium; Agrobacterium tumefaciens complex	GO:0003674,GO:0003824,GO:0004418,GO:0005575,GO:0005737,GO:0006725,GO:0006778,GO:0006779,GO:0006782,GO:0006807,GO:0008150,GO:0008152,GO:0009058,GO:0009987,GO:0016740,GO:0016765,GO:0018130,GO:0019438,GO:0033013,GO:0033014,GO:0034641,GO:0044237,GO:0044249,GO:0044271,GO:0044424,GO:0044464,GO:0046483,GO:0046501,GO:0051186,GO:0051188,GO:0071704,GO:1901360,GO:1901362,GO:1901564,GO:1901566,GO:1901576	12.4355	3.99724	1.15398	3.46388	0.000532439	0.0132154
TRINITY_DN132518_c0_g1	CISY_DAUCA^CISY_DAUCA^Q:1499-183,H:33-471^46.8%ID^E:6.04e-132^RecName: Full=Citrate synthase, mitochondrial;^Eukaryota; Viridiplantae; Streptophyta; Embryophyta; Tracheophyta; Spermatophyta; Magnoliopsida; eudicotyledons; Gunneridae; Pentapetalae; asterids; campanulids; Apiales; Apiaceae; Apioideae; Scandiceae; Daucinae; Daucus; Daucus sect. Daucus	GO:0003674,GO:0003824,GO:0004108,GO:0005575,GO:0005759,GO:0005975,GO:0006082,GO:0006099,GO:0006101,GO:0008150,GO:0008152,GO:0009987,GO:0016740,GO:0016746,GO:0019752,GO:0031974,GO:0036440,GO:0043233,GO:0043436,GO:0044237,GO:0044238,GO:0044281,GO:0044422,GO:0044424,GO:0044429,GO:0044444,GO:0044446,GO:0044464,GO:0044699,GO:0044710,GO:0044763,GO:0046912,GO:0070013,GO:0071704,GO:0072350	45.1353	5.78453	1.33511	4.33263	1.47337e-05	0.00137397
TRINITY_DN132520_c0_g1	ACACB_HUMAN^ACACB_HUMAN^Q:282-921,H:1788-2334^36.5%ID^E:6.56e-109^RecName: Full=Acetyl-CoA carboxylase 2 {ECO:0000305};^Eukaryota; Metazoa; Chordata; Craniata; Vertebrata; Euteleostomi; Mammalia; Eutheria; Euarchontoglires; Primates; Haplorrhini; Catarrhini; Hominidae; Homo	GO:0000166,GO:0003674,GO:0003824,GO:0003989,GO:0005488,GO:0005515,GO:0005524,GO:0005575,GO:0005634,GO:0005739,GO:0005741,GO:0005829,GO:0006081,GO:0006082,GO:0006084,GO:0006098,GO:0006109,GO:0006139,GO:0006461,GO:0006629,GO:0006631,GO:0006633,GO:0006637,GO:0006725,GO:0006732,GO:0006733,GO:0006739,GO:0006753,GO:0006790,GO:0006793,GO:0006796,GO:0006807,GO:0006810,GO:0006811,GO:0006820,GO:0007584,GO:…	9.47952	6.18522	1.46223	4.23	2.33688e-05	0.00185506
TRINITY_DN132559_c0_g1	ATPD_RHOP5^ATPD_RHOP5^Q:25-200,H:11-183^27.1%ID^E:9.14e-15^RecName: Full=ATP synthase subunit delta {ECO:0000255|HAMAP-Rule:MF_01416};^Bacteria; Pseudomonadati; Pseudomonadota; Alphaproteobacteria; Hyphomicrobiales; Nitrobacteraceae; Rhodopseudomonas	GO:0003674,GO:0003824,GO:0005215,GO:0005575,GO:0005886,GO:0006139,GO:0006163,GO:0006164,GO:0006725,GO:0006753,GO:0006754,GO:0006793,GO:0006796,GO:0006807,GO:0006810,GO:0006811,GO:0006812,GO:0006818,GO:0008150,GO:0008152,GO:0008324,GO:0009058,GO:0009117,GO:0009123,GO:0009124,GO:0009126,GO:0009127,GO:0009141,GO:0009142,GO:0009144,GO:0009145,GO:0009150,GO:0009152,GO:0009156,GO:0009161,GO:0009165,GO:…	38.7329	4.21879	1.23269	3.42241	0.000620683	0.0145815
TRINITY_DN132619_c0_g1	RS19_MYAAR^RS19_MYAAR^Q:304-80,H:69-143^54.7%ID^E:4.85e-22^RecName: Full=Small ribosomal subunit protein eS19 {ECO:0000305};^Eukaryota; Metazoa; Spiralia; Lophotrochozoa; Mollusca; Bivalvia; Autobranchia; Heteroconchia; Euheterodonta; Imparidentia; Neoheterodontei; Myida; Myoidea; Myidae; Mya	GO:0000028,GO:0003674,GO:0003676,GO:0003723,GO:0003735,GO:0005198,GO:0005488,GO:0005575,GO:0006412,GO:0006518,GO:0006807,GO:0008150,GO:0008152,GO:0009058,GO:0009059,GO:0009987,GO:0015935,GO:0016043,GO:0019538,GO:0022607,GO:0022618,GO:0022627,GO:0030529,GO:0032991,GO:0034622,GO:0034641,GO:0034645,GO:0043043,GO:0043170,GO:0043603,GO:0043604,GO:0043933,GO:0044237,GO:0044238,GO:0044249,GO:0044260,GO:…	4.00435	4.08506	0.909852	4.48981	7.12875e-06	0.000882469
TRINITY_DN132658_c0_g1	DRG2_ARATH^DRG2_ARATH^Q:1-370,H:1-368^49.5%ID^E:9.06e-124^RecName: Full=Developmentally-regulated G-protein 2;^Eukaryota; Viridiplantae; Streptophyta; Embryophyta; Tracheophyta; Spermatophyta; Magnoliopsida; eudicotyledons; Gunneridae; Pentapetalae; rosids; malvids; Brassicales; Brassicaceae; Camelineae; Arabidopsis	GO:0000166,GO:0001882,GO:0001883,GO:0003674,GO:0003676,GO:0003723,GO:0003729,GO:0003824,GO:0003924,GO:0005488,GO:0005525,GO:0005575,GO:0005739,GO:0016462,GO:0016787,GO:0016817,GO:0016818,GO:0017076,GO:0017111,GO:0019001,GO:0019003,GO:0032549,GO:0032550,GO:0032553,GO:0032555,GO:0032561,GO:0035639,GO:0036094,GO:0043167,GO:0043168,GO:0043226,GO:0043227,GO:0043229,GO:0043231,GO:0044424,GO:0044444,GO:…	29.7316	4.26235	1.3313	3.20164	0.00136646	0.0237756
TRINITY_DN132663_c0_g1	DBP9_SCHPO^DBP9_SCHPO^Q:2-309,H:20-324^29.7%ID^E:3.11e-28^RecName: Full=ATP-dependent RNA helicase dbp9;^Eukaryota; Fungi; Dikarya; Ascomycota; Taphrinomycotina; Schizosaccharomycetes; Schizosaccharomycetales; Schizosaccharomycetaceae; Schizosaccharomyces	GO:0000166,GO:0003674,GO:0003676,GO:0003677,GO:0003723,GO:0003724,GO:0003824,GO:0004386,GO:0005488,GO:0005524,GO:0005575,GO:0005730,GO:0005829,GO:0006139,GO:0006364,GO:0006396,GO:0006725,GO:0006807,GO:0008150,GO:0008152,GO:0009987,GO:0016070,GO:0016072,GO:0016462,GO:0016787,GO:0016817,GO:0016818,GO:0016887,GO:0017076,GO:0017111,GO:0030554,GO:0032553,GO:0032555,GO:0032559,GO:0034470,GO:0034641,GO:…	9.72148	4.10574	1.26548	3.24441	0.00117693	0.0218591
TRINITY_DN132731_c0_g1	RUBB_PEA^RUBB_PEA^Q:69-592,H:60-582^49.1%ID^E:1.78e-167^RecName: Full=RuBisCO large subunit-binding protein subunit beta, chloroplastic;^Eukaryota; Viridiplantae; Streptophyta; Embryophyta; Tracheophyta; Spermatophyta; Magnoliopsida; eudicotyledons; Gunneridae; Pentapetalae; rosids; fabids; Fabales; Fabaceae; Papilionoideae; 50 kb inversion clade; NPAAA clade; Hologalegina; IRL clade; Fabeae; Pis…	GO:0000166,GO:0003674,GO:0005488,GO:0005524,GO:0005575,GO:0006457,GO:0008150,GO:0009507,GO:0009536,GO:0009987,GO:0017076,GO:0030554,GO:0032553,GO:0032555,GO:0032559,GO:0035639,GO:0036094,GO:0042026,GO:0043167,GO:0043168,GO:0043226,GO:0043227,GO:0043229,GO:0043231,GO:0044424,GO:0044444,GO:0044464,GO:0097159,GO:0097367,GO:0140662,GO:1901265,GO:1901363	14.8777	3.43797	1.15204	2.98425	0.00284276	0.0376746
TRINITY_DN132769_c0_g1	RL31_ARATH^RL31_ARATH^Q:1173-25,H:1-387^53.6%ID^E:7.11e-143^RecName: Full=Large ribosomal subunit protein uL3z {ECO:0000303|PubMed:36423343};^Eukaryota; Viridiplantae; Streptophyta; Embryophyta; Tracheophyta; Spermatophyta; Magnoliopsida; eudicotyledons; Gunneridae; Pentapetalae; rosids; malvids; Brassicales; Brassicaceae; Camelineae; Arabidopsis	GO:0000325,GO:0003674,GO:0003676,GO:0003723,GO:0003729,GO:0003735,GO:0005198,GO:0005488,GO:0005575,GO:0005618,GO:0005634,GO:0005730,GO:0005773,GO:0005840,GO:0005911,GO:0006412,GO:0006518,GO:0006807,GO:0008150,GO:0008152,GO:0009058,GO:0009059,GO:0009505,GO:0009506,GO:0009987,GO:0015934,GO:0019538,GO:0022625,GO:0022626,GO:0030054,GO:0030312,GO:0030529,GO:0032991,GO:0034641,GO:0034645,GO:0043043,GO:…	232.241	5.18924	1.28752	4.03042	5.56777e-05	0.00328791
TRINITY_DN132778_c0_g1	GBP2_MYCMD^GBP2_MYCMD^Q:1247-792,H:205-376^29.8%ID^E:1.22e-09^RecName: Full=Serine/arginine (SR)-type shuttling mRNA binding protein {ECO:0000250|UniProtKB:P25555};^Eukaryota; Fungi; Dikarya; Basidiomycota; Ustilaginomycotina; Ustilaginomycetes; Ustilaginales; Ustilaginaceae; Mycosarcoma	GO:0000956,GO:0003674,GO:0003676,GO:0003723,GO:0003729,GO:0005488,GO:0005515,GO:0005575,GO:0005634,GO:0005737,GO:0006139,GO:0006401,GO:0006402,GO:0006405,GO:0006406,GO:0006725,GO:0006807,GO:0006810,GO:0006913,GO:0008150,GO:0008152,GO:0009056,GO:0009057,GO:0009892,GO:0009987,GO:0010468,GO:0010605,GO:0010629,GO:0015931,GO:0016070,GO:0016071,GO:0016973,GO:0019222,GO:0019439,GO:0032991,GO:0034641,GO:…	116.26	4.45837	1.28499	3.46957	0.000521297	0.0130812
TRINITY_DN13283_c0_g1	DPH3_MYCMD^DPH3_MYCMD^Q:998-822,H:7-69^42.9%ID^E:3.11e-08^RecName: Full=Diphthamide biosynthesis protein 3;^Eukaryota; Fungi; Dikarya; Basidiomycota; Ustilaginomycotina; Ustilaginomycetes; Ustilaginales; Ustilaginaceae; Mycosarcoma	GO:0002097,GO:0002098,GO:0002926,GO:0003674,GO:0003824,GO:0005488,GO:0005506,GO:0005575,GO:0005634,GO:0005737,GO:0006139,GO:0006396,GO:0006399,GO:0006400,GO:0006464,GO:0006725,GO:0006807,GO:0008033,GO:0008150,GO:0008152,GO:0008198,GO:0009058,GO:0009451,GO:0009987,GO:0016070,GO:0016491,GO:0016530,GO:0017182,GO:0017183,GO:0018193,GO:0018202,GO:0019538,GO:0034470,GO:0034641,GO:0034660,GO:0034986,GO:…	180.62	0.564755	0.18773	3.00833	0.00262684	0.0357418
TRINITY_DN132833_c0_g1	RFA1_DROME^RFA1_DROME^Q:21-416,H:158-524^24.6%ID^E:1.81e-16^RecName: Full=Replication protein A 70 kDa DNA-binding subunit;^Eukaryota; Metazoa; Ecdysozoa; Arthropoda; Hexapoda; Insecta; Pterygota; Neoptera; Endopterygota; Diptera; Brachycera; Muscomorpha; Ephydroidea; Drosophilidae; Drosophila; Sophophora	GO:0000723,GO:0000724,GO:0000725,GO:0003674,GO:0003676,GO:0003677,GO:0003684,GO:0003697,GO:0005488,GO:0005575,GO:0005634,GO:0005662,GO:0006139,GO:0006259,GO:0006260,GO:0006261,GO:0006278,GO:0006281,GO:0006289,GO:0006302,GO:0006310,GO:0006725,GO:0006807,GO:0006950,GO:0006974,GO:0006996,GO:0007004,GO:0007049,GO:0008150,GO:0008152,GO:0008270,GO:0009058,GO:0009059,GO:0009987,GO:0010833,GO:0016043,GO:…	15.7126	5.73288	1.52858	3.75045	0.000176516	0.006755
TRINITY_DN132929_c0_g1	NIP7_SCHPO^NIP7_SCHPO^Q:4-182,H:1-179^45.3%ID^E:2.51e-55^RecName: Full=60S ribosome subunit biogenesis protein nip7;^Eukaryota; Fungi; Dikarya; Ascomycota; Taphrinomycotina; Schizosaccharomycetes; Schizosaccharomycetales; Schizosaccharomycetaceae; Schizosaccharomyces	GO:0003674,GO:0003676,GO:0003723,GO:0005488,GO:0005575,GO:0005634,GO:0005730,GO:0005829,GO:0008150,GO:0009987,GO:0016043,GO:0022607,GO:0022613,GO:0022618,GO:0030529,GO:0030684,GO:0030687,GO:0032991,GO:0034622,GO:0042273,GO:0043226,GO:0043227,GO:0043228,GO:0043229,GO:0043231,GO:0043232,GO:0043933,GO:0044085,GO:0044422,GO:0044424,GO:0044428,GO:0044444,GO:0044446,GO:0044464,GO:0065003,GO:0071826,GO:…	14.3922	4.48887	1.23807	3.6257	0.000288179	0.0090346
TRINITY_DN132935_c0_g1	KHSE_CALS8^KHSE_CALS8^Q:3-282,H:2-278^30.9%ID^E:5.54e-34^RecName: Full=Homoserine kinase {ECO:0000255|HAMAP-Rule:MF_00384};^Bacteria; Bacillati; Bacillota; Bacillota incertae sedis; Caldicellulosiruptorales; Caldicellulosiruptoraceae; Caldicellulosiruptor	GO:0000166,GO:0003674,GO:0003824,GO:0004413,GO:0005488,GO:0005524,GO:0005575,GO:0005737,GO:0006082,GO:0006520,GO:0006566,GO:0006807,GO:0008150,GO:0008152,GO:0008652,GO:0009058,GO:0009066,GO:0009067,GO:0009088,GO:0009987,GO:0016053,GO:0016301,GO:0016740,GO:0016772,GO:0016773,GO:0017076,GO:0019202,GO:0019752,GO:0030554,GO:0032553,GO:0032555,GO:0032559,GO:0035639,GO:0036094,GO:0043167,GO:0043168,GO:…	10.0539	4.8013	1.37873	3.4824	0.00049694	0.0127341
TRINITY_DN133015_c0_g1	RFCL_META3^RFCL_META3^Q:239-453,H:3-217^29.5%ID^E:5.58e-24^RecName: Full=Replication factor C large subunit {ECO:0000255|HAMAP-Rule:MF_01508};^Archaea; Methanobacteriati; Methanobacteriota; Methanomada group; Methanococci; Methanococcales; Methanococcaceae; Methanococcus	GO:0000166,GO:0003674,GO:0003676,GO:0003677,GO:0003678,GO:0003689,GO:0003824,GO:0004386,GO:0005488,GO:0005524,GO:0006139,GO:0006259,GO:0006260,GO:0006281,GO:0006310,GO:0006725,GO:0006807,GO:0006950,GO:0006974,GO:0008094,GO:0008150,GO:0008152,GO:0009058,GO:0009059,GO:0009378,GO:0009987,GO:0016462,GO:0016787,GO:0016817,GO:0016818,GO:0016887,GO:0017076,GO:0017111,GO:0030554,GO:0032553,GO:0032555,GO:…	7.62608	5.67042	1.92669	2.94309	0.00324955	0.0409986
TRINITY_DN133067_c0_g1	MKH1_SCHPO^MKH1_SCHPO^Q:290-481,H:939-1101^29.5%ID^E:1.16e-07^RecName: Full=MAP kinase kinase kinase mkh1;^Eukaryota; Fungi; Dikarya; Ascomycota; Taphrinomycotina; Schizosaccharomycetes; Schizosaccharomycetales; Schizosaccharomycetaceae; Schizosaccharomyces	GO:0000165,GO:0000166,GO:0000196,GO:0000935,GO:0003674,GO:0003824,GO:0004672,GO:0004674,GO:0004702,GO:0004709,GO:0004871,GO:0005057,GO:0005488,GO:0005524,GO:0005575,GO:0005737,GO:0005829,GO:0006464,GO:0006468,GO:0006793,GO:0006796,GO:0006807,GO:0007165,GO:0008150,GO:0008152,GO:0009987,GO:0016301,GO:0016310,GO:0016740,GO:0016772,GO:0016773,GO:0017076,GO:0019538,GO:0023014,GO:0030428,GO:0030554,GO:…	10.7903	4.36098	1.12413	3.87942	0.000104707	0.00485684
TRINITY_DN133076_c0_g1	PSS_METJA^PSS_METJA^Q:874-578,H:20-107^36%ID^E:3.39e-07^RecName: Full=CDP-diacylglycerol--serine O-phosphatidyltransferase;^Archaea; Methanobacteriati; Methanobacteriota; Methanomada group; Methanococci; Methanococcales; Methanocaldococcaceae; Methanocaldococcus	GO:0003674,GO:0003824,GO:0003882,GO:0005575,GO:0005886,GO:0006629,GO:0006644,GO:0006793,GO:0006796,GO:0008150,GO:0008152,GO:0008610,GO:0008654,GO:0009058,GO:0009987,GO:0016020,GO:0016740,GO:0016772,GO:0016780,GO:0017169,GO:0019637,GO:0044237,GO:0044238,GO:0044249,GO:0044255,GO:0044464,GO:0044699,GO:0044710,GO:0044711,GO:0044763,GO:0071704,GO:0090407,GO:1901576	37.4283	4.69139	1.54716	3.03226	0.00242728	0.034045
TRINITY_DN133182_c0_g1	DRTS2_ARATH^DRTS2_ARATH^Q:15-488,H:77-565^44.6%ID^E:3.14e-135^RecName: Full=Bifunctional dihydrofolate reductase-thymidylate synthase 2;^Eukaryota; Viridiplantae; Streptophyta; Embryophyta; Tracheophyta; Spermatophyta; Magnoliopsida; eudicotyledons; Gunneridae; Pentapetalae; rosids; malvids; Brassicales; Brassicaceae; Camelineae; Arabidopsis	GO:0003674,GO:0003824,GO:0004146,GO:0004799,GO:0005575,GO:0005739,GO:0006082,GO:0006139,GO:0006220,GO:0006221,GO:0006231,GO:0006575,GO:0006725,GO:0006730,GO:0006732,GO:0006753,GO:0006760,GO:0006793,GO:0006796,GO:0006807,GO:0008150,GO:0008152,GO:0008168,GO:0009058,GO:0009108,GO:0009117,GO:0009123,GO:0009124,GO:0009129,GO:0009130,GO:0009157,GO:0009162,GO:0009165,GO:0009176,GO:0009177,GO:0009219,GO:…	21.3851	5.2495	1.41531	3.70907	0.000208022	0.00741364
TRINITY_DN13319_c0_g1	PIHD1_XENLA^PIHD1_XENLA^Q:51-304,H:44-292^33.1%ID^E:9.85e-41^RecName: Full=PIH1 domain-containing protein 1;^Eukaryota; Metazoa; Chordata; Craniata; Vertebrata; Euteleostomi; Amphibia; Batrachia; Anura; Pipoidea; Pipidae; Xenopodinae; Xenopus; Xenopus	GO:0000491,GO:0000492,GO:0005575,GO:0005634,GO:0005737,GO:0006139,GO:0006364,GO:0006396,GO:0006725,GO:0006807,GO:0008150,GO:0008152,GO:0009987,GO:0016043,GO:0016070,GO:0016072,GO:0022607,GO:0022618,GO:0032991,GO:0034470,GO:0034622,GO:0034641,GO:0034660,GO:0043170,GO:0043226,GO:0043227,GO:0043229,GO:0043231,GO:0043234,GO:0043933,GO:0044237,GO:0044238,GO:0044260,GO:0044424,GO:0044464,GO:0046483,GO:…	448.641	0.834778	0.24637	3.38832	0.000703228	0.0157658
TRINITY_DN133205_c0_g1	ATG7_DICDI^ATG7_DICDI^Q:215-567,H:310-675^39.5%ID^E:8.05e-60^RecName: Full=Ubiquitin-like modifier-activating enzyme atg7;^Eukaryota; Amoebozoa; Evosea; Eumycetozoa; Dictyostelia; Dictyosteliales; Dictyosteliaceae; Dictyostelium	GO:0000045,GO:0000407,GO:0000422,GO:0000423,GO:0003006,GO:0003674,GO:0003824,GO:0005575,GO:0005737,GO:0005829,GO:0006464,GO:0006807,GO:0006810,GO:0006914,GO:0006950,GO:0006952,GO:0006995,GO:0006996,GO:0007005,GO:0007033,GO:0007154,GO:0008104,GO:0008150,GO:0008152,GO:0008641,GO:0009056,GO:0009267,GO:0009605,GO:0009607,GO:0009617,GO:0009653,GO:0009987,GO:0009991,GO:0010468,GO:0015031,GO:0015833,GO:…	9.96698	5.92001	1.96705	3.00959	0.00261599	0.0356606
TRINITY_DN133275_c0_g1	ROK1_EREGS^ROK1_EREGS^Q:363-628,H:241-504^32.7%ID^E:9.31e-38^RecName: Full=ATP-dependent RNA helicase ROK1;^Eukaryota; Fungi; Dikarya; Ascomycota; Saccharomycotina; Saccharomycetes; Saccharomycetales; Saccharomycetaceae; Eremothecium	GO:0000166,GO:0000447,GO:0000469,GO:0000472,GO:0000478,GO:0000479,GO:0000480,GO:0000966,GO:0000967,GO:0003674,GO:0003676,GO:0003723,GO:0003724,GO:0003824,GO:0004386,GO:0005488,GO:0005524,GO:0005575,GO:0005730,GO:0006139,GO:0006364,GO:0006396,GO:0006403,GO:0006725,GO:0006807,GO:0008150,GO:0008152,GO:0009987,GO:0016070,GO:0016072,GO:0016462,GO:0016787,GO:0016817,GO:0016818,GO:0016887,GO:0017076,GO:…	8.76851	5.15043	1.40762	3.65897	0.000253229	0.00838798
TRINITY_DN133331_c0_g1	HSOP_PLAF7^HSOP_PLAF7^Q:103-260,H:254-407^38%ID^E:3.57e-19^RecName: Full=Hsp70-Hsp90 organising protein {ECO:0000303|PubMed:22005844};^Eukaryota; Sar; Alveolata; Apicomplexa; Aconoidasida; Haemosporida; Plasmodiidae; Plasmodium; Plasmodium (Laverania)	GO:0003674,GO:0005488,GO:0005515,GO:0005575,GO:0005829,GO:0030544,GO:0031072,GO:0032991,GO:0042802,GO:0043234,GO:0044424,GO:0044444,GO:0044464,GO:0051879,GO:0101031	31.2713	3.95382	1.22153	3.23678	0.00120888	0.0222626
TRINITY_DN133374_c0_g1	TRM11_DICDI^TRM11_DICDI^Q:183-327,H:200-328^32.4%ID^E:5.11e-12^RecName: Full=tRNA (guanine(10)-N(2))-methyltransferase TRMT11 {ECO:0000250|UniProtKB:Q7Z4G4};^Eukaryota; Amoebozoa; Evosea; Eumycetozoa; Dictyostelia; Dictyosteliales; Dictyosteliaceae; Dictyostelium	GO:0000049,GO:0003674,GO:0003676,GO:0003723,GO:0003824,GO:0005488,GO:0005575,GO:0005737,GO:0006139,GO:0006396,GO:0006399,GO:0006725,GO:0006807,GO:0008033,GO:0008150,GO:0008152,GO:0008168,GO:0009987,GO:0016070,GO:0016740,GO:0016741,GO:0032259,GO:0032991,GO:0034470,GO:0034641,GO:0034660,GO:0034708,GO:0043170,GO:0043527,GO:0043528,GO:0044237,GO:0044238,GO:0044260,GO:0044424,GO:0044444,GO:0044464,GO:…	3.11907	4.3243	1.40702	3.07338	0.00211647	0.0311078
TRINITY_DN133467_c0_g1	TBD_CANLF^TBD_CANLF^Q:20-402,H:41-431^26.2%ID^E:1.37e-30^RecName: Full=Tubulin delta chain;^Eukaryota; Metazoa; Chordata; Craniata; Vertebrata; Euteleostomi; Mammalia; Eutheria; Laurasiatheria; Carnivora; Caniformia; Canidae; Canis	GO:0000166,GO:0000226,GO:0000278,GO:0001882,GO:0001883,GO:0003674,GO:0005198,GO:0005200,GO:0005488,GO:0005525,GO:0005575,GO:0005654,GO:0005737,GO:0005814,GO:0005829,GO:0005874,GO:0005929,GO:0006996,GO:0007010,GO:0007017,GO:0007049,GO:0008150,GO:0008589,GO:0009966,GO:0009967,GO:0009987,GO:0010646,GO:0010647,GO:0016043,GO:0017076,GO:0019001,GO:0023051,GO:0023056,GO:0030030,GO:0032549,GO:0032550,GO:…	4.77471	5.84183	1.67895	3.47944	0.000502455	0.0127858
TRINITY_DN133539_c0_g1	ELO1_CAEEL^ELO1_CAEEL^Q:2270-1833,H:129-278^36.8%ID^E:3.55e-15^RecName: Full=Long chain fatty acid elongase 1 {ECO:0000305};^Eukaryota; Metazoa; Ecdysozoa; Nematoda; Chromadorea; Rhabditida; Rhabditina; Rhabditomorpha; Rhabditoidea; Rhabditidae; Peloderinae; Caenorhabditis	GO:0000038,GO:0003674,GO:0003824,GO:0004312,GO:0005575,GO:0005789,GO:0006082,GO:0006629,GO:0006631,GO:0006633,GO:0006636,GO:0006643,GO:0006665,GO:0006807,GO:0008150,GO:0008152,GO:0008610,GO:0009058,GO:0009922,GO:0009987,GO:0016020,GO:0016053,GO:0016740,GO:0016746,GO:0016747,GO:0019367,GO:0019368,GO:0019752,GO:0030148,GO:0030497,GO:0032787,GO:0033559,GO:0034625,GO:0034626,GO:0042761,GO:0043436,GO:…	29.3706	4.21925	1.17135	3.60203	0.000315742	0.0095682
TRINITY_DN133590_c0_g1	MDH_ALKEH^MDH_ALKEH^Q:1021-41,H:2-325^47.1%ID^E:1.73e-90^RecName: Full=Malate dehydrogenase {ECO:0000255|HAMAP-Rule:MF_01517};^Bacteria; Pseudomonadati; Pseudomonadota; Gammaproteobacteria; Chromatiales; Ectothiorhodospiraceae; Alkalilimnicola	GO:0003674,GO:0003824,GO:0006082,GO:0006099,GO:0006101,GO:0006108,GO:0008150,GO:0008152,GO:0009987,GO:0016491,GO:0016614,GO:0016615,GO:0016616,GO:0019752,GO:0030060,GO:0043436,GO:0043648,GO:0044237,GO:0044238,GO:0044281,GO:0044699,GO:0044710,GO:0044763,GO:0071704,GO:0072350	19.1055	5.12683	1.36051	3.76831	0.000164359	0.00643641
TRINITY_DN133635_c0_g1	SRSF4_MOUSE^SRSF4_MOUSE^Q:117-219,H:4-90^35%ID^E:5.08e-10^RecName: Full=Serine/arginine-rich splicing factor 4;^Eukaryota; Metazoa; Chordata; Craniata; Vertebrata; Euteleostomi; Mammalia; Eutheria; Euarchontoglires; Glires; Rodentia; Myomorpha; Muroidea; Muridae; Murinae; Mus; Mus	GO:0002244,GO:0003674,GO:0003676,GO:0003723,GO:0005488,GO:0005575,GO:0006139,GO:0006396,GO:0006397,GO:0006725,GO:0006807,GO:0008150,GO:0008152,GO:0008380,GO:0009892,GO:0009987,GO:0010468,GO:0010605,GO:0010629,GO:0016070,GO:0016071,GO:0016604,GO:0016607,GO:0019219,GO:0019222,GO:0030154,GO:0031323,GO:0031324,GO:0032502,GO:0033119,GO:0034641,GO:0043170,GO:0043484,GO:0044237,GO:0044238,GO:0044260,GO:…	4.87219	5.50161	1.41037	3.90082	9.58687e-05	0.00459158
TRINITY_DN133679_c0_g1	RPA2_EREGS^RPA2_EREGS^Q:270-753,H:678-1193^38.7%ID^E:2.29e-106^RecName: Full=DNA-directed RNA polymerase I subunit RPA2;^Eukaryota; Fungi; Dikarya; Ascomycota; Saccharomycotina; Saccharomycetes; Saccharomycetales; Saccharomycetaceae; Eremothecium	GO:0000428,GO:0001882,GO:0003674,GO:0003676,GO:0003677,GO:0003824,GO:0003899,GO:0005488,GO:0005575,GO:0005736,GO:0005739,GO:0006139,GO:0006351,GO:0006352,GO:0006353,GO:0006354,GO:0006361,GO:0006362,GO:0006363,GO:0006725,GO:0006807,GO:0008150,GO:0008152,GO:0008270,GO:0009058,GO:0009059,GO:0009987,GO:0016070,GO:0016740,GO:0016772,GO:0016779,GO:0018130,GO:0019438,GO:0030880,GO:0032549,GO:0032774,GO:…	7.22851	4.32481	1.3419	3.2229	0.00126901	0.0227883
TRINITY_DN133686_c0_g1	PRS8_DICDI^PRS8_DICDI^Q:30-402,H:26-403^60.5%ID^E:1.37e-154^RecName: Full=26S proteasome regulatory subunit 8;^Eukaryota; Amoebozoa; Evosea; Eumycetozoa; Dictyostelia; Dictyosteliales; Dictyosteliaceae; Dictyostelium	GO:0000166,GO:0003674,GO:0003824,GO:0005488,GO:0005524,GO:0005575,GO:0005634,GO:0005737,GO:0005838,GO:0006508,GO:0006511,GO:0006807,GO:0008150,GO:0008152,GO:0008540,GO:0009056,GO:0009057,GO:0009987,GO:0010498,GO:0016462,GO:0016787,GO:0016817,GO:0016818,GO:0016887,GO:0017076,GO:0017111,GO:0019538,GO:0019941,GO:0030163,GO:0030554,GO:0032553,GO:0032555,GO:0032559,GO:0032991,GO:0035639,GO:0036094,GO:…	8.62865	4.71207	1.41942	3.31971	0.000901112	0.0185173
TRINITY_DN133690_c0_g1	Y1703_MYCTU^Y1703_MYCTU^Q:230-377,H:74-226^29.3%ID^E:3.88e-09^RecName: Full=Probable O-methyltransferase Rv1703c {ECO:0000305};^Bacteria; Bacillati; Actinomycetota; Actinomycetes; Mycobacteriales; Mycobacteriaceae; Mycobacterium; Mycobacterium tuberculosis complex	GO:0003674,GO:0003824,GO:0005488,GO:0008150,GO:0008152,GO:0008168,GO:0008171,GO:0016740,GO:0016741,GO:0032259,GO:0043167,GO:0043169,GO:0046872	25.9232	4.6263	1.46612	3.15548	0.00160236	0.0262561
TRINITY_DN133699_c0_g1	U2AF4_MOUSE^U2AF4_MOUSE^Q:249-839,H:2-194^44.4%ID^E:4.69e-55^RecName: Full=Splicing factor U2AF 26 kDa subunit;^Eukaryota; Metazoa; Chordata; Craniata; Vertebrata; Euteleostomi; Mammalia; Eutheria; Euarchontoglires; Glires; Rodentia; Myomorpha; Muroidea; Muridae; Murinae; Mus; Mus	GO:0000375,GO:0000377,GO:0000398,GO:0003674,GO:0003676,GO:0003723,GO:0005488,GO:0005575,GO:0005681,GO:0005737,GO:0006139,GO:0006396,GO:0006397,GO:0006725,GO:0006807,GO:0008150,GO:0008152,GO:0008270,GO:0008380,GO:0009987,GO:0016070,GO:0016071,GO:0016604,GO:0016607,GO:0030529,GO:0032991,GO:0034641,GO:0043167,GO:0043169,GO:0043170,GO:0043234,GO:0044237,GO:0044238,GO:0044260,GO:0044422,GO:0044424,GO:…	5.73147	4.56808	1.47596	3.09498	0.00196824	0.0295948
TRINITY_DN133704_c0_g1	UGE5_ARATH^UGE5_ARATH^Q:1036-71,H:6-333^40.6%ID^E:2.32e-74^RecName: Full=UDP-glucose 4-epimerase 5 {ECO:0000303|PubMed:11554483};^Eukaryota; Viridiplantae; Streptophyta; Embryophyta; Tracheophyta; Spermatophyta; Magnoliopsida; eudicotyledons; Gunneridae; Pentapetalae; rosids; malvids; Brassicales; Brassicaceae; Camelineae; Arabidopsis	GO:0003674,GO:0003824,GO:0003978,GO:0005975,GO:0005996,GO:0006012,GO:0006629,GO:0006694,GO:0008150,GO:0008152,GO:0008202,GO:0008610,GO:0009058,GO:0016491,GO:0016614,GO:0016616,GO:0016853,GO:0016854,GO:0016857,GO:0019318,GO:0044238,GO:0044281,GO:0044699,GO:0044710,GO:0044711,GO:0044723,GO:0071704,GO:1901360,GO:1901362,GO:1901576	18.3313	4.02158	1.35958	2.95797	0.00309677	0.0397262
TRINITY_DN133730_c0_g1	Y020_ONYPE^Y020_ONYPE^Q:715-56,H:319-527^27.7%ID^E:4.48e-08^RecName: Full=Putative ABC transporter ATP-binding protein PAM_020;^Bacteria; Bacillati; Mycoplasmatota; Mollicutes; Acholeplasmatales; Acholeplasmataceae; Candidatus Phytoplasma; 16SrI (Aster yellows group)	GO:0000166,GO:0003674,GO:0003824,GO:0005215,GO:0005488,GO:0005524,GO:0005575,GO:0015399,GO:0015405,GO:0016462,GO:0016787,GO:0016817,GO:0016818,GO:0016820,GO:0016887,GO:0017076,GO:0017111,GO:0022804,GO:0022857,GO:0030554,GO:0032553,GO:0032555,GO:0032559,GO:0032991,GO:0035639,GO:0036094,GO:0042623,GO:0042626,GO:0043167,GO:0043168,GO:0043190,GO:0043234,GO:0043492,GO:0044425,GO:0044459,GO:0044464,GO:…	5.00593	6.74129	1.7796	3.78809	0.00015181	0.006174
TRINITY_DN13375_c0_g1	RM33_ANOGA^RM33_ANOGA^Q:292-486,H:1-65^53.8%ID^E:1.64e-16^RecName: Full=Large ribosomal subunit protein bL33m {ECO:0000305};^Eukaryota; Metazoa; Ecdysozoa; Arthropoda; Hexapoda; Insecta; Pterygota; Neoptera; Endopterygota; Diptera; Nematocera; Culicoidea; Culicidae; Anophelinae; Anopheles	GO:0000315,GO:0003674,GO:0003735,GO:0005198,GO:0005575,GO:0005739,GO:0005762,GO:0006412,GO:0006518,GO:0006807,GO:0008150,GO:0008152,GO:0009058,GO:0009059,GO:0009987,GO:0015934,GO:0019538,GO:0030529,GO:0032991,GO:0034641,GO:0034645,GO:0043043,GO:0043170,GO:0043226,GO:0043227,GO:0043229,GO:0043231,GO:0043603,GO:0043604,GO:0044237,GO:0044238,GO:0044249,GO:0044260,GO:0044267,GO:0044271,GO:0044391,GO:…	264.859	0.804627	0.207578	3.87627	0.000106071	0.00489507
TRINITY_DN133897_c0_g1	VHAA3_ARATH^VHAA3_ARATH^Q:2-813,H:14-810^32.1%ID^E:3.03e-111^RecName: Full=V-type proton ATPase subunit a3;^Eukaryota; Viridiplantae; Streptophyta; Embryophyta; Tracheophyta; Spermatophyta; Magnoliopsida; eudicotyledons; Gunneridae; Pentapetalae; rosids; malvids; Brassicales; Brassicaceae; Camelineae; Arabidopsis	GO:0000220,GO:0000325,GO:0003674,GO:0003824,GO:0005215,GO:0005575,GO:0005773,GO:0005774,GO:0005794,GO:0005886,GO:0006139,GO:0006163,GO:0006164,GO:0006461,GO:0006725,GO:0006753,GO:0006754,GO:0006793,GO:0006796,GO:0006807,GO:0006810,GO:0006811,GO:0006812,GO:0006818,GO:0008150,GO:0008152,GO:0008324,GO:0009058,GO:0009117,GO:0009123,GO:0009124,GO:0009126,GO:0009127,GO:0009141,GO:0009142,GO:0009144,GO:…	30.0758	4.42915	1.26604	3.49842	0.000468015	0.0122707
TRINITY_DN133962_c0_g1	RPC8_SCHPO^RPC8_SCHPO^Q:8-197,H:1-203^22.7%ID^E:6.09e-14^RecName: Full=DNA-directed RNA polymerase III subunit rpc8;^Eukaryota; Fungi; Dikarya; Ascomycota; Taphrinomycotina; Schizosaccharomycetes; Schizosaccharomycetales; Schizosaccharomycetaceae; Schizosaccharomyces	GO:0000428,GO:0000785,GO:0003674,GO:0003676,GO:0003677,GO:0003824,GO:0003899,GO:0005488,GO:0005575,GO:0005634,GO:0005666,GO:0005829,GO:0006139,GO:0006352,GO:0006384,GO:0006725,GO:0006807,GO:0008150,GO:0008152,GO:0009058,GO:0009059,GO:0009987,GO:0016070,GO:0016740,GO:0016772,GO:0016779,GO:0018130,GO:0019438,GO:0030880,GO:0032774,GO:0032991,GO:0034062,GO:0034641,GO:0034654,GO:0043170,GO:0043226,GO:…	4.43532	5.98946	1.60728	3.72645	0.000194192	0.00709634
TRINITY_DN13419_c0_g1	RL31_CAEEL^RL31_CAEEL^Q:23-117,H:18-113^33.3%ID^E:2.35e-12^RecName: Full=Large ribosomal subunit protein eL31 {ECO:0000305};^Eukaryota; Metazoa; Ecdysozoa; Nematoda; Chromadorea; Rhabditida; Rhabditina; Rhabditomorpha; Rhabditoidea; Rhabditidae; Peloderinae; Caenorhabditis	GO:0002181,GO:0003674,GO:0003735,GO:0005198,GO:0005575,GO:0005840,GO:0006412,GO:0006518,GO:0006807,GO:0008150,GO:0008152,GO:0009058,GO:0009059,GO:0009987,GO:0015934,GO:0019538,GO:0022625,GO:0030529,GO:0032991,GO:0034641,GO:0034645,GO:0043043,GO:0043170,GO:0043226,GO:0043228,GO:0043229,GO:0043232,GO:0043603,GO:0043604,GO:0044237,GO:0044238,GO:0044249,GO:0044260,GO:0044267,GO:0044271,GO:0044391,GO:…	134.803	4.61035	1.21422	3.79698	0.000146468	0.00604705
TRINITY_DN134246_c0_g1	ABCX_TRICV^ABCX_TRICV^Q:93-388,H:8-249^33.8%ID^E:7.95e-47^RecName: Full=Probable ATP-dependent transporter ycf16;^Eukaryota; Sar; Stramenopiles; Ochrophyta; Bacillariophyta; Mediophyceae; Biddulphiophycidae; Eupodiscales; Parodontellaceae; Trieres	GO:0000166,GO:0003674,GO:0003824,GO:0005488,GO:0005524,GO:0005575,GO:0009507,GO:0009536,GO:0016462,GO:0016787,GO:0016817,GO:0016818,GO:0016887,GO:0017076,GO:0017111,GO:0030554,GO:0032553,GO:0032555,GO:0032559,GO:0035639,GO:0036094,GO:0043167,GO:0043168,GO:0043226,GO:0043227,GO:0043229,GO:0043231,GO:0044424,GO:0044444,GO:0044464,GO:0097159,GO:0097367,GO:1901265,GO:1901363	12.6337	4.16896	1.22865	3.39312	0.000691025	0.0156012
TRINITY_DN134287_c0_g1	ENGB_GRABC^ENGB_GRABC^Q:30-170,H:42-183^27.5%ID^E:4.78e-10^RecName: Full=Probable GTP-binding protein EngB {ECO:0000255|HAMAP-Rule:MF_00321};^Bacteria; Pseudomonadati; Pseudomonadota; Alphaproteobacteria; Acetobacterales; Acetobacteraceae; Granulibacter	GO:0000166,GO:0000917,GO:0001882,GO:0001883,GO:0003674,GO:0005488,GO:0005525,GO:0005575,GO:0005829,GO:0008150,GO:0009987,GO:0016043,GO:0017076,GO:0019001,GO:0022402,GO:0022607,GO:0032506,GO:0032549,GO:0032550,GO:0032553,GO:0032555,GO:0032561,GO:0035639,GO:0036094,GO:0043167,GO:0043168,GO:0043169,GO:0044424,GO:0044444,GO:0044464,GO:0046872,GO:0071840,GO:0090529,GO:0097159,GO:0097367,GO:1901265,GO:…	13.6927	4.04471	1.30137	3.10805	0.00188328	0.0289509
TRINITY_DN134320_c0_g1	IF4A1_RABIT^IF4A1_RABIT^Q:14-385,H:25-390^38.5%ID^E:1.48e-85^RecName: Full=Eukaryotic initiation factor 4A-I;^Eukaryota; Metazoa; Chordata; Craniata; Vertebrata; Euteleostomi; Mammalia; Eutheria; Euarchontoglires; Glires; Lagomorpha; Leporidae; Oryctolagus	GO:0000166,GO:0003674,GO:0003676,GO:0003677,GO:0003723,GO:0003724,GO:0003743,GO:0003824,GO:0004386,GO:0005488,GO:0005524,GO:0005575,GO:0005886,GO:0006355,GO:0006357,GO:0008135,GO:0008150,GO:0009889,GO:0009891,GO:0009893,GO:0010468,GO:0010494,GO:0010556,GO:0010557,GO:0010604,GO:0010628,GO:0016020,GO:0016462,GO:0016787,GO:0016817,GO:0016818,GO:0016887,GO:0017076,GO:0017111,GO:0019219,GO:0019222,GO:…	33.3363	4.78554	1.23166	3.88545	0.000102142	0.00476797
TRINITY_DN134503_c0_g1	RS8_ALLAM^RS8_ALLAM^Q:27-131,H:23-131^35.5%ID^E:3.7e-13^RecName: Full=Small ribosomal subunit protein uS8 {ECO:0000255|HAMAP-Rule:MF_01302};^Bacteria; Pseudomonadati; Pseudomonadota; Alphaproteobacteria; Hyphomicrobiales; Rhizobiaceae; Rhizobium/Agrobacterium group; Allorhizobium; Allorhizobium ampelinum	GO:0003674,GO:0003676,GO:0003723,GO:0003735,GO:0005198,GO:0005488,GO:0005575,GO:0005840,GO:0006412,GO:0006518,GO:0006807,GO:0008150,GO:0008152,GO:0009058,GO:0009059,GO:0009987,GO:0019538,GO:0019843,GO:0030529,GO:0032991,GO:0034641,GO:0034645,GO:0043043,GO:0043170,GO:0043226,GO:0043228,GO:0043229,GO:0043232,GO:0043603,GO:0043604,GO:0044237,GO:0044238,GO:0044249,GO:0044260,GO:0044267,GO:0044271,GO:…	4.92989	4.84913	1.6601	2.92099	0.00348926	0.0428726
TRINITY_DN134504_c0_g1	CYB5L_NEUCR^CYB5L_NEUCR^Q:361-125,H:1-79^41.8%ID^E:1.08e-16^RecName: Full=Putative cytochrome b5 B11H24.095;^Eukaryota; Fungi; Dikarya; Ascomycota; Pezizomycotina; Sordariomycetes; Sordariomycetidae; Sordariales; Sordariaceae; Neurospora	GO:0003674,GO:0005488,GO:0005575,GO:0016020,GO:0020037,GO:0043167,GO:0043169,GO:0043226,GO:0043227,GO:0043229,GO:0043231,GO:0044424,GO:0044464,GO:0046872,GO:0046906,GO:0097159,GO:1901363	18.4334	5.46552	1.53339	3.56434	0.000364767	0.0105138
TRINITY_DN134531_c0_g1	AURK_CANGA^AURK_CANGA^Q:95-721,H:100-302^31.9%ID^E:1.96e-16^RecName: Full=Aurora kinase;^Eukaryota; Fungi; Dikarya; Ascomycota; Saccharomycotina; Saccharomycetes; Saccharomycetales; Saccharomycetaceae; Nakaseomyces	GO:0000075,GO:0000166,GO:0000226,GO:0000776,GO:0000819,GO:0003674,GO:0003824,GO:0004672,GO:0004674,GO:0005488,GO:0005524,GO:0005575,GO:0005634,GO:0005737,GO:0005828,GO:0005874,GO:0005875,GO:0005876,GO:0006996,GO:0007010,GO:0007017,GO:0007051,GO:0007052,GO:0007059,GO:0007088,GO:0007093,GO:0007346,GO:0008150,GO:0008608,GO:0009607,GO:0009719,GO:0009987,GO:0010564,GO:0010639,GO:0010948,GO:0010965,GO:…	8.17024	5.26224	1.56632	3.35962	0.0007805	0.0168837
TRINITY_DN134588_c0_g1	PRS10_HUMAN^PRS10_HUMAN^Q:25-407,H:7-389^63.7%ID^E:2.5e-172^RecName: Full=26S proteasome regulatory subunit 10B;^Eukaryota; Metazoa; Chordata; Craniata; Vertebrata; Euteleostomi; Mammalia; Eutheria; Euarchontoglires; Primates; Haplorrhini; Catarrhini; Hominidae; Homo	GO:0000166,GO:0000502,GO:0003674,GO:0003824,GO:0005488,GO:0005515,GO:0005524,GO:0005575,GO:0005634,GO:0005654,GO:0005829,GO:0006355,GO:0006357,GO:0006508,GO:0006511,GO:0006807,GO:0006950,GO:0008150,GO:0008152,GO:0008540,GO:0009056,GO:0009057,GO:0009889,GO:0009891,GO:0009893,GO:0009894,GO:0009896,GO:0009987,GO:0010033,GO:0010243,GO:0010468,GO:0010498,GO:0010556,GO:0010557,GO:0010604,GO:0010628,GO:…	14.7106	4.23208	1.31335	3.22234	0.00127146	0.0228059
TRINITY_DN13511_c0_g1	SAN_DROME^SAN_DROME^Q:1-158,H:1-158^75.9%ID^E:5.02e-86^RecName: Full=Probable N-acetyltransferase san;^Eukaryota; Metazoa; Ecdysozoa; Arthropoda; Hexapoda; Insecta; Pterygota; Neoptera; Endopterygota; Diptera; Brachycera; Muscomorpha; Ephydroidea; Drosophilidae; Drosophila; Sophophora	GO:0000278,GO:0003674,GO:0003824,GO:0004596,GO:0005575,GO:0005737,GO:0005829,GO:0006464,GO:0006473,GO:0006474,GO:0006807,GO:0006996,GO:0007049,GO:0007062,GO:0007064,GO:0008080,GO:0008150,GO:0008152,GO:0009987,GO:0016043,GO:0016407,GO:0016410,GO:0016740,GO:0016746,GO:0016747,GO:0019538,GO:0022402,GO:0031248,GO:0031365,GO:0031414,GO:0031415,GO:0032991,GO:0034212,GO:0036211,GO:0043170,GO:0043412,GO:…	2077.47	0.718073	0.201009	3.57234	0.0003538	0.0103306
TRINITY_DN135196_c0_g1	GORS1_RAT^GORS1_RAT^Q:1488-937,H:15-202^32.3%ID^E:1.49e-17^RecName: Full=Golgi reassembly-stacking protein 1;^Eukaryota; Metazoa; Chordata; Craniata; Vertebrata; Euteleostomi; Mammalia; Eutheria; Euarchontoglires; Glires; Rodentia; Myomorpha; Muroidea; Muridae; Murinae; Rattus	GO:0000139,GO:0003674,GO:0005488,GO:0005575,GO:0005794,GO:0006464,GO:0006486,GO:0006487,GO:0006807,GO:0006810,GO:0006996,GO:0007030,GO:0008104,GO:0008150,GO:0008152,GO:0009987,GO:0010721,GO:0010769,GO:0010771,GO:0010975,GO:0010977,GO:0015031,GO:0015833,GO:0016020,GO:0016043,GO:0019538,GO:0022603,GO:0022604,GO:0031090,GO:0031344,GO:0031345,GO:0033036,GO:0036211,GO:0042886,GO:0043167,GO:0043169,GO:…	2.40074	4.65278	1.38636	3.35611	0.00079048	0.0169884
TRINITY_DN135480_c0_g1	RL11_CHATD^RL11_CHATD^Q:10-174,H:8-172^66.1%ID^E:2.23e-74^RecName: Full=Large ribosomal subunit protein uL5 {ECO:0000305|PubMed:37291423};^Eukaryota; Fungi; Dikarya; Ascomycota; Pezizomycotina; Sordariomycetes; Sordariomycetidae; Sordariales; Chaetomiaceae; Thermochaetoides	GO:0003674,GO:0003735,GO:0005198,GO:0005575,GO:0005840,GO:0006412,GO:0006518,GO:0006807,GO:0008150,GO:0008152,GO:0009058,GO:0009059,GO:0009987,GO:0019538,GO:0030529,GO:0032991,GO:0034641,GO:0034645,GO:0043043,GO:0043170,GO:0043226,GO:0043228,GO:0043229,GO:0043232,GO:0043603,GO:0043604,GO:0044237,GO:0044238,GO:0044249,GO:0044260,GO:0044267,GO:0044271,GO:0044424,GO:0044444,GO:0044464,GO:0071704,GO:…	172.669	4.61142	1.1235	4.10452	4.05154e-05	0.00260668
TRINITY_DN135909_c0_g1	NSA2_DICDI^NSA2_DICDI^Q:1-258,H:1-260^58.5%ID^E:1.68e-103^RecName: Full=Ribosome biogenesis protein NSA2 homolog;^Eukaryota; Amoebozoa; Evosea; Eumycetozoa; Dictyostelia; Dictyosteliales; Dictyosteliaceae; Dictyostelium	GO:0000460,GO:0000470,GO:0005575,GO:0005730,GO:0006139,GO:0006364,GO:0006396,GO:0006725,GO:0006807,GO:0008150,GO:0008152,GO:0009987,GO:0016070,GO:0016072,GO:0030529,GO:0030684,GO:0030687,GO:0032991,GO:0034470,GO:0034641,GO:0034660,GO:0043170,GO:0043226,GO:0043228,GO:0043229,GO:0043232,GO:0044237,GO:0044238,GO:0044260,GO:0044422,GO:0044424,GO:0044428,GO:0044446,GO:0044464,GO:0046483,GO:0071704,GO:…	11.6455	5.48539	1.28547	4.26722	1.97922e-05	0.00167101
TRINITY_DN136015_c0_g1	NH2L1_DROME^NH2L1_DROME^Q:1-128,H:1-127^43.8%ID^E:3.36e-30^RecName: Full=NHP2-like protein 1 homolog;^Eukaryota; Metazoa; Ecdysozoa; Arthropoda; Hexapoda; Insecta; Pterygota; Neoptera; Endopterygota; Diptera; Brachycera; Muscomorpha; Ephydroidea; Drosophilidae; Drosophila; Sophophora	GO:0000375,GO:0000377,GO:0000398,GO:0003674,GO:0003676,GO:0003723,GO:0005488,GO:0005575,GO:0005681,GO:0005730,GO:0005732,GO:0006139,GO:0006364,GO:0006396,GO:0006397,GO:0006417,GO:0006725,GO:0006807,GO:0008150,GO:0008152,GO:0008380,GO:0009653,GO:0009889,GO:0009891,GO:0009893,GO:0009987,GO:0010468,GO:0010556,GO:0010557,GO:0010604,GO:0010608,GO:0010628,GO:0016070,GO:0016071,GO:0016072,GO:0019222,GO:…	16.5893	4.43948	1.233	3.60055	0.000317545	0.0096068
TRINITY_DN1362_c0_g1	TDR12_HUMAN^TDR12_HUMAN^Q:3230-1146,H:409-1095^26.7%ID^E:2.74e-58^RecName: Full=Putative ATP-dependent RNA helicase TDRD12;^Eukaryota; Metazoa; Chordata; Craniata; Vertebrata; Euteleostomi; Mammalia; Eutheria; Euarchontoglires; Primates; Haplorrhini; Catarrhini; Hominidae; Homo	GO:0000166,GO:0000280,GO:0003674,GO:0003676,GO:0003724,GO:0003824,GO:0004386,GO:0005488,GO:0005524,GO:0005575,GO:0006139,GO:0006725,GO:0006807,GO:0006996,GO:0007140,GO:0007276,GO:0007283,GO:0008150,GO:0008152,GO:0009566,GO:0009987,GO:0016043,GO:0016070,GO:0016462,GO:0016787,GO:0016817,GO:0016818,GO:0016887,GO:0017076,GO:0017111,GO:0017145,GO:0022402,GO:0022412,GO:0022414,GO:0030554,GO:0032553,GO:…	896.71	1.01923	0.27612	3.69126	0.000223146	0.00776326
TRINITY_DN136358_c0_g1	SF3B6_HUMAN^SF3B6_HUMAN^Q:41-139,H:12-110^44.4%ID^E:2.15e-24^RecName: Full=Splicing factor 3B subunit 6;^Eukaryota; Metazoa; Chordata; Craniata; Vertebrata; Euteleostomi; Mammalia; Eutheria; Euarchontoglires; Primates; Haplorrhini; Catarrhini; Hominidae; Homo	GO:0000245,GO:0000375,GO:0000377,GO:0000398,GO:0001825,GO:0003674,GO:0003676,GO:0003723,GO:0003729,GO:0005488,GO:0005575,GO:0005634,GO:0005654,GO:0005681,GO:0005684,GO:0005686,GO:0005689,GO:0006139,GO:0006396,GO:0006397,GO:0006725,GO:0006807,GO:0008150,GO:0008152,GO:0008380,GO:0009987,GO:0016043,GO:0016070,GO:0016071,GO:0022607,GO:0022618,GO:0030529,GO:0030532,GO:0032502,GO:0032991,GO:0034622,GO:…	8.0558	4.18795	1.36701	3.06359	0.00218697	0.0317753
TRINITY_DN136377_c0_g1	SUCA1_SOLLC^SUCA1_SOLLC^Q:970-95,H:38-329^70.5%ID^E:4.28e-141^RecName: Full=Succinate--CoA ligase [ADP-forming] subunit alpha-1, mitochondrial {ECO:0000255|HAMAP-Rule:MF_03222};^Eukaryota; Viridiplantae; Streptophyta; Embryophyta; Tracheophyta; Spermatophyta; Magnoliopsida; eudicotyledons; Gunneridae; Pentapetalae; asterids; lamiids; Solanales; Solanaceae; Solanoideae; Solaneae; Solanum; Solanum …	GO:0000166,GO:0003674,GO:0003824,GO:0004774,GO:0004775,GO:0004776,GO:0005488,GO:0005575,GO:0005739,GO:0006082,GO:0006099,GO:0006101,GO:0006104,GO:0006105,GO:0006637,GO:0006732,GO:0006790,GO:0006793,GO:0008150,GO:0008152,GO:0009361,GO:0009987,GO:0016405,GO:0016874,GO:0016877,GO:0016878,GO:0019752,GO:0032991,GO:0035383,GO:0036094,GO:0042709,GO:0043226,GO:0043227,GO:0043229,GO:0043231,GO:0043234,GO:…	31.6566	4.52313	1.34084	3.37335	0.000742605	0.0163214
TRINITY_DN1364_c0_g2	IF4G2_BOVIN^IF4G2_BOVIN^Q:201-2639,H:49-907^41%ID^E:4.77e-181^RecName: Full=Eukaryotic translation initiation factor 4 gamma 2;^Eukaryota; Metazoa; Chordata; Craniata; Vertebrata; Euteleostomi; Mammalia; Eutheria; Laurasiatheria; Artiodactyla; Ruminantia; Pecora; Bovidae; Bovinae; Bos	GO:0003674,GO:0003676,GO:0003723,GO:0003729,GO:0003743,GO:0005488,GO:0005515,GO:0005575,GO:0006413,GO:0006417,GO:0006446,GO:0008135,GO:0008150,GO:0008152,GO:0009889,GO:0009987,GO:0010468,GO:0010556,GO:0010608,GO:0016281,GO:0019222,GO:0031323,GO:0031326,GO:0032268,GO:0032991,GO:0034248,GO:0043234,GO:0044237,GO:0044424,GO:0044444,GO:0044464,GO:0050789,GO:0050794,GO:0051171,GO:0051246,GO:0060255,GO:…	18473.9	0.393114	0.112532	3.49337	0.000476966	0.0123975
TRINITY_DN136702_c0_g1	ILV5_SPIOL^ILV5_SPIOL^Q:18-496,H:91-580^54.9%ID^E:3.2e-185^RecName: Full=Ketol-acid reductoisomerase, chloroplastic;^Eukaryota; Viridiplantae; Streptophyta; Embryophyta; Tracheophyta; Spermatophyta; Magnoliopsida; eudicotyledons; Gunneridae; Pentapetalae; Caryophyllales; Chenopodiaceae; Chenopodioideae; Anserineae; Spinacia	GO:0000166,GO:0000287,GO:0003674,GO:0003824,GO:0004455,GO:0005488,GO:0005515,GO:0005575,GO:0005739,GO:0006082,GO:0006520,GO:0006549,GO:0006573,GO:0006807,GO:0008150,GO:0008152,GO:0008652,GO:0009058,GO:0009081,GO:0009082,GO:0009097,GO:0009099,GO:0009507,GO:0009536,GO:0009987,GO:0016053,GO:0016491,GO:0016614,GO:0016616,GO:0019752,GO:0036094,GO:0042802,GO:0042803,GO:0043167,GO:0043168,GO:0043169,GO:…	22.9125	5.25182	1.2774	4.11133	3.93382e-05	0.00257327
TRINITY_DN136728_c0_g1	RAE1D_ARATH^RAE1D_ARATH^Q:644-165,H:16-176^44.4%ID^E:1.52e-42^RecName: Full=Ras-related protein RABE1d;^Eukaryota; Viridiplantae; Streptophyta; Embryophyta; Tracheophyta; Spermatophyta; Magnoliopsida; eudicotyledons; Gunneridae; Pentapetalae; rosids; malvids; Brassicales; Brassicaceae; Camelineae; Arabidopsis	GO:0000139,GO:0000166,GO:0001882,GO:0001883,GO:0003674,GO:0003824,GO:0003924,GO:0005488,GO:0005525,GO:0005575,GO:0005886,GO:0006810,GO:0008104,GO:0008150,GO:0015031,GO:0015833,GO:0016020,GO:0016462,GO:0016787,GO:0016817,GO:0016818,GO:0017076,GO:0017111,GO:0019001,GO:0031090,GO:0032549,GO:0032550,GO:0032553,GO:0032555,GO:0032561,GO:0033036,GO:0035639,GO:0036094,GO:0042886,GO:0043167,GO:0043168,GO:…	5.32735	6.90073	1.93153	3.57268	0.000353349	0.0103291
TRINITY_DN13761_c0_g1	TMM70_DROME^TMM70_DROME^Q:68-227,H:72-232^45.3%ID^E:3.2e-40^RecName: Full=Transmembrane protein 70 homolog, mitochondrial {ECO:0000305};^Eukaryota; Metazoa; Ecdysozoa; Arthropoda; Hexapoda; Insecta; Pterygota; Neoptera; Endopterygota; Diptera; Brachycera; Muscomorpha; Ephydroidea; Drosophilidae; Drosophila; Sophophora	GO:0005575,GO:0005739,GO:0005743,GO:0006461,GO:0008150,GO:0009987,GO:0010257,GO:0016020,GO:0016043,GO:0019866,GO:0022607,GO:0031090,GO:0031966,GO:0032981,GO:0033108,GO:0033615,GO:0034622,GO:0043226,GO:0043227,GO:0043229,GO:0043231,GO:0043461,GO:0043623,GO:0043933,GO:0044085,GO:0044422,GO:0044424,GO:0044429,GO:0044444,GO:0044446,GO:0044464,GO:0065003,GO:0070071,GO:0070271,GO:0071822,GO:0071840,GO:…	902.89	0.721705	0.198281	3.6398	0.000272846	0.0087452
TRINITY_DN13774_c0_g1	FAS2_SCHAM^FAS2_SCHAM^Q:1-724,H:1-741^36.5%ID^E:3.96e-136^RecName: Full=Fasciclin-2;^Eukaryota; Metazoa; Ecdysozoa; Arthropoda; Hexapoda; Insecta; Pterygota; Neoptera; Polyneoptera; Orthoptera; Caelifera; Acrididea; Acridomorpha; Acridoidea; Acrididae; Cyrtacanthacridinae; Schistocerca	GO:0003674,GO:0005488,GO:0005515,GO:0005575,GO:0005886,GO:0007155,GO:0007156,GO:0007399,GO:0008150,GO:0009653,GO:0009987,GO:0016020,GO:0022610,GO:0030154,GO:0032502,GO:0044464,GO:0044699,GO:0044763,GO:0044767,GO:0048731,GO:0048856,GO:0048869,GO:0098609,GO:0098742	4277.17	1.07527	0.35673	3.01424	0.00257628	0.0352232
TRINITY_DN13819_c0_g1	CAF1B_HUMAN^CAF1B_HUMAN^Q:1-393,H:1-383^48.5%ID^E:6.34e-116^RecName: Full=Chromatin assembly factor 1 subunit B {ECO:0000305};^Eukaryota; Metazoa; Chordata; Craniata; Vertebrata; Euteleostomi; Mammalia; Eutheria; Euarchontoglires; Primates; Haplorrhini; Catarrhini; Hominidae; Homo	GO:0000785,GO:0003674,GO:0003682,GO:0005488,GO:0005515,GO:0005575,GO:0005634,GO:0005654,GO:0005737,GO:0006139,GO:0006259,GO:0006260,GO:0006281,GO:0006325,GO:0006333,GO:0006334,GO:0006335,GO:0006725,GO:0006807,GO:0006950,GO:0006974,GO:0008150,GO:0008152,GO:0009058,GO:0009059,GO:0009987,GO:0016043,GO:0022607,GO:0032991,GO:0033186,GO:0033554,GO:0034622,GO:0034641,GO:0034645,GO:0034723,GO:0034728,GO:…	657.311	0.914883	0.292991	3.12256	0.00179285	0.0281521
TRINITY_DN13855_c2_g1	AT5G_MANSE^AT5G_MANSE^Q:2-229,H:56-131^96.1%ID^E:2.65e-40^RecName: Full=ATP synthase lipid-binding protein, mitochondrial;^Eukaryota; Metazoa; Ecdysozoa; Arthropoda; Hexapoda; Insecta; Pterygota; Neoptera; Endopterygota; Lepidoptera; Glossata; Ditrysia; Bombycoidea; Sphingidae; Sphinginae; Sphingini; Manduca	GO:0003674,GO:0005215,GO:0005488,GO:0005575,GO:0006139,GO:0006163,GO:0006164,GO:0006725,GO:0006753,GO:0006754,GO:0006793,GO:0006796,GO:0006807,GO:0006810,GO:0006811,GO:0006812,GO:0006818,GO:0008150,GO:0008152,GO:0008289,GO:0008324,GO:0009058,GO:0009117,GO:0009123,GO:0009124,GO:0009126,GO:0009127,GO:0009141,GO:0009142,GO:0009144,GO:0009145,GO:0009150,GO:0009152,GO:0009156,GO:0009161,GO:0009165,GO:…	7.84884	3.67197	0.722527	5.08212	3.73236e-07	0.000118859
TRINITY_DN13858_c0_g1	NAA25_RAT^NAA25_RAT^Q:85-463,H:321-706^34.8%ID^E:3.66e-53^RecName: Full=N-alpha-acetyltransferase 25, NatB auxiliary subunit;^Eukaryota; Metazoa; Chordata; Craniata; Vertebrata; Euteleostomi; Mammalia; Eutheria; Euarchontoglires; Glires; Rodentia; Myomorpha; Muroidea; Muridae; Murinae; Rattus	GO:0003674,GO:0005575,GO:0005737,GO:0005794,GO:0005829,GO:0006996,GO:0007010,GO:0008047,GO:0008150,GO:0009987,GO:0010698,GO:0016043,GO:0030234,GO:0031248,GO:0031414,GO:0031416,GO:0032991,GO:0043226,GO:0043227,GO:0043229,GO:0043231,GO:0044424,GO:0044444,GO:0044464,GO:0071840,GO:0098772,GO:1902493,GO:1902494,GO:1990234	681.727	0.566099	0.152612	3.7094	0.000207747	0.0074087
TRINITY_DN13860_c0_g1	EWG_DROME^EWG_DROME^Q:12-436,H:86-660^42.1%ID^E:3.2e-119^RecName: Full=DNA-binding protein Ewg;^Eukaryota; Metazoa; Ecdysozoa; Arthropoda; Hexapoda; Insecta; Pterygota; Neoptera; Endopterygota; Diptera; Brachycera; Muscomorpha; Ephydroidea; Drosophilidae; Drosophila; Sophophora	GO:0000975,GO:0000976,GO:0000977,GO:0000978,GO:0000981,GO:0000987,GO:0001012,GO:0001067,GO:0001071,GO:0001159,GO:0002009,GO:0003674,GO:0003676,GO:0003677,GO:0003690,GO:0003700,GO:0005488,GO:0005575,GO:0005634,GO:0006355,GO:0006357,GO:0007417,GO:0007517,GO:0007525,GO:0007527,GO:0007560,GO:0008150,GO:0008582,GO:0009653,GO:0009886,GO:0009887,GO:0009889,GO:0009966,GO:0009967,GO:0010468,GO:0010556,GO:…	433.698	0.989749	0.275803	3.58861	0.000332442	0.00987102
TRINITY_DN13900_c2_g1	RS9_BOVIN^RS9_BOVIN^Q:254-3,H:54-137^83.3%ID^E:4.52e-42^RecName: Full=Small ribosomal subunit protein uS4 {ECO:0000305};^Eukaryota; Metazoa; Chordata; Craniata; Vertebrata; Euteleostomi; Mammalia; Eutheria; Laurasiatheria; Artiodactyla; Ruminantia; Pecora; Bovidae; Bovinae; Bos	GO:0003674,GO:0003676,GO:0003723,GO:0003735,GO:0005198,GO:0005488,GO:0005575,GO:0005730,GO:0006412,GO:0006518,GO:0006807,GO:0008150,GO:0008152,GO:0009058,GO:0009059,GO:0009987,GO:0015935,GO:0019538,GO:0019843,GO:0022613,GO:0022627,GO:0030529,GO:0030684,GO:0032040,GO:0032991,GO:0034641,GO:0034645,GO:0042274,GO:0043043,GO:0043170,GO:0043226,GO:0043228,GO:0043229,GO:0043232,GO:0043603,GO:0043604,GO:…	3.1925	4.99214	1.05879	4.71496	2.41757e-06	0.000440295
TRINITY_DN13970_c0_g1	HSP71_CANLF^HSP71_CANLF^Q:1981-41,H:5-641^64.9%ID^E:4.5e-288^RecName: Full=Heat shock 70 kDa protein 1;^Eukaryota; Metazoa; Chordata; Craniata; Vertebrata; Euteleostomi; Mammalia; Eutheria; Laurasiatheria; Carnivora; Caniformia; Canidae; Canis	GO:0000166,GO:0003674,GO:0003824,GO:0005488,GO:0005515,GO:0005524,GO:0005575,GO:0005634,GO:0005737,GO:0005813,GO:0005815,GO:0005829,GO:0005886,GO:0006457,GO:0006458,GO:0007088,GO:0007346,GO:0008150,GO:0009893,GO:0009894,GO:0009896,GO:0009987,GO:0010564,GO:0010604,GO:0010638,GO:0010968,GO:0016020,GO:0016462,GO:0016787,GO:0016817,GO:0016818,GO:0016887,GO:0017076,GO:0017111,GO:0019222,GO:0030162,GO:…	834.825	4.08397	1.27949	3.19186	0.00141359	0.0242681
TRINITY_DN13970_c0_g2	BIP_XENLA^BIP_XENLA^Q:2-643,H:6-658^53.6%ID^E:6.53e-227^RecName: Full=Endoplasmic reticulum chaperone BiP {ECO:0000250|UniProtKB:P11021};^Eukaryota; Metazoa; Chordata; Craniata; Vertebrata; Euteleostomi; Amphibia; Batrachia; Anura; Pipoidea; Pipidae; Xenopodinae; Xenopus; Xenopus	GO:0000166,GO:0003674,GO:0003824,GO:0005488,GO:0005515,GO:0005524,GO:0005575,GO:0005634,GO:0005737,GO:0005788,GO:0006457,GO:0006458,GO:0006807,GO:0006950,GO:0007165,GO:0008150,GO:0008152,GO:0008283,GO:0009056,GO:0009057,GO:0009966,GO:0009968,GO:0009987,GO:0010033,GO:0010243,GO:0010646,GO:0010648,GO:0016020,GO:0016462,GO:0016787,GO:0016817,GO:0016818,GO:0016887,GO:0017076,GO:0017111,GO:0019538,GO:…	186.245	4.38207	1.32052	3.31844	0.000905223	0.0185458
TRINITY_DN139703_c1_g1	RLA0_DANRE^RLA0_DANRE^Q:34-966,H:1-319^62.5%ID^E:9.41e-127^RecName: Full=Large ribosomal subunit protein uL10 {ECO:0000305};^Eukaryota; Metazoa; Chordata; Craniata; Vertebrata; Euteleostomi; Actinopterygii; Neopterygii; Teleostei; Ostariophysi; Cypriniformes; Danionidae; Danioninae; Danio	GO:0002181,GO:0003674,GO:0003676,GO:0003723,GO:0003735,GO:0005198,GO:0005488,GO:0005575,GO:0005634,GO:0006412,GO:0006518,GO:0006807,GO:0007275,GO:0008150,GO:0008152,GO:0009058,GO:0009059,GO:0009790,GO:0009792,GO:0009987,GO:0015934,GO:0019538,GO:0019843,GO:0022613,GO:0022625,GO:0030529,GO:0032501,GO:0032502,GO:0032991,GO:0034641,GO:0034645,GO:0042254,GO:0043009,GO:0043043,GO:0043170,GO:0043226,GO:…	2.63134	4.36535	0.932235	4.68267	2.83156e-06	0.000489509
TRINITY_DN139726_c0_g1	EF1A_ARTSA^EF1A_ARTSA^Q:2-1378,H:3-462^76.5%ID^E:8.02e-251^RecName: Full=Elongation factor 1-alpha;^Eukaryota; Metazoa; Ecdysozoa; Arthropoda; Crustacea; Branchiopoda; Anostraca; Artemiidae; Artemia	GO:0000166,GO:0001882,GO:0001883,GO:0003674,GO:0003676,GO:0003723,GO:0003746,GO:0003824,GO:0003924,GO:0005488,GO:0005525,GO:0005575,GO:0005737,GO:0008135,GO:0016462,GO:0016787,GO:0016817,GO:0016818,GO:0017076,GO:0017111,GO:0019001,GO:0032549,GO:0032550,GO:0032553,GO:0032555,GO:0032561,GO:0035639,GO:0036094,GO:0043167,GO:0043168,GO:0044424,GO:0044464,GO:0097159,GO:0097367,GO:1901265,GO:1901363	5.13281	4.51383	1.00174	4.50598	6.60684e-06	0.00083864
TRINITY_DN139726_c0_g10	EF1A_ARTSA^EF1A_ARTSA^Q:1-1341,H:15-462^75.2%ID^E:3.63e-239^RecName: Full=Elongation factor 1-alpha;^Eukaryota; Metazoa; Ecdysozoa; Arthropoda; Crustacea; Branchiopoda; Anostraca; Artemiidae; Artemia	GO:0000166,GO:0001882,GO:0001883,GO:0003674,GO:0003676,GO:0003723,GO:0003746,GO:0003824,GO:0003924,GO:0005488,GO:0005525,GO:0005575,GO:0005737,GO:0008135,GO:0016462,GO:0016787,GO:0016817,GO:0016818,GO:0017076,GO:0017111,GO:0019001,GO:0032549,GO:0032550,GO:0032553,GO:0032555,GO:0032561,GO:0035639,GO:0036094,GO:0043167,GO:0043168,GO:0044424,GO:0044464,GO:0097159,GO:0097367,GO:1901265,GO:1901363	5.33887	5.3778	1.14122	4.71232	2.44909e-06	0.000441615
TRINITY_DN139726_c0_g11	EF1A_ARTSA^EF1A_ARTSA^Q:41-1423,H:1-462^76%ID^E:9.84e-251^RecName: Full=Elongation factor 1-alpha;^Eukaryota; Metazoa; Ecdysozoa; Arthropoda; Crustacea; Branchiopoda; Anostraca; Artemiidae; Artemia	GO:0000166,GO:0001882,GO:0001883,GO:0003674,GO:0003676,GO:0003723,GO:0003746,GO:0003824,GO:0003924,GO:0005488,GO:0005525,GO:0005575,GO:0005737,GO:0008135,GO:0016462,GO:0016787,GO:0016817,GO:0016818,GO:0017076,GO:0017111,GO:0019001,GO:0032549,GO:0032550,GO:0032553,GO:0032555,GO:0032561,GO:0035639,GO:0036094,GO:0043167,GO:0043168,GO:0044424,GO:0044464,GO:0097159,GO:0097367,GO:1901265,GO:1901363	8.81894	4.92873	0.928349	5.30913	1.10147e-07	4.42167e-05
TRINITY_DN139726_c0_g12	EF1A_ARTSA^EF1A_ARTSA^Q:1661-294,H:6-462^75.9%ID^E:4.48e-247^RecName: Full=Elongation factor 1-alpha;^Eukaryota; Metazoa; Ecdysozoa; Arthropoda; Crustacea; Branchiopoda; Anostraca; Artemiidae; Artemia	GO:0000049,GO:0000166,GO:0001882,GO:0001883,GO:0003674,GO:0003676,GO:0003723,GO:0003746,GO:0003824,GO:0003924,GO:0005488,GO:0005515,GO:0005516,GO:0005525,GO:0005575,GO:0005730,GO:0005737,GO:0005840,GO:0005856,GO:0006412,GO:0006414,GO:0006518,GO:0006807,GO:0008047,GO:0008135,GO:0008150,GO:0008152,GO:0009058,GO:0009059,GO:0009719,GO:0009987,GO:0010033,GO:0016020,GO:0016462,GO:0016787,GO:0016817,GO:…	7.33725	4.33564	0.835265	5.19073	2.09474e-07	7.55437e-05
TRINITY_DN139726_c0_g13	EF1A_ARTSA^EF1A_ARTSA^Q:3-1130,H:86-462^75.9%ID^E:7.47e-202^RecName: Full=Elongation factor 1-alpha;^Eukaryota; Metazoa; Ecdysozoa; Arthropoda; Crustacea; Branchiopoda; Anostraca; Artemiidae; Artemia	GO:0000049,GO:0000166,GO:0001882,GO:0001883,GO:0003674,GO:0003676,GO:0003723,GO:0003746,GO:0003824,GO:0003924,GO:0005488,GO:0005515,GO:0005516,GO:0005525,GO:0005575,GO:0005730,GO:0005737,GO:0005840,GO:0005856,GO:0006412,GO:0006414,GO:0006518,GO:0006807,GO:0008047,GO:0008135,GO:0008150,GO:0008152,GO:0009058,GO:0009059,GO:0009719,GO:0009987,GO:0010033,GO:0016020,GO:0016462,GO:0016787,GO:0016817,GO:…	9.03634	4.16368	0.831096	5.00987	5.44666e-07	0.000160326
TRINITY_DN139726_c0_g14	EF1A_ARTSA^EF1A_ARTSA^Q:1479-283,H:63-462^74.3%ID^E:1.9e-207^RecName: Full=Elongation factor 1-alpha;^Eukaryota; Metazoa; Ecdysozoa; Arthropoda; Crustacea; Branchiopoda; Anostraca; Artemiidae; Artemia	GO:0000166,GO:0001882,GO:0001883,GO:0003674,GO:0003676,GO:0003723,GO:0003746,GO:0003824,GO:0003924,GO:0005488,GO:0005525,GO:0005575,GO:0005737,GO:0008135,GO:0016462,GO:0016787,GO:0016817,GO:0016818,GO:0017076,GO:0017111,GO:0019001,GO:0032549,GO:0032550,GO:0032553,GO:0032555,GO:0032561,GO:0035639,GO:0036094,GO:0043167,GO:0043168,GO:0044424,GO:0044464,GO:0097159,GO:0097367,GO:1901265,GO:1901363	6.56416	4.68651	0.937749	4.99762	5.80425e-07	0.00016528
TRINITY_DN139726_c0_g15	EF1A_ARTSA^EF1A_ARTSA^Q:1-311,H:151-462^72.1%ID^E:1.14e-155^RecName: Full=Elongation factor 1-alpha;^Eukaryota; Metazoa; Ecdysozoa; Arthropoda; Crustacea; Branchiopoda; Anostraca; Artemiidae; Artemia	GO:0000166,GO:0001882,GO:0001883,GO:0003674,GO:0003676,GO:0003723,GO:0003746,GO:0003824,GO:0003924,GO:0005488,GO:0005525,GO:0005575,GO:0005737,GO:0008135,GO:0016462,GO:0016787,GO:0016817,GO:0016818,GO:0017076,GO:0017111,GO:0019001,GO:0032549,GO:0032550,GO:0032553,GO:0032555,GO:0032561,GO:0035639,GO:0036094,GO:0043167,GO:0043168,GO:0044424,GO:0044464,GO:0097159,GO:0097367,GO:1901265,GO:1901363	4.12144	3.02455	0.788997	3.83341	0.000126377	0.00547927
TRINITY_DN139726_c0_g16	EF1A_ARTSA^EF1A_ARTSA^Q:755-9,H:9-257^79.5%ID^E:1.56e-139^RecName: Full=Elongation factor 1-alpha;^Eukaryota; Metazoa; Ecdysozoa; Arthropoda; Crustacea; Branchiopoda; Anostraca; Artemiidae; Artemia	GO:0000166,GO:0001882,GO:0001883,GO:0003674,GO:0003676,GO:0003723,GO:0003746,GO:0003824,GO:0003924,GO:0005488,GO:0005525,GO:0005575,GO:0005737,GO:0008135,GO:0016462,GO:0016787,GO:0016817,GO:0016818,GO:0017076,GO:0017111,GO:0019001,GO:0032549,GO:0032550,GO:0032553,GO:0032555,GO:0032561,GO:0035639,GO:0036094,GO:0043167,GO:0043168,GO:0044424,GO:0044464,GO:0097159,GO:0097367,GO:1901265,GO:1901363	2.41238	3.63478	1.02314	3.55257	0.000381494	0.0108072
TRINITY_DN139726_c0_g17	EF1A_ARTSA^EF1A_ARTSA^Q:27-1409,H:1-462^77.5%ID^E:1.86e-257^RecName: Full=Elongation factor 1-alpha;^Eukaryota; Metazoa; Ecdysozoa; Arthropoda; Crustacea; Branchiopoda; Anostraca; Artemiidae; Artemia	GO:0000166,GO:0001882,GO:0001883,GO:0003674,GO:0003676,GO:0003723,GO:0003746,GO:0003824,GO:0003924,GO:0005488,GO:0005525,GO:0005575,GO:0005737,GO:0008135,GO:0016462,GO:0016787,GO:0016817,GO:0016818,GO:0017076,GO:0017111,GO:0019001,GO:0032549,GO:0032550,GO:0032553,GO:0032555,GO:0032561,GO:0035639,GO:0036094,GO:0043167,GO:0043168,GO:0044424,GO:0044464,GO:0097159,GO:0097367,GO:1901265,GO:1901363	5.3144	3.44858	0.839451	4.10814	3.9886e-05	0.00258525
TRINITY_DN139726_c0_g18	EF1A_ARTSA^EF1A_ARTSA^Q:1-324,H:138-462^72.3%ID^E:1.34e-162^RecName: Full=Elongation factor 1-alpha;^Eukaryota; Metazoa; Ecdysozoa; Arthropoda; Crustacea; Branchiopoda; Anostraca; Artemiidae; Artemia	GO:0000166,GO:0001882,GO:0001883,GO:0003674,GO:0003676,GO:0003723,GO:0003746,GO:0003824,GO:0003924,GO:0005488,GO:0005525,GO:0005575,GO:0005737,GO:0008135,GO:0016462,GO:0016787,GO:0016817,GO:0016818,GO:0017076,GO:0017111,GO:0019001,GO:0032549,GO:0032550,GO:0032553,GO:0032555,GO:0032561,GO:0035639,GO:0036094,GO:0043167,GO:0043168,GO:0044424,GO:0044464,GO:0097159,GO:0097367,GO:1901265,GO:1901363	8.13666	4.19072	0.850754	4.92589	8.3978e-07	0.000214433
TRINITY_DN139726_c0_g19	EF1A_ARTSA^EF1A_ARTSA^Q:1564-302,H:41-462^75.8%ID^E:7.28e-226^RecName: Full=Elongation factor 1-alpha;^Eukaryota; Metazoa; Ecdysozoa; Arthropoda; Crustacea; Branchiopoda; Anostraca; Artemiidae; Artemia	GO:0000166,GO:0001882,GO:0001883,GO:0003674,GO:0003676,GO:0003723,GO:0003746,GO:0003824,GO:0003924,GO:0005488,GO:0005525,GO:0005575,GO:0005737,GO:0008135,GO:0016462,GO:0016787,GO:0016817,GO:0016818,GO:0017076,GO:0017111,GO:0019001,GO:0032549,GO:0032550,GO:0032553,GO:0032555,GO:0032561,GO:0035639,GO:0036094,GO:0043167,GO:0043168,GO:0044424,GO:0044464,GO:0097159,GO:0097367,GO:1901265,GO:1901363	6.46837	3.59273	0.832152	4.3174	1.57881e-05	0.00144734
TRINITY_DN139726_c0_g20	EF1A_ARTSA^EF1A_ARTSA^Q:440-1819,H:1-461^76.4%ID^E:3.45e-249^RecName: Full=Elongation factor 1-alpha;^Eukaryota; Metazoa; Ecdysozoa; Arthropoda; Crustacea; Branchiopoda; Anostraca; Artemiidae; Artemia	GO:0000166,GO:0001882,GO:0001883,GO:0003674,GO:0003676,GO:0003723,GO:0003746,GO:0003824,GO:0003924,GO:0005488,GO:0005525,GO:0005575,GO:0005737,GO:0008135,GO:0016462,GO:0016787,GO:0016817,GO:0016818,GO:0017076,GO:0017111,GO:0019001,GO:0032549,GO:0032550,GO:0032553,GO:0032555,GO:0032561,GO:0035639,GO:0036094,GO:0043167,GO:0043168,GO:0044424,GO:0044464,GO:0097159,GO:0097367,GO:1901265,GO:1901363	5.36478	5.301	0.891974	5.943	2.79852e-09	2.62752e-06
TRINITY_DN139726_c0_g21	EF1A_ARTSA^EF1A_ARTSA^Q:1670-294,H:3-462^75.2%ID^E:2.49e-247^RecName: Full=Elongation factor 1-alpha;^Eukaryota; Metazoa; Ecdysozoa; Arthropoda; Crustacea; Branchiopoda; Anostraca; Artemiidae; Artemia	GO:0000166,GO:0001882,GO:0001883,GO:0003674,GO:0003676,GO:0003723,GO:0003746,GO:0003824,GO:0003924,GO:0005488,GO:0005525,GO:0005575,GO:0005737,GO:0006412,GO:0006414,GO:0006518,GO:0006807,GO:0008135,GO:0008150,GO:0008152,GO:0009058,GO:0009059,GO:0009987,GO:0016462,GO:0016787,GO:0016817,GO:0016818,GO:0017076,GO:0017111,GO:0019001,GO:0019538,GO:0032549,GO:0032550,GO:0032553,GO:0032555,GO:0032561,GO:…	6.36627	4.54788	0.886249	5.1316	2.87285e-07	9.48145e-05
TRINITY_DN139726_c0_g3	EF1A_ARTSA^EF1A_ARTSA^Q:1-1206,H:5-406^76.1%ID^E:1.3e-221^RecName: Full=Elongation factor 1-alpha;^Eukaryota; Metazoa; Ecdysozoa; Arthropoda; Crustacea; Branchiopoda; Anostraca; Artemiidae; Artemia	GO:0000166,GO:0001882,GO:0001883,GO:0003674,GO:0003676,GO:0003723,GO:0003746,GO:0003824,GO:0003924,GO:0005488,GO:0005525,GO:0005575,GO:0005737,GO:0008135,GO:0016462,GO:0016787,GO:0016817,GO:0016818,GO:0017076,GO:0017111,GO:0019001,GO:0032549,GO:0032550,GO:0032553,GO:0032555,GO:0032561,GO:0035639,GO:0036094,GO:0043167,GO:0043168,GO:0044424,GO:0044464,GO:0097159,GO:0097367,GO:1901265,GO:1901363	4.01147	4.72185	1.11357	4.24027	2.23248e-05	0.00181455
TRINITY_DN139726_c0_g4	EF1A_ARTSA^EF1A_ARTSA^Q:1588-206,H:1-462^75.5%ID^E:3.93e-248^RecName: Full=Elongation factor 1-alpha;^Eukaryota; Metazoa; Ecdysozoa; Arthropoda; Crustacea; Branchiopoda; Anostraca; Artemiidae; Artemia	GO:0000166,GO:0001882,GO:0001883,GO:0003674,GO:0003676,GO:0003723,GO:0003746,GO:0003824,GO:0003924,GO:0005488,GO:0005525,GO:0005575,GO:0005737,GO:0008135,GO:0016462,GO:0016787,GO:0016817,GO:0016818,GO:0017076,GO:0017111,GO:0019001,GO:0032549,GO:0032550,GO:0032553,GO:0032555,GO:0032561,GO:0035639,GO:0036094,GO:0043167,GO:0043168,GO:0044424,GO:0044464,GO:0097159,GO:0097367,GO:1901265,GO:1901363	5.13585	4.52471	0.92081	4.91383	8.93126e-07	0.000218099
TRINITY_DN139726_c0_g5	EF1A_ARTSA^EF1A_ARTSA^Q:1671-289,H:1-462^76.2%ID^E:6.73e-250^RecName: Full=Elongation factor 1-alpha;^Eukaryota; Metazoa; Ecdysozoa; Arthropoda; Crustacea; Branchiopoda; Anostraca; Artemiidae; Artemia	GO:0000166,GO:0001882,GO:0001883,GO:0003674,GO:0003676,GO:0003723,GO:0003746,GO:0003824,GO:0003924,GO:0005488,GO:0005525,GO:0005575,GO:0005737,GO:0008135,GO:0016462,GO:0016787,GO:0016817,GO:0016818,GO:0017076,GO:0017111,GO:0019001,GO:0032549,GO:0032550,GO:0032553,GO:0032555,GO:0032561,GO:0035639,GO:0036094,GO:0043167,GO:0043168,GO:0044424,GO:0044464,GO:0097159,GO:0097367,GO:1901265,GO:1901363	7.50088	3.25269	0.677101	4.80385	1.55647e-06	0.000324732
TRINITY_DN139726_c0_g6	EF1A_ARTSA^EF1A_ARTSA^Q:1684-302,H:1-462^76.4%ID^E:7.18e-250^RecName: Full=Elongation factor 1-alpha;^Eukaryota; Metazoa; Ecdysozoa; Arthropoda; Crustacea; Branchiopoda; Anostraca; Artemiidae; Artemia	GO:0000166,GO:0001882,GO:0001883,GO:0003674,GO:0003676,GO:0003723,GO:0003746,GO:0003824,GO:0003924,GO:0005488,GO:0005525,GO:0005575,GO:0005737,GO:0008135,GO:0016462,GO:0016787,GO:0016817,GO:0016818,GO:0017076,GO:0017111,GO:0019001,GO:0032549,GO:0032550,GO:0032553,GO:0032555,GO:0032561,GO:0035639,GO:0036094,GO:0043167,GO:0043168,GO:0044424,GO:0044464,GO:0097159,GO:0097367,GO:1901265,GO:1901363	6.64383	4.67906	0.963012	4.85878	1.18114e-06	0.000266888
TRINITY_DN139726_c0_g8	EF1A_ARTSA^EF1A_ARTSA^Q:1596-235,H:8-462^76%ID^E:2.02e-247^RecName: Full=Elongation factor 1-alpha;^Eukaryota; Metazoa; Ecdysozoa; Arthropoda; Crustacea; Branchiopoda; Anostraca; Artemiidae; Artemia	GO:0000166,GO:0001882,GO:0001883,GO:0003674,GO:0003676,GO:0003723,GO:0003746,GO:0003824,GO:0003924,GO:0005488,GO:0005525,GO:0005575,GO:0005737,GO:0008135,GO:0016462,GO:0016787,GO:0016817,GO:0016818,GO:0017076,GO:0017111,GO:0019001,GO:0032549,GO:0032550,GO:0032553,GO:0032555,GO:0032561,GO:0035639,GO:0036094,GO:0043167,GO:0043168,GO:0044424,GO:0044464,GO:0097159,GO:0097367,GO:1901265,GO:1901363	4.94204	3.95673	0.873506	4.52972	5.90633e-06	0.000786394
TRINITY_DN139726_c0_g9	EF1A_ARTSA^EF1A_ARTSA^Q:1089-1,H:1-363^78.5%ID^E:1.43e-202^RecName: Full=Elongation factor 1-alpha;^Eukaryota; Metazoa; Ecdysozoa; Arthropoda; Crustacea; Branchiopoda; Anostraca; Artemiidae; Artemia	GO:0000166,GO:0001882,GO:0001883,GO:0003674,GO:0003676,GO:0003723,GO:0003746,GO:0003824,GO:0003924,GO:0005488,GO:0005525,GO:0005575,GO:0005737,GO:0008135,GO:0016462,GO:0016787,GO:0016817,GO:0016818,GO:0017076,GO:0017111,GO:0019001,GO:0032549,GO:0032550,GO:0032553,GO:0032555,GO:0032561,GO:0035639,GO:0036094,GO:0043167,GO:0043168,GO:0044424,GO:0044464,GO:0097159,GO:0097367,GO:1901265,GO:1901363	3.42598	3.66849	0.894231	4.1024	4.08887e-05	0.00262265
TRINITY_DN139733_c0_g1	KPK2_PLAFK^KPK2_PLAFK^Q:495-697,H:115-307^29.1%ID^E:6.62e-09^RecName: Full=Probable serine/threonine-protein kinase 2;^Eukaryota; Sar; Alveolata; Apicomplexa; Aconoidasida; Haemosporida; Plasmodiidae; Plasmodium; Plasmodium (Laverania)	GO:0000166,GO:0003674,GO:0003824,GO:0004672,GO:0004674,GO:0005488,GO:0005524,GO:0005575,GO:0006464,GO:0006468,GO:0006793,GO:0006796,GO:0006807,GO:0008150,GO:0008152,GO:0009987,GO:0016020,GO:0016301,GO:0016310,GO:0016740,GO:0016772,GO:0016773,GO:0017076,GO:0019538,GO:0030554,GO:0032553,GO:0032555,GO:0032559,GO:0035639,GO:0036094,GO:0036211,GO:0043167,GO:0043168,GO:0043170,GO:0043412,GO:0044237,GO:…	18.1232	6.28015	1.56114	4.0228	5.75109e-05	0.00334953
TRINITY_DN139764_c0_g1	METL1_ARATH^METL1_ARATH^Q:180-342,H:569-726^43.3%ID^E:4.1e-32^RecName: Full=N6-adenosine-methyltransferase non-catalytic subunit MTB {ECO:0000305};^Eukaryota; Viridiplantae; Streptophyta; Embryophyta; Tracheophyta; Spermatophyta; Magnoliopsida; eudicotyledons; Gunneridae; Pentapetalae; rosids; malvids; Brassicales; Brassicaceae; Camelineae; Arabidopsis	GO:0003006,GO:0003674,GO:0003676,GO:0003723,GO:0003824,GO:0005488,GO:0005575,GO:0007275,GO:0008150,GO:0008152,GO:0008168,GO:0009790,GO:0009793,GO:0016604,GO:0016607,GO:0016740,GO:0016741,GO:0022414,GO:0032259,GO:0032501,GO:0032502,GO:0032991,GO:0034708,GO:0036396,GO:0043234,GO:0044422,GO:0044424,GO:0044428,GO:0044444,GO:0044446,GO:0044451,GO:0044464,GO:0044699,GO:0044702,GO:0044707,GO:0044767,GO:…	12.1697	6.73269	1.34849	4.99277	5.95193e-07	0.000167071
TRINITY_DN139769_c2_g1	ARP5_AEDAE^ARP5_AEDAE^Q:141-356,H:431-645^50.5%ID^E:3e-57^RecName: Full=Actin-related protein 5;^Eukaryota; Metazoa; Ecdysozoa; Arthropoda; Hexapoda; Insecta; Pterygota; Neoptera; Endopterygota; Diptera; Nematocera; Culicoidea; Culicidae; Culicinae; Aedini; Aedes; Stegomyia	GO:0005575,GO:0005634,GO:0006139,GO:0006259,GO:0006281,GO:0006310,GO:0006325,GO:0006338,GO:0006355,GO:0006725,GO:0006807,GO:0006950,GO:0006974,GO:0008150,GO:0008152,GO:0009889,GO:0009987,GO:0010468,GO:0010556,GO:0016043,GO:0019219,GO:0019222,GO:0031323,GO:0031326,GO:0033554,GO:0034641,GO:0043170,GO:0043226,GO:0043227,GO:0043229,GO:0043231,GO:0044237,GO:0044238,GO:0044260,GO:0044424,GO:0044464,GO:…	161.671	0.987126	0.29351	3.36318	0.000770513	0.0167368
TRINITY_DN139774_c0_g1	DNLI1_DICDI^DNLI1_DICDI^Q:117-773,H:562-1186^35%ID^E:3.69e-108^RecName: Full=DNA ligase 1;^Eukaryota; Amoebozoa; Evosea; Eumycetozoa; Dictyostelia; Dictyosteliales; Dictyosteliaceae; Dictyostelium	GO:0000166,GO:0003674,GO:0003676,GO:0003677,GO:0003824,GO:0003909,GO:0003910,GO:0005488,GO:0005524,GO:0005575,GO:0005634,GO:0006139,GO:0006259,GO:0006271,GO:0006273,GO:0006281,GO:0006310,GO:0006725,GO:0006807,GO:0006950,GO:0006974,GO:0008150,GO:0008152,GO:0009058,GO:0009059,GO:0009987,GO:0016070,GO:0016874,GO:0016886,GO:0017076,GO:0018130,GO:0019438,GO:0022402,GO:0022616,GO:0030554,GO:0032553,GO:…	14.987	5.65852	1.70635	3.31615	0.000912654	0.018642
TRINITY_DN139798_c0_g1	PXDN1_CAEBR^PXDN1_CAEBR^Q:229-764,H:690-1190^31.5%ID^E:4.26e-58^RecName: Full=Peroxidasin homolog {ECO:0000305};^Eukaryota; Metazoa; Ecdysozoa; Nematoda; Chromadorea; Rhabditida; Rhabditina; Rhabditomorpha; Rhabditoidea; Rhabditidae; Peloderinae; Caenorhabditis	GO:0003674,GO:0003824,GO:0004601,GO:0005488,GO:0005575,GO:0005615,GO:0006950,GO:0006979,GO:0008150,GO:0008152,GO:0009056,GO:0009987,GO:0016209,GO:0016491,GO:0016684,GO:0020037,GO:0042743,GO:0042744,GO:0043167,GO:0043169,GO:0044237,GO:0044248,GO:0044421,GO:0046872,GO:0046906,GO:0050896,GO:0072593,GO:0097159,GO:0140825,GO:1901363	31.3038	5.89468	1.64751	3.57794	0.000346307	0.0101514
TRINITY_DN139825_c0_g1	KAPR_BLAEM^KAPR_BLAEM^Q:127-409,H:113-397^36.8%ID^E:2.87e-52^RecName: Full=cAMP-dependent protein kinase regulatory subunit;^Eukaryota; Fungi; Fungi incertae sedis; Blastocladiomycota; Blastocladiomycetes; Blastocladiales; Blastocladiaceae; Blastocladiella	GO:0000166,GO:0003674,GO:0004857,GO:0004860,GO:0004862,GO:0005488,GO:0005515,GO:0005575,GO:0005634,GO:0005829,GO:0005952,GO:0017076,GO:0019207,GO:0019210,GO:0019887,GO:0019899,GO:0019900,GO:0019901,GO:0030234,GO:0030291,GO:0030551,GO:0030552,GO:0030554,GO:0032553,GO:0032555,GO:0032559,GO:0032991,GO:0034236,GO:0036094,GO:0043167,GO:0043168,GO:0043226,GO:0043227,GO:0043229,GO:0043231,GO:0044424,GO:…	135.282	5.89142	1.31557	4.47822	7.52665e-06	0.000908805
TRINITY_DN139836_c0_g1	DHX8_DICDI^DHX8_DICDI^Q:316-968,H:497-1126^42.3%ID^E:2.18e-157^RecName: Full=ATP-dependent RNA helicase dhx8;^Eukaryota; Amoebozoa; Evosea; Eumycetozoa; Dictyostelia; Dictyosteliales; Dictyosteliaceae; Dictyostelium	GO:0000166,GO:0000375,GO:0000377,GO:0000398,GO:0003674,GO:0003676,GO:0003723,GO:0003724,GO:0003824,GO:0004386,GO:0005488,GO:0005524,GO:0005575,GO:0005681,GO:0006139,GO:0006396,GO:0006397,GO:0006725,GO:0006807,GO:0008150,GO:0008152,GO:0008380,GO:0009987,GO:0016070,GO:0016071,GO:0016462,GO:0016787,GO:0016817,GO:0016818,GO:0016887,GO:0017076,GO:0017111,GO:0030529,GO:0030554,GO:0032553,GO:0032555,GO:…	10.043	3.93131	1.25952	3.12127	0.00180073	0.0282107
TRINITY_DN139899_c0_g1	TI172_ARATH^TI172_ARATH^Q:690-250,H:1-146^51.7%ID^E:1.21e-46^RecName: Full=Mitochondrial import inner membrane translocase subunit TIM17-2;^Eukaryota; Viridiplantae; Streptophyta; Embryophyta; Tracheophyta; Spermatophyta; Magnoliopsida; eudicotyledons; Gunneridae; Pentapetalae; rosids; malvids; Brassicales; Brassicaceae; Camelineae; Arabidopsis	GO:0005575,GO:0005739,GO:0005741,GO:0005743,GO:0005744,GO:0005783,GO:0006810,GO:0006839,GO:0006886,GO:0006996,GO:0007005,GO:0007006,GO:0007007,GO:0008104,GO:0008150,GO:0009987,GO:0015031,GO:0015833,GO:0016020,GO:0016043,GO:0017038,GO:0019866,GO:0019867,GO:0031090,GO:0031966,GO:0031968,GO:0032991,GO:0033036,GO:0033365,GO:0034613,GO:0042886,GO:0043226,GO:0043227,GO:0043229,GO:0043231,GO:0043234,GO:…	10.9297	4.965	1.28928	3.85097	0.000117649	0.00526432
TRINITY_DN139906_c0_g1	DYN1_MOUSE^DYN1_MOUSE^Q:20-527,H:6-494^36.4%ID^E:1.46e-81^RecName: Full=Dynamin-1 {ECO:0000250|UniProtKB:Q05193};^Eukaryota; Metazoa; Chordata; Craniata; Vertebrata; Euteleostomi; Mammalia; Eutheria; Euarchontoglires; Glires; Rodentia; Myomorpha; Muroidea; Muridae; Murinae; Mus; Mus	GO:0000166,GO:0001882,GO:0001883,GO:0001917,GO:0003674,GO:0003824,GO:0003924,GO:0005488,GO:0005515,GO:0005525,GO:0005543,GO:0005546,GO:0005575,GO:0005874,GO:0005905,GO:0006461,GO:0006810,GO:0006897,GO:0006898,GO:0008150,GO:0008289,GO:0009987,GO:0010646,GO:0016020,GO:0016043,GO:0016192,GO:0016462,GO:0016787,GO:0016817,GO:0016818,GO:0017076,GO:0017111,GO:0019001,GO:0019003,GO:0019899,GO:0019900,GO:…	52.3795	5.2991	1.30564	4.05862	4.93639e-05	0.00301575
TRINITY_DN139911_c0_g1	PK4_PLAFA^PK4_PLAFA^Q:170-282,H:218-327^40%ID^E:2.4e-14^RecName: Full=Eukaryotic translation initiation factor 2-alpha kinase PK4 {ECO:0000303|PubMed:9371731};^Eukaryota; Sar; Alveolata; Apicomplexa; Aconoidasida; Haemosporida; Plasmodiidae; Plasmodium; Plasmodium (Laverania)	GO:0000166,GO:0003674,GO:0003824,GO:0004672,GO:0004674,GO:0004694,GO:0005488,GO:0005524,GO:0005575,GO:0005634,GO:0005789,GO:0006417,GO:0006464,GO:0006468,GO:0006793,GO:0006796,GO:0006807,GO:0008150,GO:0008152,GO:0009889,GO:0009890,GO:0009892,GO:0009987,GO:0010468,GO:0010556,GO:0010558,GO:0010605,GO:0010608,GO:0010629,GO:0016020,GO:0016301,GO:0016310,GO:0016740,GO:0016772,GO:0016773,GO:0017076,GO:…	10.5814	5.40557	1.52459	3.54558	0.000391753	0.0109514
TRINITY_DN139912_c0_g1	AATM_RABIT^AATM_RABIT^Q:2537-1416,H:51-425^37.7%ID^E:1.23e-78^RecName: Full=Aspartate aminotransferase, mitochondrial;^Eukaryota; Metazoa; Chordata; Craniata; Vertebrata; Euteleostomi; Mammalia; Eutheria; Euarchontoglires; Glires; Lagomorpha; Leporidae; Oryctolagus	GO:0003674,GO:0003824,GO:0004069,GO:0005488,GO:0005575,GO:0005739,GO:0005759,GO:0005886,GO:0006082,GO:0006103,GO:0006457,GO:0006520,GO:0006531,GO:0006533,GO:0006536,GO:0006807,GO:0006810,GO:0006869,GO:0008150,GO:0008152,GO:0008483,GO:0009056,GO:0009063,GO:0009064,GO:0009066,GO:0009068,GO:0009987,GO:0016020,GO:0016054,GO:0016212,GO:0016740,GO:0016769,GO:0019752,GO:0019842,GO:0030170,GO:0031974,GO:…	23.1249	3.85203	1.21409	3.17278	0.00150984	0.0253531
TRINITY_DN139924_c0_g1	SF3B1_SCHPO^SF3B1_SCHPO^Q:98-945,H:388-1205^38%ID^E:1.27e-200^RecName: Full=U2 snRNP component prp10;^Eukaryota; Fungi; Dikarya; Ascomycota; Taphrinomycotina; Schizosaccharomycetes; Schizosaccharomycetales; Schizosaccharomycetaceae; Schizosaccharomyces	GO:0000245,GO:0000375,GO:0000377,GO:0000398,GO:0003674,GO:0003676,GO:0003723,GO:0003729,GO:0005488,GO:0005575,GO:0005634,GO:0005681,GO:0005684,GO:0005686,GO:0006139,GO:0006396,GO:0006397,GO:0006725,GO:0006807,GO:0008150,GO:0008152,GO:0008380,GO:0009987,GO:0016043,GO:0016070,GO:0016071,GO:0022607,GO:0022618,GO:0030529,GO:0030532,GO:0032991,GO:0034622,GO:0034641,GO:0043170,GO:0043226,GO:0043227,GO:…	21.8719	4.37109	1.25058	3.49525	0.000473613	0.0123544
TRINITY_DN139938_c0_g1	DNJ10_ARATH^DNJ10_ARATH^Q:422-519,H:5-104^42.2%ID^E:8.64e-10^RecName: Full=Chaperone protein dnaJ 10;^Eukaryota; Viridiplantae; Streptophyta; Embryophyta; Tracheophyta; Spermatophyta; Magnoliopsida; eudicotyledons; Gunneridae; Pentapetalae; rosids; malvids; Brassicales; Brassicaceae; Camelineae; Arabidopsis		12.9169	5.07874	1.47226	3.44962	0.00056137	0.0137325
TRINITY_DN14_c100_g1	MYO1_CAEEL^MYO1_CAEEL^Q:15-476,H:1171-1324^30.5%ID^E:5.31e-15^RecName: Full=Myosin-1 {ECO:0000312|WormBase:R06C7.10};^Eukaryota; Metazoa; Ecdysozoa; Nematoda; Chromadorea; Rhabditida; Rhabditina; Rhabditomorpha; Rhabditoidea; Rhabditidae; Peloderinae; Caenorhabditis	GO:0000146,GO:0000166,GO:0003008,GO:0003012,GO:0003674,GO:0003774,GO:0003779,GO:0003824,GO:0005198,GO:0005488,GO:0005515,GO:0005524,GO:0005575,GO:0005737,GO:0005859,GO:0005863,GO:0006936,GO:0006996,GO:0007010,GO:0007610,GO:0007631,GO:0008092,GO:0008150,GO:0008307,GO:0009987,GO:0016043,GO:0016459,GO:0016460,GO:0016462,GO:0016787,GO:0016817,GO:0016818,GO:0017076,GO:0017111,GO:0030029,GO:0030036,GO:…	8.96419	1.72976	0.577476	2.99537	0.00274108	0.0367499
TRINITY_DN140022_c0_g1	MOB1A_MEDSF^MOB1A_MEDSF^Q:59-646,H:23-214^36.4%ID^E:8.33e-37^RecName: Full=MOB kinase activator-like 1A;^Eukaryota; Viridiplantae; Streptophyta; Embryophyta; Tracheophyta; Spermatophyta; Magnoliopsida; eudicotyledons; Gunneridae; Pentapetalae; rosids; fabids; Fabales; Fabaceae; Papilionoideae; 50 kb inversion clade; NPAAA clade; Hologalegina; IRL clade; Trifolieae; Medicago	GO:0003674,GO:0005488,GO:0005575,GO:0005737,GO:0005856,GO:0009524,GO:0043167,GO:0043169,GO:0043226,GO:0043228,GO:0043229,GO:0043232,GO:0044424,GO:0044444,GO:0044464,GO:0046872	5.99579	6.46891	1.85797	3.48171	0.00049822	0.0127352
TRINITY_DN140043_c0_g1	RL4_PONAB^RL4_PONAB^Q:4-912,H:1-304^44.1%ID^E:2.14e-76^RecName: Full=Large ribosomal subunit protein uL4 {ECO:0000305};^Eukaryota; Metazoa; Chordata; Craniata; Vertebrata; Euteleostomi; Mammalia; Eutheria; Euarchontoglires; Primates; Haplorrhini; Catarrhini; Hominidae; Pongo	GO:0003674,GO:0003735,GO:0005198,GO:0005575,GO:0005737,GO:0005840,GO:0006412,GO:0006518,GO:0006807,GO:0008150,GO:0008152,GO:0009058,GO:0009059,GO:0009987,GO:0019538,GO:0030529,GO:0032991,GO:0034641,GO:0034645,GO:0043043,GO:0043170,GO:0043226,GO:0043228,GO:0043229,GO:0043232,GO:0043603,GO:0043604,GO:0044237,GO:0044238,GO:0044249,GO:0044260,GO:0044267,GO:0044271,GO:0044424,GO:0044444,GO:0044464,GO:…	255.93	4.95965	1.33099	3.72627	0.000194332	0.00709634
TRINITY_DN140079_c0_g1	TRM1_ENCCU^TRM1_ENCCU^Q:2808-1861,H:3-259^29.4%ID^E:3.05e-28^RecName: Full=tRNA (guanine(26)-N(2))-dimethyltransferase;^Eukaryota; Fungi; Fungi incertae sedis; Microsporidia; Unikaryonidae; Encephalitozoon	GO:0000049,GO:0001510,GO:0002940,GO:0003674,GO:0003676,GO:0003723,GO:0003824,GO:0005488,GO:0006139,GO:0006396,GO:0006399,GO:0006400,GO:0006725,GO:0006807,GO:0008033,GO:0008150,GO:0008152,GO:0008168,GO:0008173,GO:0008175,GO:0008757,GO:0009451,GO:0009987,GO:0016070,GO:0016423,GO:0016740,GO:0016741,GO:0030488,GO:0032259,GO:0034470,GO:0034641,GO:0034660,GO:0043170,GO:0043412,GO:0043414,GO:0044237,GO:…	10.1838	4.61946	1.37211	3.36668	0.000760784	0.0165717
TRINITY_DN140116_c0_g1	ILVD_FRATN^ILVD_FRATN^Q:2-556,H:4-557^58.8%ID^E:5.63e-226^RecName: Full=Dihydroxy-acid dehydratase {ECO:0000255|HAMAP-Rule:MF_00012};^Bacteria; Pseudomonadati; Pseudomonadota; Gammaproteobacteria; Thiotrichales; Francisellaceae; Francisella	GO:0000287,GO:0003674,GO:0003824,GO:0004160,GO:0005488,GO:0006082,GO:0006520,GO:0006549,GO:0006573,GO:0006807,GO:0008150,GO:0008152,GO:0008652,GO:0009058,GO:0009081,GO:0009082,GO:0009097,GO:0009099,GO:0009987,GO:0016053,GO:0016829,GO:0016835,GO:0016836,GO:0019752,GO:0043167,GO:0043169,GO:0043436,GO:0044237,GO:0044238,GO:0044249,GO:0044281,GO:0044283,GO:0044699,GO:0044710,GO:0044711,GO:0044763,GO:…	10.7333	3.8477	1.26807	3.0343	0.00241092	0.0339301
TRINITY_DN140152_c0_g1	HTPG_OLEA2^HTPG_OLEA2^Q:10-667,H:15-619^27.8%ID^E:6.49e-55^RecName: Full=Chaperone protein HtpG {ECO:0000255|HAMAP-Rule:MF_00505};^Bacteria; Pseudomonadati; Thermodesulfobacteriota; Desulfovibrionia; Desulfovibrionales; Desulfovibrionaceae; Oleidesulfovibrio	GO:0000166,GO:0003674,GO:0003824,GO:0005488,GO:0005515,GO:0005524,GO:0005575,GO:0005737,GO:0006457,GO:0008150,GO:0009987,GO:0016462,GO:0016787,GO:0016817,GO:0016818,GO:0016887,GO:0017076,GO:0017111,GO:0030554,GO:0032553,GO:0032555,GO:0032559,GO:0035639,GO:0036094,GO:0043167,GO:0043168,GO:0044424,GO:0044464,GO:0051082,GO:0097159,GO:0097367,GO:0140662,GO:1901265,GO:1901363	49.2359	6.21177	1.48082	4.19483	2.73077e-05	0.00208037
TRINITY_DN140223_c0_g1	ERGI1_HUMAN^ERGI1_HUMAN^Q:2-110,H:1-111^27.7%ID^E:1.28e-08^RecName: Full=Endoplasmic reticulum-Golgi intermediate compartment protein 1;^Eukaryota; Metazoa; Chordata; Craniata; Vertebrata; Euteleostomi; Mammalia; Eutheria; Euarchontoglires; Primates; Haplorrhini; Catarrhini; Hominidae; Homo	GO:0000139,GO:0003674,GO:0003756,GO:0003824,GO:0005575,GO:0005654,GO:0005783,GO:0005788,GO:0005789,GO:0005793,GO:0006457,GO:0006810,GO:0006888,GO:0006890,GO:0006950,GO:0008150,GO:0009987,GO:0016020,GO:0016192,GO:0016853,GO:0016860,GO:0016864,GO:0030133,GO:0030134,GO:0030135,GO:0031090,GO:0031410,GO:0031974,GO:0031982,GO:0033116,GO:0033554,GO:0034976,GO:0043226,GO:0043227,GO:0043229,GO:0043231,GO:…	7.12033	4.73561	1.60997	2.94143	0.003267	0.0411442
TRINITY_DN140234_c0_g1	KDSR_DICDI^KDSR_DICDI^Q:28-292,H:16-269^32.4%ID^E:5.61e-32^RecName: Full=3-ketodihydrosphingosine reductase;^Eukaryota; Amoebozoa; Evosea; Eumycetozoa; Dictyostelia; Dictyosteliales; Dictyosteliaceae; Dictyostelium	GO:0000166,GO:0003674,GO:0003824,GO:0005488,GO:0005575,GO:0005789,GO:0005811,GO:0006629,GO:0006643,GO:0006665,GO:0006666,GO:0006807,GO:0008150,GO:0008152,GO:0008610,GO:0009058,GO:0009987,GO:0016020,GO:0016491,GO:0016614,GO:0016616,GO:0030148,GO:0036094,GO:0042180,GO:0043167,GO:0043168,GO:0043226,GO:0043228,GO:0043229,GO:0043232,GO:0044237,GO:0044238,GO:0044249,GO:0044255,GO:0044281,GO:0044422,GO:…	16.087	7.17461	1.59259	4.50499	6.63754e-06	0.00083864
TRINITY_DN140306_c0_g1	RL7A_TETTH^RL7A_TETTH^Q:559-56,H:40-205^38.5%ID^E:2.98e-33^RecName: Full=Large ribosomal subunit protein eL8 {ECO:0000305};^Eukaryota; Sar; Alveolata; Ciliophora; Intramacronucleata; Oligohymenophorea; Hymenostomatida; Tetrahymenina; Tetrahymenidae; Tetrahymena	GO:0003674,GO:0003676,GO:0003723,GO:0005488,GO:0005575,GO:0005840,GO:0008150,GO:0022613,GO:0030529,GO:0032991,GO:0042254,GO:0043226,GO:0043228,GO:0043229,GO:0043232,GO:0044085,GO:0044424,GO:0044444,GO:0044464,GO:0071840,GO:0097159,GO:1901363,GO:1990904	129.551	4.81965	1.33518	3.60974	0.000306504	0.0093805
TRINITY_DN140338_c0_g1	GRWD1_HUMAN^GRWD1_HUMAN^Q:164-357,H:217-419^28.9%ID^E:4.31e-14^RecName: Full=Glutamate-rich WD repeat-containing protein 1;^Eukaryota; Metazoa; Chordata; Craniata; Vertebrata; Euteleostomi; Mammalia; Eutheria; Euarchontoglires; Primates; Haplorrhini; Catarrhini; Hominidae; Homo	GO:0003674,GO:0003676,GO:0003677,GO:0003682,GO:0003688,GO:0003690,GO:0003723,GO:0005488,GO:0005515,GO:0005575,GO:0005634,GO:0005654,GO:0005694,GO:0005730,GO:0005829,GO:0006139,GO:0006259,GO:0006260,GO:0006325,GO:0006334,GO:0006337,GO:0006725,GO:0006807,GO:0008150,GO:0008152,GO:0009058,GO:0009059,GO:0009987,GO:0016043,GO:0022411,GO:0022607,GO:0022613,GO:0032984,GO:0032986,GO:0032991,GO:0034622,GO:…	4.0476	5.27687	1.6722	3.15564	0.00160148	0.0262561
TRINITY_DN140339_c0_g1	FABZ_SHOC1^FABZ_SHOC1^Q:302-724,H:1-138^56%ID^E:2.2e-43^RecName: Full=3-hydroxyacyl-[acyl-carrier-protein] dehydratase FabZ {ECO:0000255|HAMAP-Rule:MF_00406};^Bacteria; Bacillati; Bacillota; Bacilli; Bacillales; Bacillaceae; Shouchella	GO:0003674,GO:0003824,GO:0005575,GO:0005737,GO:0005975,GO:0006082,GO:0006629,GO:0006631,GO:0006633,GO:0006643,GO:0006644,GO:0006664,GO:0006793,GO:0006796,GO:0008150,GO:0008152,GO:0008610,GO:0008654,GO:0009058,GO:0009245,GO:0009247,GO:0009311,GO:0009312,GO:0009987,GO:0016020,GO:0016051,GO:0016053,GO:0016829,GO:0016835,GO:0016836,GO:0019171,GO:0019637,GO:0019752,GO:0032787,GO:0043436,GO:0044237,GO:…	12.362	5.58525	1.24521	4.48539	7.27819e-06	0.000888657
TRINITY_DN14043_c0_g2	TSSK1_BOVIN^TSSK1_BOVIN^Q:14-281,H:7-272^47.6%ID^E:5.96e-77^RecName: Full=Testis-specific serine/threonine-protein kinase 1;^Eukaryota; Metazoa; Chordata; Craniata; Vertebrata; Euteleostomi; Mammalia; Eutheria; Laurasiatheria; Artiodactyla; Ruminantia; Pecora; Bovidae; Bovinae; Bos	GO:0000166,GO:0000226,GO:0000287,GO:0001669,GO:0003006,GO:0003674,GO:0003824,GO:0004672,GO:0004674,GO:0005488,GO:0005524,GO:0005575,GO:0005737,GO:0005929,GO:0006464,GO:0006468,GO:0006793,GO:0006796,GO:0006807,GO:0006996,GO:0007010,GO:0007017,GO:0007165,GO:0007281,GO:0007286,GO:0008150,GO:0008152,GO:0009987,GO:0016043,GO:0016301,GO:0016310,GO:0016740,GO:0016772,GO:0016773,GO:0017076,GO:0019538,GO:…	508.979	1.32461	0.431709	3.06829	0.00215288	0.0314781
TRINITY_DN140455_c0_g1	PUS7_YEAST^PUS7_YEAST^Q:24-517,H:58-552^23.5%ID^E:1.77e-26^RecName: Full=Multisubstrate pseudouridine synthase 7;^Eukaryota; Fungi; Dikarya; Ascomycota; Saccharomycotina; Saccharomycetes; Saccharomycetales; Saccharomycetaceae; Saccharomyces	GO:0000154,GO:0000455,GO:0001522,GO:0003674,GO:0003676,GO:0003723,GO:0003824,GO:0005488,GO:0005575,GO:0005634,GO:0005654,GO:0005732,GO:0005737,GO:0006139,GO:0006364,GO:0006396,GO:0006397,GO:0006399,GO:0006400,GO:0006725,GO:0006807,GO:0008033,GO:0008150,GO:0008152,GO:0008380,GO:0009451,GO:0009982,GO:0009987,GO:0016070,GO:0016071,GO:0016072,GO:0016073,GO:0016556,GO:0016853,GO:0016866,GO:0030529,GO:…	7.45101	4.89294	1.3794	3.54716	0.000389412	0.0109295
TRINITY_DN140491_c0_g1	SSY1_WHEAT^SSY1_WHEAT^Q:68-560,H:141-640^35.6%ID^E:5.34e-89^RecName: Full=Starch synthase 1, chloroplastic/amyloplastic;^Eukaryota; Viridiplantae; Streptophyta; Embryophyta; Tracheophyta; Spermatophyta; Magnoliopsida; Liliopsida; Poales; Poaceae; BOP clade; Pooideae; Triticodae; Triticeae; Triticinae; Triticum	GO:0000271,GO:0003674,GO:0003824,GO:0004373,GO:0005575,GO:0005975,GO:0005976,GO:0005982,GO:0006073,GO:0008150,GO:0008152,GO:0008194,GO:0009011,GO:0009058,GO:0009059,GO:0009250,GO:0009501,GO:0009507,GO:0009536,GO:0009987,GO:0016051,GO:0016740,GO:0016757,GO:0016758,GO:0019252,GO:0033692,GO:0034637,GO:0034645,GO:0035251,GO:0043170,GO:0043226,GO:0043227,GO:0043229,GO:0043231,GO:0044042,GO:0044237,GO:…	6.09585	5.29136	1.45992	3.62441	0.000289619	0.00906409
TRINITY_DN140521_c0_g1	PSB2_PYRHO^PSB2_PYRHO^Q:9-197,H:14-195^28%ID^E:8.96e-17^RecName: Full=Proteasome subunit beta 2 {ECO:0000255|HAMAP-Rule:MF_02113};^Archaea; Methanobacteriati; Methanobacteriota; Thermococci; Thermococcales; Thermococcaceae; Pyrococcus	GO:0003674,GO:0003824,GO:0004175,GO:0004298,GO:0005575,GO:0005737,GO:0005839,GO:0006508,GO:0006807,GO:0008150,GO:0008152,GO:0008233,GO:0009056,GO:0009057,GO:0010498,GO:0016787,GO:0019538,GO:0019774,GO:0030163,GO:0032991,GO:0043170,GO:0043234,GO:0044238,GO:0044424,GO:0044464,GO:0051603,GO:0070003,GO:0070011,GO:0071704,GO:1901564,GO:1901565,GO:1901575	32.9708	3.97317	1.27873	3.10712	0.0018892	0.0290206
TRINITY_DN140548_c0_g1	TCPB_HUMAN^TCPB_HUMAN^Q:6-546,H:11-528^50.1%ID^E:4.43e-171^RecName: Full=T-complex protein 1 subunit beta;^Eukaryota; Metazoa; Chordata; Craniata; Vertebrata; Euteleostomi; Mammalia; Eutheria; Euarchontoglires; Primates; Haplorrhini; Catarrhini; Hominidae; Homo	GO:0000166,GO:0002199,GO:0003674,GO:0003824,GO:0005488,GO:0005515,GO:0005524,GO:0005575,GO:0005576,GO:0005775,GO:0005829,GO:0005832,GO:0005874,GO:0006403,GO:0006457,GO:0006458,GO:0006461,GO:0007339,GO:0008037,GO:0008150,GO:0009889,GO:0009891,GO:0009893,GO:0009987,GO:0009988,GO:0010556,GO:0010557,GO:0010604,GO:0010638,GO:0016043,GO:0016462,GO:0016787,GO:0016817,GO:0016818,GO:0016887,GO:0017076,GO:…	38.8631	4.60031	1.51617	3.03417	0.00241196	0.0339307
TRINITY_DN140562_c0_g1	SYN_PARUW^SYN_PARUW^Q:31-507,H:18-467^44.1%ID^E:6.29e-132^RecName: Full=Asparagine--tRNA ligase {ECO:0000255|HAMAP-Rule:MF_00534};^Bacteria; Pseudomonadati; Chlamydiota; Chlamydiia; Parachlamydiales; Parachlamydiaceae; Candidatus Protochlamydia	GO:0000166,GO:0003674,GO:0003676,GO:0003824,GO:0004812,GO:0004816,GO:0005488,GO:0005524,GO:0005575,GO:0005737,GO:0006082,GO:0006139,GO:0006399,GO:0006418,GO:0006421,GO:0006520,GO:0006725,GO:0006807,GO:0008150,GO:0008152,GO:0009987,GO:0016070,GO:0016874,GO:0016875,GO:0016876,GO:0017076,GO:0019752,GO:0030554,GO:0032553,GO:0032555,GO:0032559,GO:0034641,GO:0034660,GO:0035639,GO:0036094,GO:0043038,GO:…	25.2705	4.54358	1.24329	3.65447	0.000257712	0.00849
TRINITY_DN140662_c0_g1	SYYC1_ARATH^SYYC1_ARATH^Q:2358-1585,H:52-284^48.3%ID^E:1.02e-68^RecName: Full=Tyrosine--tRNA ligase 1, cytoplasmic {ECO:0000305};^Eukaryota; Viridiplantae; Streptophyta; Embryophyta; Tracheophyta; Spermatophyta; Magnoliopsida; eudicotyledons; Gunneridae; Pentapetalae; rosids; malvids; Brassicales; Brassicaceae; Camelineae; Arabidopsis	GO:0000166,GO:0003674,GO:0003824,GO:0004812,GO:0004831,GO:0005488,GO:0005524,GO:0005575,GO:0005829,GO:0006082,GO:0006139,GO:0006399,GO:0006418,GO:0006520,GO:0006725,GO:0006807,GO:0008150,GO:0008152,GO:0009987,GO:0016070,GO:0016874,GO:0016875,GO:0016876,GO:0017076,GO:0019752,GO:0030554,GO:0032553,GO:0032555,GO:0032559,GO:0034641,GO:0034660,GO:0035639,GO:0036094,GO:0043038,GO:0043039,GO:0043167,GO:…	12.5698	4.31432	1.29173	3.33994	0.000837962	0.017605
TRINITY_DN140716_c0_g1	YF4B_SCHPO^YF4B_SCHPO^Q:420-566,H:243-391^36.2%ID^E:2.56e-22^RecName: Full=Uncharacterized kinase C3H5.11;^Eukaryota; Fungi; Dikarya; Ascomycota; Taphrinomycotina; Schizosaccharomycetes; Schizosaccharomycetales; Schizosaccharomycetaceae; Schizosaccharomyces	GO:0003674,GO:0003824,GO:0003951,GO:0005575,GO:0005634,GO:0005829,GO:0006139,GO:0006725,GO:0006732,GO:0006733,GO:0006739,GO:0006741,GO:0006753,GO:0006793,GO:0006796,GO:0006807,GO:0008150,GO:0008152,GO:0009058,GO:0009108,GO:0009117,GO:0009165,GO:0009987,GO:0016301,GO:0016740,GO:0016772,GO:0016773,GO:0018130,GO:0019359,GO:0019362,GO:0019363,GO:0019438,GO:0019637,GO:0019674,GO:0034641,GO:0034654,GO:…	4.6639	4.42452	1.34462	3.29052	0.00100001	0.0197002
TRINITY_DN140764_c0_g1	KC1_PLAYO^KC1_PLAYO^Q:12-273,H:9-271^49.8%ID^E:6.94e-85^RecName: Full=Casein kinase I {ECO:0000305};^Eukaryota; Sar; Alveolata; Apicomplexa; Aconoidasida; Haemosporida; Plasmodiidae; Plasmodium; Plasmodium (Vinckeia)	GO:0000166,GO:0003674,GO:0003824,GO:0004672,GO:0004674,GO:0005488,GO:0005524,GO:0005575,GO:0005576,GO:0006464,GO:0006468,GO:0006793,GO:0006796,GO:0006807,GO:0008150,GO:0008152,GO:0009987,GO:0016301,GO:0016310,GO:0016740,GO:0016772,GO:0016773,GO:0017076,GO:0019538,GO:0020009,GO:0030554,GO:0031410,GO:0031982,GO:0032553,GO:0032555,GO:0032559,GO:0033643,GO:0035639,GO:0036094,GO:0036211,GO:0043167,GO:…	20.23	6.3925	1.55193	4.11906	3.80424e-05	0.00251986
TRINITY_DN140775_c0_g1	RS17_ICTPU^RS17_ICTPU^Q:780-571,H:4-73^54.3%ID^E:6.73e-18^RecName: Full=Small ribosomal subunit protein eS17 {ECO:0000305};^Eukaryota; Metazoa; Chordata; Craniata; Vertebrata; Euteleostomi; Actinopterygii; Neopterygii; Teleostei; Ostariophysi; Siluriformes; Ictaluridae; Ictalurus	GO:0003674,GO:0003735,GO:0005198,GO:0005575,GO:0005840,GO:0006412,GO:0006518,GO:0006807,GO:0008150,GO:0008152,GO:0009058,GO:0009059,GO:0009987,GO:0019538,GO:0022626,GO:0030529,GO:0032991,GO:0034641,GO:0034645,GO:0043043,GO:0043170,GO:0043226,GO:0043228,GO:0043229,GO:0043232,GO:0043603,GO:0043604,GO:0044237,GO:0044238,GO:0044249,GO:0044260,GO:0044267,GO:0044271,GO:0044424,GO:0044444,GO:0044445,GO:…	198.525	4.74125	1.24426	3.8105	0.000138688	0.00585458
TRINITY_DN140796_c0_g1	KATL1_DANRE^KATL1_DANRE^Q:303-609,H:181-487^59.9%ID^E:2.1e-116^RecName: Full=Katanin p60 ATPase-containing subunit A-like 1 {ECO:0000255|HAMAP-Rule:MF_03024};^Eukaryota; Metazoa; Chordata; Craniata; Vertebrata; Euteleostomi; Actinopterygii; Neopterygii; Teleostei; Ostariophysi; Cypriniformes; Danionidae; Danioninae; Danio	GO:0000166,GO:0000922,GO:0003674,GO:0003824,GO:0005488,GO:0005515,GO:0005524,GO:0005575,GO:0005737,GO:0005813,GO:0005815,GO:0005819,GO:0005856,GO:0005874,GO:0007017,GO:0007276,GO:0007283,GO:0008017,GO:0008092,GO:0008150,GO:0008568,GO:0009653,GO:0009987,GO:0015630,GO:0015631,GO:0016462,GO:0016787,GO:0016817,GO:0016818,GO:0016887,GO:0017076,GO:0017111,GO:0022414,GO:0030554,GO:0032502,GO:0032553,GO:…	8.68389	5.43327	1.38713	3.91692	8.96886e-05	0.004412
TRINITY_DN140808_c0_g1	FTSHA_ARATH^FTSHA_ARATH^Q:2077-56,H:138-780^45.6%ID^E:2.15e-178^RecName: Full=ATP-dependent zinc metalloprotease FTSH 10, mitochondrial;^Eukaryota; Viridiplantae; Streptophyta; Embryophyta; Tracheophyta; Spermatophyta; Magnoliopsida; eudicotyledons; Gunneridae; Pentapetalae; rosids; malvids; Brassicales; Brassicaceae; Camelineae; Arabidopsis	GO:0000166,GO:0003674,GO:0003824,GO:0004175,GO:0004176,GO:0004222,GO:0005488,GO:0005524,GO:0005575,GO:0005739,GO:0005743,GO:0006508,GO:0006807,GO:0008150,GO:0008152,GO:0008233,GO:0008237,GO:0008270,GO:0009535,GO:0016020,GO:0016462,GO:0016787,GO:0016817,GO:0016818,GO:0016887,GO:0017076,GO:0017111,GO:0019538,GO:0019866,GO:0030554,GO:0031090,GO:0031966,GO:0032553,GO:0032555,GO:0032559,GO:0034357,GO:…	16.3221	4.46545	1.17649	3.79557	0.000147304	0.00606777
TRINITY_DN140842_c0_g1	PGK2_MOUSE^PGK2_MOUSE^Q:2-418,H:1-417^49.2%ID^E:5.67e-129^RecName: Full=Phosphoglycerate kinase 2;^Eukaryota; Metazoa; Chordata; Craniata; Vertebrata; Euteleostomi; Mammalia; Eutheria; Euarchontoglires; Glires; Rodentia; Myomorpha; Muroidea; Muridae; Murinae; Mus; Mus	GO:0000166,GO:0003674,GO:0003824,GO:0004618,GO:0005488,GO:0005524,GO:0005575,GO:0005737,GO:0005829,GO:0005929,GO:0005975,GO:0005996,GO:0006006,GO:0006082,GO:0006090,GO:0006091,GO:0006094,GO:0006096,GO:0006139,GO:0006163,GO:0006165,GO:0006725,GO:0006732,GO:0006733,GO:0006753,GO:0006757,GO:0006793,GO:0006796,GO:0006807,GO:0006928,GO:0008150,GO:0008152,GO:0009056,GO:0009058,GO:0009117,GO:0009123,GO:…	16.249	4.02995	1.29844	3.10368	0.00191127	0.0291553
TRINITY_DN140879_c0_g1	CSX2_SCHPO^CSX2_SCHPO^Q:223-297,H:672-745^30.7%ID^E:7.14e-06^RecName: Full=Protein csx2;^Eukaryota; Fungi; Dikarya; Ascomycota; Taphrinomycotina; Schizosaccharomycetes; Schizosaccharomycetales; Schizosaccharomycetaceae; Schizosaccharomyces	GO:0003674,GO:0005096,GO:0005488,GO:0005543,GO:0005575,GO:0005829,GO:0005886,GO:0006810,GO:0008047,GO:0008150,GO:0008270,GO:0008289,GO:0016020,GO:0016192,GO:0030234,GO:0030695,GO:0043167,GO:0043168,GO:0043169,GO:0044424,GO:0044444,GO:0044464,GO:0046872,GO:0046914,GO:0051179,GO:0051234,GO:0060589,GO:0098772	11.7268	4.50261	1.43656	3.13429	0.00172268	0.0274781
TRINITY_DN140998_c0_g1	Y1226_METJA^Y1226_METJA^Q:82-794,H:19-672^36.7%ID^E:5.37e-132^RecName: Full=Putative cation-transporting ATPase MJ1226;^Archaea; Methanobacteriati; Methanobacteriota; Methanomada group; Methanococci; Methanococcales; Methanocaldococcaceae; Methanocaldococcus	GO:0000166,GO:0003674,GO:0003824,GO:0005215,GO:0005488,GO:0005524,GO:0005575,GO:0005886,GO:0006810,GO:0006811,GO:0006812,GO:0006818,GO:0008150,GO:0008324,GO:0008553,GO:0015075,GO:0015077,GO:0015078,GO:0015399,GO:0015405,GO:0015662,GO:0015672,GO:0015992,GO:0016020,GO:0016462,GO:0016787,GO:0016817,GO:0016818,GO:0016820,GO:0016887,GO:0017076,GO:0017111,GO:0019829,GO:0022804,GO:0022853,GO:0022857,GO:…	48.4426	6.2141	1.44576	4.29816	1.72222e-05	0.00153495
TRINITY_DN141000_c0_g1	APDG_EMENI^APDG_EMENI^Q:1430-177,H:6-431^38.9%ID^E:6.21e-107^RecName: Full=Acyl-CoA dehydrogenase apdG {ECO:0000303|PubMed:17369821};^Eukaryota; Fungi; Dikarya; Ascomycota; Pezizomycotina; Eurotiomycetes; Eurotiomycetidae; Eurotiales; Aspergillaceae; Aspergillus; Aspergillus subgen. Nidulantes	GO:0000166,GO:0003674,GO:0003824,GO:0003995,GO:0005488,GO:0005575,GO:0005737,GO:0006082,GO:0006629,GO:0006631,GO:0006635,GO:0008150,GO:0008152,GO:0009056,GO:0009062,GO:0009987,GO:0016042,GO:0016054,GO:0016491,GO:0016627,GO:0019395,GO:0019752,GO:0030258,GO:0032787,GO:0033539,GO:0034440,GO:0036094,GO:0043167,GO:0043168,GO:0043226,GO:0043227,GO:0043229,GO:0043231,GO:0043436,GO:0044237,GO:0044238,GO:…	36.6473	8.11058	1.77063	4.58063	4.63583e-06	0.000682294
TRINITY_DN141022_c0_g1	RL43A_SCHPO^RL43A_SCHPO^Q:322-71,H:5-88^52.4%ID^E:1.12e-27^RecName: Full=Large ribosomal subunit protein eL43A {ECO:0000305};^Eukaryota; Fungi; Dikarya; Ascomycota; Taphrinomycotina; Schizosaccharomycetes; Schizosaccharomycetales; Schizosaccharomycetaceae; Schizosaccharomyces	GO:0002181,GO:0003674,GO:0003735,GO:0005198,GO:0005488,GO:0005575,GO:0005829,GO:0006412,GO:0006518,GO:0006807,GO:0008150,GO:0008152,GO:0008270,GO:0009058,GO:0009059,GO:0009987,GO:0015934,GO:0019538,GO:0022625,GO:0030529,GO:0032991,GO:0034641,GO:0034645,GO:0043043,GO:0043167,GO:0043169,GO:0043170,GO:0043603,GO:0043604,GO:0044237,GO:0044238,GO:0044249,GO:0044260,GO:0044267,GO:0044271,GO:0044391,GO:…	173.836	4.61115	1.20896	3.81414	0.000136659	0.00579588
TRINITY_DN141068_c0_g1	SYFB_CAEEL^SYFB_CAEEL^Q:21-618,H:20-591^34.9%ID^E:3.93e-101^RecName: Full=Phenylalanine--tRNA ligase beta subunit;^Eukaryota; Metazoa; Ecdysozoa; Nematoda; Chromadorea; Rhabditida; Rhabditina; Rhabditomorpha; Rhabditoidea; Rhabditidae; Peloderinae; Caenorhabditis	GO:0000166,GO:0000287,GO:0003674,GO:0003676,GO:0003723,GO:0003824,GO:0004812,GO:0004826,GO:0005488,GO:0005524,GO:0005575,GO:0006082,GO:0006139,GO:0006399,GO:0006418,GO:0006432,GO:0006520,GO:0006725,GO:0006807,GO:0008150,GO:0008152,GO:0009328,GO:0009987,GO:0016070,GO:0016874,GO:0016875,GO:0016876,GO:0017076,GO:0019752,GO:0030554,GO:0032553,GO:0032555,GO:0032559,GO:0032991,GO:0034641,GO:0034660,GO:…	10.0771	4.81835	1.53042	3.14839	0.00164173	0.0266229
TRINITY_DN141119_c0_g1	PHS1_DICDI^PHS1_DICDI^Q:21-853,H:36-847^48.1%ID^E:1.29e-261^RecName: Full=Glycogen phosphorylase 1;^Eukaryota; Amoebozoa; Evosea; Eumycetozoa; Dictyostelia; Dictyosteliales; Dictyosteliaceae; Dictyostelium	GO:0000166,GO:0000272,GO:0003674,GO:0003824,GO:0004645,GO:0005488,GO:0005575,GO:0005737,GO:0005975,GO:0005976,GO:0005977,GO:0005980,GO:0006073,GO:0006091,GO:0006112,GO:0008150,GO:0008152,GO:0008184,GO:0009056,GO:0009057,GO:0009251,GO:0009987,GO:0010033,GO:0010243,GO:0014070,GO:0014074,GO:0015980,GO:0016052,GO:0016740,GO:0016757,GO:0016758,GO:0019842,GO:0030170,GO:0036094,GO:0042221,GO:0043167,GO:…	10.1731	5.98996	1.41441	4.23494	2.28612e-05	0.00183618
TRINITY_DN141163_c0_g1	SYKC_SCHPO^SYKC_SCHPO^Q:50-543,H:74-580^49.9%ID^E:8.78e-173^RecName: Full=Lysine--tRNA ligase, cytoplasmic;^Eukaryota; Fungi; Dikarya; Ascomycota; Taphrinomycotina; Schizosaccharomycetes; Schizosaccharomycetales; Schizosaccharomycetaceae; Schizosaccharomyces	GO:0000049,GO:0000166,GO:0002181,GO:0003674,GO:0003676,GO:0003723,GO:0003824,GO:0004812,GO:0004824,GO:0005488,GO:0005524,GO:0005575,GO:0005737,GO:0006082,GO:0006139,GO:0006399,GO:0006412,GO:0006418,GO:0006430,GO:0006518,GO:0006520,GO:0006725,GO:0006807,GO:0008150,GO:0008152,GO:0009058,GO:0009059,GO:0009987,GO:0016070,GO:0016874,GO:0016875,GO:0016876,GO:0017076,GO:0019538,GO:0019752,GO:0030554,GO:…	19.9658	4.22669	1.26374	3.34459	0.000824049	0.0174473
TRINITY_DN141169_c0_g1	SCP33_ARATH^SCP33_ARATH^Q:35-574,H:37-478^26.8%ID^E:7.45e-39^RecName: Full=Serine carboxypeptidase-like 33;^Eukaryota; Viridiplantae; Streptophyta; Embryophyta; Tracheophyta; Spermatophyta; Magnoliopsida; eudicotyledons; Gunneridae; Pentapetalae; rosids; malvids; Brassicales; Brassicaceae; Camelineae; Arabidopsis	GO:0003674,GO:0003824,GO:0004180,GO:0004185,GO:0005575,GO:0005576,GO:0006508,GO:0006807,GO:0008150,GO:0008152,GO:0008233,GO:0008236,GO:0008238,GO:0016787,GO:0017171,GO:0019538,GO:0043170,GO:0044238,GO:0070008,GO:0070011,GO:0071704,GO:1901564	44.6557	4.06997	1.16132	3.50462	0.00045726	0.0120994
TRINITY_DN141181_c0_g1	HEM6_DROME^HEM6_DROME^Q:120-365,H:134-383^33.3%ID^E:2.84e-36^RecName: Full=Oxygen-dependent coproporphyrinogen-III oxidase;^Eukaryota; Metazoa; Ecdysozoa; Arthropoda; Hexapoda; Insecta; Pterygota; Neoptera; Endopterygota; Diptera; Brachycera; Muscomorpha; Ephydroidea; Drosophilidae; Drosophila; Sophophora	GO:0003674,GO:0003824,GO:0004109,GO:0005488,GO:0005515,GO:0005575,GO:0005737,GO:0005739,GO:0006725,GO:0006778,GO:0006779,GO:0006782,GO:0006783,GO:0006807,GO:0008150,GO:0008152,GO:0009058,GO:0009987,GO:0016491,GO:0016627,GO:0016634,GO:0018130,GO:0019438,GO:0033013,GO:0033014,GO:0034641,GO:0042168,GO:0042440,GO:0042802,GO:0042803,GO:0043226,GO:0043227,GO:0043229,GO:0043231,GO:0044237,GO:0044249,GO:…	5.83859	5.27064	1.83369	2.87434	0.00404869	0.0472431
TRINITY_DN1412_c0_g1	YELF2_DROME^YELF2_DROME^Q:73-372,H:111-418^26.5%ID^E:3.73e-23^RecName: Full=L-dopachrome tautomerase yellow-f2 {ECO:0000305};^Eukaryota; Metazoa; Ecdysozoa; Arthropoda; Hexapoda; Insecta; Pterygota; Neoptera; Endopterygota; Diptera; Brachycera; Muscomorpha; Ephydroidea; Drosophilidae; Drosophila; Sophophora	GO:0003674,GO:0003824,GO:0004167,GO:0005575,GO:0005576,GO:0006082,GO:0006520,GO:0006570,GO:0006582,GO:0006583,GO:0006725,GO:0006807,GO:0008150,GO:0008152,GO:0009058,GO:0009072,GO:0009987,GO:0016853,GO:0016860,GO:0016863,GO:0018130,GO:0018958,GO:0019438,GO:0019748,GO:0019752,GO:0034641,GO:0042430,GO:0042435,GO:0042438,GO:0042440,GO:0043436,GO:0043473,GO:0044237,GO:0044238,GO:0044249,GO:0044271,GO:…	3790.51	0.404609	0.135482	2.98645	0.00282235	0.0375046
TRINITY_DN141205_c0_g1	CSK22_ARATH^CSK22_ARATH^Q:26-333,H:87-394^49.2%ID^E:1.48e-107^RecName: Full=Casein kinase II subunit alpha-2;^Eukaryota; Viridiplantae; Streptophyta; Embryophyta; Tracheophyta; Spermatophyta; Magnoliopsida; eudicotyledons; Gunneridae; Pentapetalae; rosids; malvids; Brassicales; Brassicaceae; Camelineae; Arabidopsis	GO:0000166,GO:0003674,GO:0003824,GO:0004672,GO:0004674,GO:0005488,GO:0005524,GO:0005575,GO:0005634,GO:0005730,GO:0006464,GO:0006468,GO:0006793,GO:0006796,GO:0006807,GO:0008150,GO:0008152,GO:0009987,GO:0016301,GO:0016310,GO:0016740,GO:0016772,GO:0016773,GO:0017076,GO:0019538,GO:0030554,GO:0032553,GO:0032555,GO:0032559,GO:0035639,GO:0036094,GO:0036211,GO:0042752,GO:0043167,GO:0043168,GO:0043170,GO:…	10.7249	5.60709	1.31377	4.26795	1.97278e-05	0.00166817
TRINITY_DN141231_c0_g1	PHB4_ARATH^PHB4_ARATH^Q:11-273,H:14-276^55.5%ID^E:3.81e-92^RecName: Full=Prohibitin-4, mitochondrial;^Eukaryota; Viridiplantae; Streptophyta; Embryophyta; Tracheophyta; Spermatophyta; Magnoliopsida; eudicotyledons; Gunneridae; Pentapetalae; rosids; malvids; Brassicales; Brassicaceae; Camelineae; Arabidopsis	GO:0000325,GO:0005575,GO:0005618,GO:0005739,GO:0005743,GO:0005773,GO:0005829,GO:0005886,GO:0009505,GO:0016020,GO:0019866,GO:0030312,GO:0031090,GO:0031966,GO:0043226,GO:0043227,GO:0043229,GO:0043231,GO:0044422,GO:0044424,GO:0044429,GO:0044444,GO:0044446,GO:0044464	15.1742	4.43756	1.33747	3.31787	0.000907067	0.0185627
TRINITY_DN141235_c0_g1	TBA_DAUCA^TBA_DAUCA^Q:5-446,H:1-439^47.3%ID^E:2.42e-141^RecName: Full=Tubulin alpha chain;^Eukaryota; Viridiplantae; Streptophyta; Embryophyta; Tracheophyta; Spermatophyta; Magnoliopsida; eudicotyledons; Gunneridae; Pentapetalae; asterids; campanulids; Apiales; Apiaceae; Apioideae; Scandiceae; Daucinae; Daucus; Daucus sect. Daucus	GO:0000166,GO:0001882,GO:0001883,GO:0003674,GO:0003824,GO:0005198,GO:0005200,GO:0005488,GO:0005525,GO:0005575,GO:0005737,GO:0005874,GO:0007017,GO:0008150,GO:0009987,GO:0016787,GO:0017076,GO:0019001,GO:0032549,GO:0032550,GO:0032553,GO:0032555,GO:0032561,GO:0035639,GO:0036094,GO:0043167,GO:0043168,GO:0043169,GO:0044422,GO:0044424,GO:0044430,GO:0044446,GO:0044464,GO:0046872,GO:0097159,GO:0097367,GO:…	21.5816	4.78782	1.31078	3.65265	0.00025955	0.00851449
TRINITY_DN141253_c0_g1	DHAS_HELPJ^DHAS_HELPJ^Q:4-368,H:5-344^35.8%ID^E:6.32e-45^RecName: Full=Aspartate-semialdehyde dehydrogenase {ECO:0000255|HAMAP-Rule:MF_02121};^Bacteria; Pseudomonadati; Campylobacterota; Epsilonproteobacteria; Campylobacterales; Helicobacteraceae; Helicobacter	GO:0000096,GO:0000097,GO:0000166,GO:0003674,GO:0003824,GO:0004073,GO:0005488,GO:0005515,GO:0006082,GO:0006520,GO:0006549,GO:0006553,GO:0006555,GO:0006566,GO:0006790,GO:0006807,GO:0008150,GO:0008152,GO:0008652,GO:0009058,GO:0009066,GO:0009067,GO:0009081,GO:0009082,GO:0009085,GO:0009086,GO:0009088,GO:0009089,GO:0009097,GO:0009987,GO:0016053,GO:0016491,GO:0016620,GO:0016903,GO:0019752,GO:0019877,GO:…	7.43249	5.32812	1.60883	3.3118	0.000926963	0.0188223
TRINITY_DN141327_c0_g1	TBP_ACEPE^TBP_ACEPE^Q:523-703,H:11-190^44.8%ID^E:1.17e-46^RecName: Full=TATA-box-binding protein;^Eukaryota; Viridiplantae; Chlorophyta; Ulvophyceae; TCBD clade; Dasycladales; Polyphysaceae; Acetabularia	GO:0003674,GO:0003676,GO:0003677,GO:0005488,GO:0005575,GO:0005634,GO:0006139,GO:0006352,GO:0006725,GO:0006807,GO:0008150,GO:0008152,GO:0009058,GO:0009059,GO:0009987,GO:0016070,GO:0018130,GO:0019438,GO:0032774,GO:0034641,GO:0034654,GO:0043170,GO:0043226,GO:0043227,GO:0043229,GO:0043231,GO:0044237,GO:0044238,GO:0044249,GO:0044260,GO:0044271,GO:0044424,GO:0044464,GO:0046483,GO:0071704,GO:0090304,GO:…	7.35511	3.66179	1.26374	2.89757	0.00376063	0.0450581
TRINITY_DN141328_c0_g1	NQRED_PSEAE^NQRED_PSEAE^Q:2-317,H:5-319^47.2%ID^E:6.07e-95^RecName: Full=NADH:quinone reductase {ECO:0000303|PubMed:27502282};^Bacteria; Pseudomonadati; Pseudomonadota; Gammaproteobacteria; Pseudomonadales; Pseudomonadaceae; Pseudomonas	GO:0000166,GO:0003674,GO:0003824,GO:0003954,GO:0004497,GO:0005488,GO:0016491,GO:0016651,GO:0016655,GO:0016701,GO:0016703,GO:0018580,GO:0036094,GO:0050136,GO:0097159,GO:1901265,GO:1901363	10.5738	7.73241	1.64851	4.69054	2.72479e-06	0.000479637
TRINITY_DN141346_c0_g1	RU2B_HUMAN^RU2B_HUMAN^Q:9-124,H:8-128^30.6%ID^E:2.89e-11^RecName: Full=U2 small nuclear ribonucleoprotein B'';^Eukaryota; Metazoa; Chordata; Craniata; Vertebrata; Euteleostomi; Mammalia; Eutheria; Euarchontoglires; Primates; Haplorrhini; Catarrhini; Hominidae; Homo	GO:0000245,GO:0000375,GO:0000377,GO:0000398,GO:0001650,GO:0003674,GO:0003676,GO:0003723,GO:0005488,GO:0005575,GO:0005634,GO:0005654,GO:0005681,GO:0005684,GO:0005685,GO:0005686,GO:0006139,GO:0006396,GO:0006397,GO:0006725,GO:0006807,GO:0008150,GO:0008152,GO:0008380,GO:0009987,GO:0016043,GO:0016070,GO:0016071,GO:0016604,GO:0016607,GO:0017069,GO:0022607,GO:0022618,GO:0030529,GO:0030532,GO:0030619,GO:…	16.8171	5.65919	1.34905	4.19495	2.72932e-05	0.00208037
TRINITY_DN141348_c0_g1	DEGS1_BOVIN^DEGS1_BOVIN^Q:41-349,H:7-315^42.9%ID^E:8.45e-80^RecName: Full=Sphingolipid delta(4)-desaturase DES1 {ECO:0000305};^Eukaryota; Metazoa; Chordata; Craniata; Vertebrata; Euteleostomi; Mammalia; Eutheria; Laurasiatheria; Artiodactyla; Ruminantia; Pecora; Bovidae; Bovinae; Bos	GO:0003674,GO:0003824,GO:0005575,GO:0005789,GO:0006082,GO:0006629,GO:0006631,GO:0006633,GO:0006643,GO:0006665,GO:0006672,GO:0006807,GO:0007009,GO:0008150,GO:0008152,GO:0008610,GO:0009058,GO:0009987,GO:0016020,GO:0016043,GO:0016053,GO:0016491,GO:0016705,GO:0016853,GO:0016859,GO:0019752,GO:0030148,GO:0031090,GO:0031966,GO:0032787,GO:0034641,GO:0042284,GO:0043217,GO:0043436,GO:0043603,GO:0043604,GO:…	7.66042	4.03924	1.37923	2.92862	0.00340473	0.0421807
TRINITY_DN14136_c0_g1	U520_DROME^U520_DROME^Q:4-260,H:1886-2142^79%ID^E:7.64e-136^RecName: Full=U5 small nuclear ribonucleoprotein 200 kDa helicase {ECO:0000250|UniProtKB:O75643};^Eukaryota; Metazoa; Ecdysozoa; Arthropoda; Hexapoda; Insecta; Pterygota; Neoptera; Endopterygota; Diptera; Brachycera; Muscomorpha; Ephydroidea; Drosophilidae; Drosophila; Sophophora	GO:0000166,GO:0000278,GO:0000375,GO:0000377,GO:0000381,GO:0000388,GO:0000398,GO:0003674,GO:0003676,GO:0003724,GO:0003824,GO:0004386,GO:0005488,GO:0005524,GO:0005575,GO:0005634,GO:0005681,GO:0006139,GO:0006396,GO:0006397,GO:0006725,GO:0006807,GO:0007049,GO:0007276,GO:0007283,GO:0007419,GO:0008150,GO:0008152,GO:0008380,GO:0009987,GO:0010468,GO:0016043,GO:0016070,GO:0016071,GO:0016462,GO:0016787,GO:…	334.542	0.764757	0.26069	2.93359	0.0033507	0.0417829
TRINITY_DN141371_c0_g1	DRS1_PICST^DRS1_PICST^Q:29-476,H:215-682^36.8%ID^E:8.03e-76^RecName: Full=ATP-dependent RNA helicase DRS1;^Eukaryota; Fungi; Dikarya; Ascomycota; Saccharomycotina; Pichiomycetes; Debaryomycetaceae; Scheffersomyces	GO:0000166,GO:0003674,GO:0003676,GO:0003677,GO:0003723,GO:0003724,GO:0003824,GO:0004386,GO:0005488,GO:0005524,GO:0005575,GO:0005730,GO:0005829,GO:0006139,GO:0006364,GO:0006396,GO:0006725,GO:0006807,GO:0008150,GO:0008152,GO:0009987,GO:0016070,GO:0016072,GO:0016462,GO:0016787,GO:0016817,GO:0016818,GO:0016887,GO:0017076,GO:0017111,GO:0030554,GO:0032553,GO:0032555,GO:0032559,GO:0034470,GO:0034641,GO:…	14.1043	4.98402	1.41946	3.51122	0.000446055	0.0119716
TRINITY_DN141380_c0_g1	AROF_SCHPO^AROF_SCHPO^Q:17-406,H:14-368^47.7%ID^E:4.14e-114^RecName: Full=Putative phospho-2-dehydro-3-deoxyheptonate aldolase;^Eukaryota; Fungi; Dikarya; Ascomycota; Taphrinomycotina; Schizosaccharomycetes; Schizosaccharomycetales; Schizosaccharomycetaceae; Schizosaccharomyces	GO:0003674,GO:0003824,GO:0003849,GO:0005575,GO:0005634,GO:0005737,GO:0005739,GO:0005829,GO:0006082,GO:0006520,GO:0006725,GO:0006807,GO:0008150,GO:0008152,GO:0008652,GO:0009058,GO:0009072,GO:0009073,GO:0009423,GO:0009987,GO:0016053,GO:0016740,GO:0016765,GO:0019438,GO:0019752,GO:0043226,GO:0043227,GO:0043229,GO:0043231,GO:0043436,GO:0043648,GO:0043650,GO:0044237,GO:0044238,GO:0044249,GO:0044281,GO:…	32.0538	4.17364	1.26777	3.2921	0.000994436	0.0196346
TRINITY_DN141387_c0_g1	RS18_CHLRE^RS18_CHLRE^Q:32-478,H:5-153^42.3%ID^E:8.29e-37^RecName: Full=Small ribosomal subunit protein uS13 {ECO:0000305};^Eukaryota; Viridiplantae; Chlorophyta; core chlorophytes; Chlorophyceae; CS clade; Chlamydomonadales; Chlamydomonadaceae; Chlamydomonas	GO:0003674,GO:0003676,GO:0003723,GO:0003735,GO:0005198,GO:0005488,GO:0005575,GO:0005737,GO:0005840,GO:0006412,GO:0006518,GO:0006807,GO:0008150,GO:0008152,GO:0009058,GO:0009059,GO:0009987,GO:0019538,GO:0019843,GO:0030529,GO:0032991,GO:0034641,GO:0034645,GO:0043043,GO:0043170,GO:0043226,GO:0043228,GO:0043229,GO:0043232,GO:0043603,GO:0043604,GO:0044237,GO:0044238,GO:0044249,GO:0044260,GO:0044267,GO:…	83.8921	4.93961	1.31415	3.7588	0.000170729	0.00661522
TRINITY_DN141451_c0_g1	TAZ_PONPY^TAZ_PONPY^Q:1210-1680,H:92-239^33.5%ID^E:1.48e-15^RecName: Full=Tafazzin;^Eukaryota; Metazoa; Chordata; Craniata; Vertebrata; Euteleostomi; Mammalia; Eutheria; Euarchontoglires; Primates; Haplorrhini; Catarrhini; Hominidae; Pongo	GO:0003674,GO:0003824,GO:0005575,GO:0005739,GO:0005741,GO:0005743,GO:0006629,GO:0006644,GO:0006650,GO:0006793,GO:0006796,GO:0006996,GO:0007005,GO:0007006,GO:0007007,GO:0008150,GO:0008152,GO:0008374,GO:0009987,GO:0016020,GO:0016043,GO:0016740,GO:0016746,GO:0016747,GO:0019637,GO:0019866,GO:0019867,GO:0031090,GO:0031966,GO:0031968,GO:0032048,GO:0035965,GO:0043226,GO:0043227,GO:0043229,GO:0043231,GO:…	9.3225	6.59257	2.11975	3.11007	0.00187044	0.0288472
TRINITY_DN141515_c0_g1	RPA12_HUMAN^RPA12_HUMAN^Q:687-385,H:16-120^34%ID^E:3.78e-13^RecName: Full=DNA-directed RNA polymerase I subunit RPA12 {ECO:0000305|Ref.2};^Eukaryota; Metazoa; Chordata; Craniata; Vertebrata; Euteleostomi; Mammalia; Eutheria; Euarchontoglires; Primates; Haplorrhini; Catarrhini; Hominidae; Homo	GO:0000428,GO:0003674,GO:0003676,GO:0003824,GO:0003899,GO:0005488,GO:0005575,GO:0005654,GO:0005736,GO:0006139,GO:0006353,GO:0006363,GO:0006725,GO:0006807,GO:0008150,GO:0008152,GO:0008270,GO:0009058,GO:0009059,GO:0009987,GO:0016070,GO:0016740,GO:0016772,GO:0016779,GO:0018130,GO:0019438,GO:0030880,GO:0032774,GO:0032991,GO:0034062,GO:0034641,GO:0034654,GO:0043167,GO:0043169,GO:0043170,GO:0044237,GO:…	5.05525	4.70226	1.60631	2.92737	0.0034184	0.0422881
TRINITY_DN141620_c0_g1	ATP9_RHIOR^ATP9_RHIOR^Q:262-459,H:8-73^39.4%ID^E:2e-10^RecName: Full=ATP synthase subunit 9, mitochondrial {ECO:0000250|UniProtKB:P61829};^Eukaryota; Fungi; Fungi incertae sedis; Mucoromycota; Mucoromycotina; Mucoromycetes; Mucorales; Mucorineae; Rhizopodaceae; Rhizopus	GO:0003674,GO:0005215,GO:0005488,GO:0005575,GO:0006139,GO:0006163,GO:0006164,GO:0006725,GO:0006753,GO:0006754,GO:0006793,GO:0006796,GO:0006807,GO:0006810,GO:0006811,GO:0006812,GO:0006818,GO:0008150,GO:0008152,GO:0008289,GO:0008324,GO:0009058,GO:0009117,GO:0009123,GO:0009124,GO:0009126,GO:0009127,GO:0009141,GO:0009142,GO:0009144,GO:0009145,GO:0009150,GO:0009152,GO:0009156,GO:0009161,GO:0009165,GO:…	38.7735	4.12511	1.21699	3.3896	0.000699953	0.0157247
TRINITY_DN141664_c0_g1	KCR1_ARATH^KCR1_ARATH^Q:8-895,H:16-312^36%ID^E:3.09e-61^RecName: Full=Very-long-chain 3-oxoacyl-CoA reductase 1;^Eukaryota; Viridiplantae; Streptophyta; Embryophyta; Tracheophyta; Spermatophyta; Magnoliopsida; eudicotyledons; Gunneridae; Pentapetalae; rosids; malvids; Brassicales; Brassicaceae; Camelineae; Arabidopsis	GO:0000038,GO:0003006,GO:0003674,GO:0003824,GO:0005575,GO:0005739,GO:0005783,GO:0005789,GO:0006082,GO:0006629,GO:0006631,GO:0006633,GO:0007275,GO:0008150,GO:0008152,GO:0008610,GO:0009058,GO:0009790,GO:0009793,GO:0009987,GO:0016020,GO:0016053,GO:0016491,GO:0016614,GO:0016616,GO:0018454,GO:0019752,GO:0022414,GO:0032501,GO:0032502,GO:0032787,GO:0042761,GO:0043226,GO:0043227,GO:0043229,GO:0043231,GO:…	5.83801	4.45669	1.28307	3.47345	0.00051381	0.0129657
TRINITY_DN141691_c0_g1	UBC2_ARATH^UBC2_ARATH^Q:835-407,H:7-149^51%ID^E:5.4e-47^RecName: Full=Ubiquitin-conjugating enzyme E2 2;^Eukaryota; Viridiplantae; Streptophyta; Embryophyta; Tracheophyta; Spermatophyta; Magnoliopsida; eudicotyledons; Gunneridae; Pentapetalae; rosids; malvids; Brassicales; Brassicaceae; Camelineae; Arabidopsis	GO:0000166,GO:0003006,GO:0003674,GO:0003824,GO:0004842,GO:0005488,GO:0005524,GO:0006464,GO:0006508,GO:0006511,GO:0006807,GO:0008150,GO:0008152,GO:0009056,GO:0009057,GO:0009987,GO:0010228,GO:0016567,GO:0016740,GO:0017076,GO:0019538,GO:0019787,GO:0019941,GO:0022414,GO:0030554,GO:0032446,GO:0032502,GO:0032553,GO:0032555,GO:0032559,GO:0035639,GO:0036094,GO:0036211,GO:0043167,GO:0043168,GO:0043170,GO:…	5.54568	6.03054	1.82549	3.30352	0.000954796	0.019104
TRINITY_DN141742_c0_g1	CDC5L_ARATH^CDC5L_ARATH^Q:1-221,H:1-221^50.9%ID^E:9.79e-54^RecName: Full=Cell division cycle 5-like protein;^Eukaryota; Viridiplantae; Streptophyta; Embryophyta; Tracheophyta; Spermatophyta; Magnoliopsida; eudicotyledons; Gunneridae; Pentapetalae; rosids; malvids; Brassicales; Brassicaceae; Camelineae; Arabidopsis	GO:0000375,GO:0000377,GO:0000398,GO:0000974,GO:0001071,GO:0002376,GO:0003674,GO:0003676,GO:0003677,GO:0003700,GO:0005488,GO:0005575,GO:0005576,GO:0005681,GO:0006139,GO:0006259,GO:0006281,GO:0006355,GO:0006396,GO:0006397,GO:0006725,GO:0006807,GO:0006950,GO:0006952,GO:0006955,GO:0006974,GO:0008150,GO:0008152,GO:0008380,GO:0009605,GO:0009607,GO:0009617,GO:0009620,GO:0009889,GO:0009987,GO:0010468,GO:…	8.55767	4.48276	1.50443	2.97971	0.00288518	0.0380333
TRINITY_DN141826_c0_g1	HIRL2_ORYSJ^HIRL2_ORYSJ^Q:1-257,H:2-259^37.3%ID^E:1.46e-49^RecName: Full=Hypersensitive-induced response protein-like protein 2;^Eukaryota; Viridiplantae; Streptophyta; Embryophyta; Tracheophyta; Spermatophyta; Magnoliopsida; Liliopsida; Poales; Poaceae; BOP clade; Oryzoideae; Oryzeae; Oryzinae; Oryza; Oryza sativa		13.9074	5.41232	1.52994	3.5376	0.000403777	0.0111955
TRINITY_DN142040_c0_g1	SF3A2_HUMAN^SF3A2_HUMAN^Q:1-240,H:1-227^41.7%ID^E:3.51e-52^RecName: Full=Splicing factor 3A subunit 2;^Eukaryota; Metazoa; Chordata; Craniata; Vertebrata; Euteleostomi; Mammalia; Eutheria; Euarchontoglires; Primates; Haplorrhini; Catarrhini; Hominidae; Homo	GO:0000245,GO:0000375,GO:0000377,GO:0000389,GO:0000398,GO:0003674,GO:0003676,GO:0003723,GO:0005488,GO:0005575,GO:0005634,GO:0005654,GO:0005681,GO:0005684,GO:0005686,GO:0006139,GO:0006376,GO:0006396,GO:0006397,GO:0006725,GO:0006807,GO:0008150,GO:0008152,GO:0008270,GO:0008380,GO:0009987,GO:0010720,GO:0010975,GO:0010976,GO:0016043,GO:0016070,GO:0016071,GO:0016604,GO:0016607,GO:0022607,GO:0022618,GO:…	6.67403	5.58781	1.60373	3.48426	0.000493505	0.0126856
TRINITY_DN14215_c0_g1	RRP5_MOUSE^RRP5_MOUSE^Q:253-536,H:1576-1859^47.2%ID^E:2.91e-76^RecName: Full=Protein RRP5 homolog;^Eukaryota; Metazoa; Chordata; Craniata; Vertebrata; Euteleostomi; Mammalia; Eutheria; Euarchontoglires; Glires; Rodentia; Myomorpha; Muroidea; Muridae; Murinae; Mus; Mus	GO:0003674,GO:0003676,GO:0005488,GO:0005515,GO:0005575,GO:0005634,GO:0005730,GO:0005829,GO:0006139,GO:0006364,GO:0006396,GO:0006725,GO:0006807,GO:0008134,GO:0008150,GO:0008152,GO:0009987,GO:0016070,GO:0016072,GO:0034470,GO:0034641,GO:0034660,GO:0043170,GO:0043226,GO:0043227,GO:0043228,GO:0043229,GO:0043231,GO:0043232,GO:0044237,GO:0044238,GO:0044260,GO:0044422,GO:0044424,GO:0044428,GO:0044444,GO:…	822.732	0.742412	0.206236	3.59982	0.000318432	0.0096176
TRINITY_DN142293_c0_g1	TMM65_MOUSE^TMM65_MOUSE^Q:50-173,H:109-229^38.7%ID^E:3.46e-21^RecName: Full=Transmembrane protein 65;^Eukaryota; Metazoa; Chordata; Craniata; Vertebrata; Euteleostomi; Mammalia; Eutheria; Euarchontoglires; Glires; Rodentia; Myomorpha; Muroidea; Muridae; Murinae; Mus; Mus	GO:0003205,GO:0003231,GO:0003674,GO:0005488,GO:0005515,GO:0005575,GO:0005730,GO:0005739,GO:0005743,GO:0005886,GO:0005911,GO:0008016,GO:0008150,GO:0014704,GO:0016020,GO:0019866,GO:0023051,GO:0023052,GO:0030054,GO:0031090,GO:0031966,GO:0032501,GO:0032502,GO:0035637,GO:0043226,GO:0043227,GO:0043228,GO:0043229,GO:0043231,GO:0043232,GO:0044057,GO:0044291,GO:0044422,GO:0044424,GO:0044428,GO:0044429,GO:…	3.07501	5.72563	2.00576	2.8546	0.00430914	0.0493291
TRINITY_DN142320_c0_g1	ARL1_BOVIN^ARL1_BOVIN^Q:1171-641,H:1-175^52.5%ID^E:1.42e-59^RecName: Full=ADP-ribosylation factor-like protein 1;^Eukaryota; Metazoa; Chordata; Craniata; Vertebrata; Euteleostomi; Mammalia; Eutheria; Laurasiatheria; Artiodactyla; Ruminantia; Pecora; Bovidae; Bovinae; Bos	GO:0000139,GO:0000166,GO:0001882,GO:0001883,GO:0003674,GO:0003824,GO:0003924,GO:0005488,GO:0005525,GO:0005575,GO:0005737,GO:0005794,GO:0005802,GO:0005829,GO:0006810,GO:0006886,GO:0006996,GO:0007030,GO:0008047,GO:0008104,GO:0008150,GO:0008152,GO:0009404,GO:0009987,GO:0015031,GO:0015833,GO:0016004,GO:0016020,GO:0016043,GO:0016192,GO:0016197,GO:0016462,GO:0016482,GO:0016787,GO:0016817,GO:0016818,GO:…	9.6298	4.0553	1.40219	2.89212	0.00382654	0.0455547
TRINITY_DN142395_c0_g1	RPF1_DROME^RPF1_DROME^Q:42-324,H:104-385^32.1%ID^E:1.91e-42^RecName: Full=Probable ribosome production factor 1;^Eukaryota; Metazoa; Ecdysozoa; Arthropoda; Hexapoda; Insecta; Pterygota; Neoptera; Endopterygota; Diptera; Brachycera; Muscomorpha; Ephydroidea; Drosophilidae; Drosophila; Sophophora	GO:0000460,GO:0000470,GO:0003674,GO:0003676,GO:0003723,GO:0005488,GO:0005575,GO:0005730,GO:0006139,GO:0006364,GO:0006396,GO:0006725,GO:0006807,GO:0008150,GO:0008152,GO:0009987,GO:0016070,GO:0016072,GO:0019843,GO:0022613,GO:0030529,GO:0030684,GO:0030687,GO:0032991,GO:0034470,GO:0034641,GO:0034660,GO:0042134,GO:0042254,GO:0043170,GO:0043226,GO:0043228,GO:0043229,GO:0043232,GO:0044085,GO:0044237,GO:…	13.886	4.3573	1.43999	3.02593	0.00247872	0.0344428
TRINITY_DN142445_c0_g1	RL24_SORC5^RL24_SORC5^Q:684-983,H:4-102^30.7%ID^E:5.22e-09^RecName: Full=Large ribosomal subunit protein uL24 {ECO:0000255|HAMAP-Rule:MF_01326};^Bacteria; Pseudomonadati; Myxococcota; Polyangia; Polyangiales; Polyangiaceae; Sorangium	GO:0003674,GO:0003676,GO:0003723,GO:0003735,GO:0005198,GO:0005488,GO:0005575,GO:0005840,GO:0006412,GO:0006518,GO:0006807,GO:0008150,GO:0008152,GO:0009058,GO:0009059,GO:0009987,GO:0019538,GO:0019843,GO:0030529,GO:0032991,GO:0034641,GO:0034645,GO:0043043,GO:0043170,GO:0043226,GO:0043228,GO:0043229,GO:0043232,GO:0043603,GO:0043604,GO:0044237,GO:0044238,GO:0044249,GO:0044260,GO:0044267,GO:0044271,GO:…	38.1227	4.49912	1.1642	3.86455	0.000111296	0.00506329
TRINITY_DN142496_c0_g1	DNAL1_DANRE^DNAL1_DANRE^Q:2-178,H:4-181^44.9%ID^E:7.05e-24^RecName: Full=Dynein axonemal light chain 1;^Eukaryota; Metazoa; Chordata; Craniata; Vertebrata; Euteleostomi; Actinopterygii; Neopterygii; Teleostei; Ostariophysi; Cypriniformes; Danionidae; Danioninae; Danio	GO:0003674,GO:0005488,GO:0005515,GO:0005575,GO:0005737,GO:0005874,GO:0005875,GO:0006461,GO:0008092,GO:0008150,GO:0009987,GO:0015631,GO:0016043,GO:0022607,GO:0030286,GO:0032991,GO:0034622,GO:0036158,GO:0042995,GO:0043014,GO:0043234,GO:0043623,GO:0043933,GO:0044422,GO:0044424,GO:0044430,GO:0044446,GO:0044464,GO:0045504,GO:0065003,GO:0070286,GO:0071822,GO:0071840,GO:0099080,GO:0099081,GO:0099512,GO:…	4.44972	5.3547	1.52286	3.51622	0.000437738	0.0118177
TRINITY_DN142536_c0_g1	PESC_MONBE^PESC_MONBE^Q:15-501,H:5-498^29.6%ID^E:5.59e-50^RecName: Full=Pescadillo homolog {ECO:0000255|HAMAP-Rule:MF_03028};^Eukaryota; Choanoflagellata; Craspedida; Salpingoecidae; Monosiga	GO:0000460,GO:0000463,GO:0000466,GO:0000470,GO:0003674,GO:0003676,GO:0003723,GO:0005488,GO:0005575,GO:0005654,GO:0005730,GO:0006139,GO:0006364,GO:0006396,GO:0006725,GO:0006807,GO:0008150,GO:0008152,GO:0009987,GO:0016070,GO:0016072,GO:0022613,GO:0030529,GO:0030684,GO:0030687,GO:0032991,GO:0034470,GO:0034641,GO:0034660,GO:0042254,GO:0043021,GO:0043170,GO:0043226,GO:0043228,GO:0043229,GO:0043232,GO:…	18.0603	3.66252	1.19469	3.06566	0.00217187	0.0316233
TRINITY_DN142539_c0_g1	ISPH_SYNE7^ISPH_SYNE7^Q:94-513,H:2-398^50.8%ID^E:1.29e-138^RecName: Full=4-hydroxy-3-methylbut-2-enyl diphosphate reductase {ECO:0000255|HAMAP-Rule:MF_00191};^Bacteria; Bacillati; Cyanobacteriota; Cyanophyceae; Synechococcales; Synechococcaceae; Synechococcus	GO:0003674,GO:0003824,GO:0005488,GO:0006081,GO:0006082,GO:0006090,GO:0006629,GO:0006644,GO:0006720,GO:0006721,GO:0006793,GO:0006796,GO:0008150,GO:0008152,GO:0008299,GO:0008610,GO:0008654,GO:0009058,GO:0009240,GO:0009987,GO:0016114,GO:0016491,GO:0016725,GO:0016726,GO:0019288,GO:0019637,GO:0019682,GO:0019752,GO:0032787,GO:0043167,GO:0043169,GO:0043436,GO:0044237,GO:0044238,GO:0044249,GO:0044255,GO:…	19.7743	5.78423	1.48332	3.89951	9.63886e-05	0.00459421
TRINITY_DN142600_c0_g1	CTDS1_HUMAN^CTDS1_HUMAN^Q:516-935,H:109-255^30.2%ID^E:3.01e-09^RecName: Full=Carboxy-terminal domain RNA polymerase II polypeptide A small phosphatase 1;^Eukaryota; Metazoa; Chordata; Craniata; Vertebrata; Euteleostomi; Mammalia; Eutheria; Euarchontoglires; Primates; Haplorrhini; Catarrhini; Hominidae; Homo	GO:0003674,GO:0003824,GO:0004721,GO:0004722,GO:0005488,GO:0005575,GO:0005634,GO:0005654,GO:0006355,GO:0006357,GO:0006464,GO:0006470,GO:0006793,GO:0006796,GO:0006807,GO:0007346,GO:0008150,GO:0008152,GO:0008420,GO:0009889,GO:0009987,GO:0010468,GO:0010556,GO:0010564,GO:0010721,GO:0010948,GO:0016311,GO:0016787,GO:0016788,GO:0016791,GO:0019219,GO:0019222,GO:0019538,GO:0031323,GO:0031326,GO:0031982,GO:…	10.774	3.89157	1.3164	2.95622	0.00311433	0.0398576
TRINITY_DN142606_c0_g1	AP2M_DICDI^AP2M_DICDI^Q:1346-36,H:1-435^30.5%ID^E:7.38e-60^RecName: Full=AP-2 complex subunit mu;^Eukaryota; Amoebozoa; Evosea; Eumycetozoa; Dictyostelia; Dictyosteliales; Dictyosteliaceae; Dictyostelium	GO:0003674,GO:0005488,GO:0005515,GO:0005575,GO:0005905,GO:0006810,GO:0006886,GO:0006897,GO:0006898,GO:0008104,GO:0008150,GO:0015031,GO:0015833,GO:0016020,GO:0016192,GO:0030117,GO:0030118,GO:0030119,GO:0030122,GO:0030131,GO:0030132,GO:0030276,GO:0030674,GO:0031201,GO:0031410,GO:0031982,GO:0032991,GO:0033036,GO:0035615,GO:0042886,GO:0043226,GO:0043227,GO:0043229,GO:0043234,GO:0044422,GO:0044424,GO:…	11.4766	5.8015	1.57108	3.69268	0.000221904	0.00774614
TRINITY_DN142620_c0_g1	CELF1_CHICK^CELF1_CHICK^Q:220-326,H:384-488^40.2%ID^E:2.34e-17^RecName: Full=CUGBP Elav-like family member 1;^Eukaryota; Metazoa; Chordata; Craniata; Vertebrata; Euteleostomi; Archelosauria; Archosauria; Dinosauria; Saurischia; Theropoda; Coelurosauria; Aves; Neognathae; Galloanserae; Galliformes; Phasianidae; Phasianinae; Gallus	GO:0000381,GO:0003674,GO:0003676,GO:0003723,GO:0003729,GO:0003730,GO:0005488,GO:0005515,GO:0005575,GO:0005634,GO:0005737,GO:0006376,GO:0008150,GO:0009987,GO:0010468,GO:0016043,GO:0019219,GO:0019222,GO:0022607,GO:0022618,GO:0031323,GO:0032991,GO:0034622,GO:0043226,GO:0043227,GO:0043229,GO:0043231,GO:0043484,GO:0043933,GO:0044424,GO:0044464,GO:0048024,GO:0050684,GO:0050789,GO:0050794,GO:0051171,GO:…	10.6014	5.10887	1.12946	4.52328	6.08882e-06	0.000797779
TRINITY_DN142759_c0_g1	AE7_ARATH^AE7_ARATH^Q:15-132,H:35-151^44.1%ID^E:8.04e-26^RecName: Full=Protein AE7 {ECO:0000303|PubMed:21070412};^Eukaryota; Viridiplantae; Streptophyta; Embryophyta; Tracheophyta; Spermatophyta; Magnoliopsida; eudicotyledons; Gunneridae; Pentapetalae; rosids; malvids; Brassicales; Brassicaceae; Camelineae; Arabidopsis	GO:0003674,GO:0005048,GO:0005488,GO:0005575,GO:0005634,GO:0005737,GO:0006139,GO:0006259,GO:0006310,GO:0006725,GO:0006790,GO:0006807,GO:0007059,GO:0007389,GO:0008150,GO:0008152,GO:0009058,GO:0009944,GO:0009987,GO:0010209,GO:0016043,GO:0016226,GO:0019538,GO:0022607,GO:0031163,GO:0032501,GO:0033218,GO:0034641,GO:0042127,GO:0042277,GO:0043170,GO:0043226,GO:0043227,GO:0043229,GO:0043231,GO:0044237,GO:…	6.57917	4.76323	1.39317	3.41899	0.000628543	0.0146712
TRINITY_DN14278_c0_g1	CDPK3_ORYSJ^CDPK3_ORYSJ^Q:28-333,H:75-343^30.4%ID^E:2.93e-35^RecName: Full=Calcium-dependent protein kinase 3 {ECO:0000305};^Eukaryota; Viridiplantae; Streptophyta; Embryophyta; Tracheophyta; Spermatophyta; Magnoliopsida; Liliopsida; Poales; Poaceae; BOP clade; Oryzoideae; Oryzeae; Oryzinae; Oryza; Oryza sativa	GO:0000166,GO:0003674,GO:0003824,GO:0004672,GO:0004674,GO:0004683,GO:0005488,GO:0005509,GO:0005515,GO:0005516,GO:0005524,GO:0005575,GO:0005634,GO:0005737,GO:0005886,GO:0006464,GO:0006468,GO:0006793,GO:0006796,GO:0006807,GO:0007165,GO:0008150,GO:0008152,GO:0009931,GO:0009987,GO:0010857,GO:0016020,GO:0016301,GO:0016310,GO:0016740,GO:0016772,GO:0016773,GO:0017076,GO:0019538,GO:0030554,GO:0032553,GO:…	51.7638	6.17999	1.39395	4.43344	9.27403e-06	0.00102648
TRINITY_DN142812_c0_g1	FABH_SYNE7^FABH_SYNE7^Q:89-413,H:10-331^47.1%ID^E:1.28e-97^RecName: Full=Beta-ketoacyl-[acyl-carrier-protein] synthase III {ECO:0000255|HAMAP-Rule:MF_01815};^Bacteria; Bacillati; Cyanobacteriota; Cyanophyceae; Synechococcales; Synechococcaceae; Synechococcus	GO:0003674,GO:0003824,GO:0004312,GO:0004315,GO:0005575,GO:0005737,GO:0006082,GO:0006629,GO:0006631,GO:0006633,GO:0008150,GO:0008152,GO:0008610,GO:0009058,GO:0009987,GO:0016053,GO:0016740,GO:0016746,GO:0016747,GO:0019752,GO:0032787,GO:0033818,GO:0043436,GO:0044237,GO:0044238,GO:0044249,GO:0044255,GO:0044281,GO:0044283,GO:0044424,GO:0044464,GO:0044699,GO:0044710,GO:0044711,GO:0044763,GO:0046394,GO:…	23.9258	3.93498	1.19779	3.28521	0.00101905	0.019931
TRINITY_DN142871_c0_g1	PSA2_XENLA^PSA2_XENLA^Q:15-698,H:7-233^44.3%ID^E:6.22e-61^RecName: Full=Proteasome subunit alpha type-2;^Eukaryota; Metazoa; Chordata; Craniata; Vertebrata; Euteleostomi; Amphibia; Batrachia; Anura; Pipoidea; Pipidae; Xenopodinae; Xenopus; Xenopus	GO:0005575,GO:0005634,GO:0005737,GO:0005839,GO:0006508,GO:0006511,GO:0006807,GO:0008150,GO:0008152,GO:0009056,GO:0009057,GO:0009987,GO:0010498,GO:0019538,GO:0019773,GO:0019941,GO:0030163,GO:0032991,GO:0043161,GO:0043170,GO:0043226,GO:0043227,GO:0043229,GO:0043231,GO:0043234,GO:0043632,GO:0044237,GO:0044238,GO:0044248,GO:0044260,GO:0044265,GO:0044424,GO:0044464,GO:0051603,GO:0071704,GO:1901564,GO:…	11.2244	3.81243	1.31244	2.90485	0.00367434	0.0443954
TRINITY_DN142887_c0_g1	NHL1_FUSSL^NHL1_FUSSL^Q:161-323,H:106-276^31.5%ID^E:2.41e-18^RecName: Full=Secreted mono- and diacylglycerol lipase 1 {ECO:0000303|PubMed:11361331};^Eukaryota; Fungi; Dikarya; Ascomycota; Pezizomycotina; Sordariomycetes; Hypocreomycetidae; Hypocreales; Nectriaceae; Fusarium; Fusarium solani species complex	GO:0003674,GO:0003824,GO:0005488,GO:0005575,GO:0005576,GO:0006629,GO:0008150,GO:0008152,GO:0009056,GO:0016042,GO:0016787,GO:0043167,GO:0043169,GO:0044238,GO:0044699,GO:0044710,GO:0044712,GO:0046872,GO:0071704,GO:1901575	4.51205	6.02656	1.64615	3.66101	0.000251222	0.00836687
TRINITY_DN142944_c0_g1	PRS7A_ORYSJ^PRS7A_ORYSJ^Q:11-416,H:20-426^62.2%ID^E:4.54e-184^RecName: Full=26S proteasome regulatory subunit 7A;^Eukaryota; Viridiplantae; Streptophyta; Embryophyta; Tracheophyta; Spermatophyta; Magnoliopsida; Liliopsida; Poales; Poaceae; BOP clade; Oryzoideae; Oryzeae; Oryzinae; Oryza; Oryza sativa	GO:0000166,GO:0003674,GO:0003824,GO:0005488,GO:0005524,GO:0005575,GO:0005634,GO:0005737,GO:0006508,GO:0006511,GO:0006807,GO:0008150,GO:0008152,GO:0008540,GO:0009056,GO:0009057,GO:0009987,GO:0010498,GO:0016462,GO:0016787,GO:0016817,GO:0016818,GO:0016887,GO:0017076,GO:0017111,GO:0019538,GO:0019941,GO:0030163,GO:0030554,GO:0032553,GO:0032555,GO:0032559,GO:0032991,GO:0035639,GO:0036094,GO:0036402,GO:…	17.1148	4.91982	1.43826	3.42068	0.000624648	0.0146167
TRINITY_DN142962_c0_g1	CG22_YEAST^CG22_YEAST^Q:106-273,H:259-425^23.8%ID^E:9.7e-07^RecName: Full=G2/mitotic-specific cyclin-2;^Eukaryota; Fungi; Dikarya; Ascomycota; Saccharomycotina; Saccharomycetes; Saccharomycetales; Saccharomycetaceae; Saccharomyces	GO:0000082,GO:0000086,GO:0000307,GO:0003674,GO:0005575,GO:0005634,GO:0005737,GO:0005815,GO:0005816,GO:0005819,GO:0005935,GO:0006950,GO:0006974,GO:0007088,GO:0007089,GO:0007346,GO:0008150,GO:0009987,GO:0010564,GO:0010638,GO:0010695,GO:0010696,GO:0016538,GO:0019207,GO:0019887,GO:0022402,GO:0030234,GO:0030427,GO:0032886,GO:0032887,GO:0032888,GO:0032991,GO:0033043,GO:0033044,GO:0033045,GO:0033047,GO:…	7.0669	6.2752	1.58169	3.9674	7.26603e-05	0.00389993
TRINITY_DN14314_c0_g1	RUXE_BOVIN^RUXE_BOVIN^Q:771-508,H:1-90^78.9%ID^E:8.58e-41^RecName: Full=Small nuclear ribonucleoprotein E;^Eukaryota; Metazoa; Chordata; Craniata; Vertebrata; Euteleostomi; Mammalia; Eutheria; Laurasiatheria; Artiodactyla; Ruminantia; Pecora; Bovidae; Bovinae; Bos	GO:0000375,GO:0000377,GO:0000387,GO:0000398,GO:0003674,GO:0003676,GO:0003723,GO:0005488,GO:0005575,GO:0005634,GO:0005681,GO:0005682,GO:0005683,GO:0005684,GO:0005685,GO:0005686,GO:0005687,GO:0005829,GO:0006139,GO:0006396,GO:0006397,GO:0006725,GO:0006807,GO:0008150,GO:0008152,GO:0008380,GO:0009987,GO:0016043,GO:0016070,GO:0016071,GO:0022607,GO:0022618,GO:0030529,GO:0030532,GO:0032991,GO:0034622,GO:…	1699.32	0.971464	0.287511	3.37887	0.000727834	0.0161511
TRINITY_DN14354_c0_g1	TCEA3_HUMAN^TCEA3_HUMAN^Q:29-193,H:182-346^37.5%ID^E:2.29e-25^RecName: Full=Transcription elongation factor A protein 3;^Eukaryota; Metazoa; Chordata; Craniata; Vertebrata; Euteleostomi; Mammalia; Eutheria; Euarchontoglires; Primates; Haplorrhini; Catarrhini; Hominidae; Homo	GO:0003674,GO:0003676,GO:0003677,GO:0005488,GO:0005575,GO:0005634,GO:0006139,GO:0006351,GO:0006354,GO:0006355,GO:0006357,GO:0006368,GO:0006725,GO:0006807,GO:0008150,GO:0008152,GO:0008270,GO:0009058,GO:0009059,GO:0009889,GO:0009987,GO:0010468,GO:0010556,GO:0016070,GO:0018130,GO:0019219,GO:0019222,GO:0019438,GO:0031323,GO:0031326,GO:0032774,GO:0034641,GO:0034645,GO:0034654,GO:0043167,GO:0043169,GO:…	8.77135	4.41945	1.2398	3.56464	0.000364349	0.0105138
TRINITY_DN143698_c0_g1	VATF_DICDI^VATF_DICDI^Q:13-128,H:6-118^43.1%ID^E:5.48e-26^RecName: Full=V-type proton ATPase subunit F;^Eukaryota; Amoebozoa; Evosea; Eumycetozoa; Dictyostelia; Dictyosteliales; Dictyosteliaceae; Dictyostelium	GO:0003674,GO:0003824,GO:0005215,GO:0005575,GO:0005774,GO:0006810,GO:0006811,GO:0008150,GO:0008324,GO:0015075,GO:0015077,GO:0015078,GO:0015399,GO:0015405,GO:0016020,GO:0016462,GO:0016787,GO:0016817,GO:0016818,GO:0016820,GO:0016887,GO:0017111,GO:0019829,GO:0022804,GO:0022853,GO:0022857,GO:0022890,GO:0022891,GO:0022892,GO:0031090,GO:0031164,GO:0032991,GO:0033178,GO:0033180,GO:0034220,GO:0036442,GO:…	24.1612	4.84106	1.3275	3.64674	0.000265585	0.00862209
TRINITY_DN143750_c0_g1	NFKB1_RAT^NFKB1_RAT^Q:145-339,H:525-676^26.9%ID^E:9.15e-06^RecName: Full=Nuclear factor NF-kappa-B p105 subunit;^Eukaryota; Metazoa; Chordata; Craniata; Vertebrata; Euteleostomi; Mammalia; Eutheria; Euarchontoglires; Glires; Rodentia; Myomorpha; Muroidea; Muridae; Murinae; Rattus	GO:0000122,GO:0000165,GO:0000785,GO:0000975,GO:0000976,GO:0000977,GO:0000978,GO:0000981,GO:0000987,GO:0000988,GO:0000989,GO:0001012,GO:0001067,GO:0001071,GO:0001159,GO:0001227,GO:0001228,GO:0001817,GO:0001818,GO:0002237,GO:0002253,GO:0002376,GO:0002429,GO:0002682,GO:0002684,GO:0002757,GO:0002764,GO:0002768,GO:0003674,GO:0003676,GO:0003677,GO:0003682,GO:0003690,GO:0003700,GO:0003712,GO:0005488,GO:…	9.95036	5.84724	1.69577	3.44813	0.000564491	0.0137592
TRINITY_DN144026_c0_g1	DNJH_CUCSA^DNJH_CUCSA^Q:178-233,H:12-65^57.1%ID^E:1.82e-09^RecName: Full=DnaJ protein homolog;^Eukaryota; Viridiplantae; Streptophyta; Embryophyta; Tracheophyta; Spermatophyta; Magnoliopsida; eudicotyledons; Gunneridae; Pentapetalae; rosids; fabids; Cucurbitales; Cucurbitaceae; Benincaseae; Cucumis	GO:0000166,GO:0003674,GO:0005488,GO:0005515,GO:0005524,GO:0005575,GO:0005886,GO:0006457,GO:0006950,GO:0008150,GO:0008270,GO:0009266,GO:0009408,GO:0009628,GO:0009987,GO:0016020,GO:0017076,GO:0030544,GO:0030554,GO:0031072,GO:0032553,GO:0032555,GO:0032559,GO:0035639,GO:0036094,GO:0043167,GO:0043168,GO:0043169,GO:0044464,GO:0046872,GO:0046914,GO:0050896,GO:0051082,GO:0097159,GO:0097367,GO:1901265,GO:…	8.88642	5.78488	1.79579	3.22136	0.00127586	0.0228621
TRINITY_DN144537_c0_g1	RAB6A_CHICK^RAB6A_CHICK^Q:54-626,H:13-208^52.8%ID^E:9.25e-68^RecName: Full=Ras-related protein Rab-6A;^Eukaryota; Metazoa; Chordata; Craniata; Vertebrata; Euteleostomi; Archelosauria; Archosauria; Dinosauria; Saurischia; Theropoda; Coelurosauria; Aves; Neognathae; Galloanserae; Galliformes; Phasianidae; Phasianinae; Gallus	GO:0000139,GO:0000166,GO:0001882,GO:0001883,GO:0003674,GO:0003824,GO:0003924,GO:0005488,GO:0005525,GO:0005575,GO:0005794,GO:0005829,GO:0006810,GO:0006886,GO:0006890,GO:0006891,GO:0008104,GO:0008150,GO:0012505,GO:0015031,GO:0015833,GO:0016020,GO:0016192,GO:0016197,GO:0016462,GO:0016482,GO:0016787,GO:0016817,GO:0016818,GO:0017076,GO:0017111,GO:0019001,GO:0031090,GO:0032549,GO:0032550,GO:0032553,GO:…	61.0669	4.6094	1.52444	3.02367	0.00249731	0.0345913
TRINITY_DN1446_c1_g1	DDX10_MOUSE^DDX10_MOUSE^Q:21-491,H:49-520^63.1%ID^E:8.83e-207^RecName: Full=Probable ATP-dependent RNA helicase DDX10;^Eukaryota; Metazoa; Chordata; Craniata; Vertebrata; Euteleostomi; Mammalia; Eutheria; Euarchontoglires; Glires; Rodentia; Myomorpha; Muroidea; Muridae; Murinae; Mus; Mus	GO:0000166,GO:0003674,GO:0003676,GO:0003677,GO:0003723,GO:0003724,GO:0003824,GO:0004386,GO:0005488,GO:0005524,GO:0005575,GO:0005730,GO:0005737,GO:0008150,GO:0016462,GO:0016787,GO:0016817,GO:0016818,GO:0016887,GO:0017076,GO:0017111,GO:0030554,GO:0032502,GO:0032553,GO:0032555,GO:0032559,GO:0035639,GO:0036094,GO:0043167,GO:0043168,GO:0043226,GO:0043228,GO:0043229,GO:0043232,GO:0044422,GO:0044424,GO:…	429.759	0.746796	0.243195	3.07077	0.00213505	0.031288
TRINITY_DN14500_c0_g1	CNO10_BOVIN^CNO10_BOVIN^Q:13-622,H:27-707^34.4%ID^E:2.08e-118^RecName: Full=CCR4-NOT transcription complex subunit 10;^Eukaryota; Metazoa; Chordata; Craniata; Vertebrata; Euteleostomi; Mammalia; Eutheria; Laurasiatheria; Artiodactyla; Ruminantia; Pecora; Bovidae; Bovinae; Bos	GO:0003674,GO:0005488,GO:0005515,GO:0005575,GO:0006139,GO:0006401,GO:0006402,GO:0006417,GO:0006725,GO:0006807,GO:0008150,GO:0008152,GO:0009056,GO:0009057,GO:0009889,GO:0009890,GO:0009892,GO:0009987,GO:0010468,GO:0010556,GO:0010558,GO:0010605,GO:0010608,GO:0010629,GO:0016070,GO:0016071,GO:0017148,GO:0019222,GO:0019439,GO:0030014,GO:0031323,GO:0031324,GO:0031326,GO:0031327,GO:0032268,GO:0032269,GO:…	578.883	0.566699	0.165638	3.42131	0.000623199	0.0146091
TRINITY_DN14502_c0_g1	MENG_THEMA^MENG_THEMA^Q:1823-1263,H:12-191^37%ID^E:1.15e-23^RecName: Full=Demethylmenaquinone methyltransferase {ECO:0000255|HAMAP-Rule:MF_01813};^Bacteria; Thermotogati; Thermotogota; Thermotogae; Thermotogales; Thermotogaceae; Thermotoga	GO:0003674,GO:0003824,GO:0006732,GO:0008150,GO:0008152,GO:0008168,GO:0009058,GO:0009108,GO:0009233,GO:0009234,GO:0009987,GO:0016740,GO:0016741,GO:0032259,GO:0042180,GO:0042181,GO:0043770,GO:0044237,GO:0044249,GO:0044281,GO:0044283,GO:0044699,GO:0044710,GO:0044711,GO:0044763,GO:0051186,GO:0051188,GO:0071704,GO:1901576,GO:1901661,GO:1901663	40.1963	4.46603	1.27756	3.49575	0.000472731	0.0123527
TRINITY_DN14511_c0_g1	RCC1L_MOUSE^RCC1L_MOUSE^Q:40-453,H:37-461^44%ID^E:1.34e-120^RecName: Full=RCC1-like G exchanging factor-like protein;^Eukaryota; Metazoa; Chordata; Craniata; Vertebrata; Euteleostomi; Mammalia; Eutheria; Euarchontoglires; Glires; Rodentia; Myomorpha; Muroidea; Muridae; Murinae; Mus; Mus	GO:0000027,GO:0003674,GO:0003676,GO:0003723,GO:0005085,GO:0005488,GO:0005575,GO:0005739,GO:0005743,GO:0005759,GO:0006996,GO:0007005,GO:0008053,GO:0008150,GO:0009987,GO:0016020,GO:0016043,GO:0019843,GO:0019866,GO:0022607,GO:0022618,GO:0031090,GO:0031966,GO:0031974,GO:0034622,GO:0043226,GO:0043227,GO:0043229,GO:0043231,GO:0043233,GO:0043933,GO:0044422,GO:0044424,GO:0044429,GO:0044444,GO:0044446,GO:…	530.911	0.73	0.212636	3.43309	0.000596743	0.0142652
TRINITY_DN14515_c0_g1	NOP10_DROME^NOP10_DROME^Q:1796-1617,H:1-60^66.7%ID^E:1.41e-20^RecName: Full=H/ACA ribonucleoprotein complex subunit 3 {ECO:0000305};^Eukaryota; Metazoa; Ecdysozoa; Arthropoda; Hexapoda; Insecta; Pterygota; Neoptera; Endopterygota; Diptera; Brachycera; Muscomorpha; Ephydroidea; Drosophilidae; Drosophila; Sophophora	GO:0000154,GO:0000454,GO:0001522,GO:0003674,GO:0003676,GO:0003723,GO:0005488,GO:0005575,GO:0005732,GO:0006139,GO:0006364,GO:0006396,GO:0006725,GO:0006807,GO:0008150,GO:0008152,GO:0009451,GO:0009987,GO:0016070,GO:0016072,GO:0016073,GO:0016074,GO:0022613,GO:0030515,GO:0030529,GO:0031118,GO:0031120,GO:0031429,GO:0032991,GO:0034470,GO:0034641,GO:0034660,GO:0040031,GO:0042254,GO:0043170,GO:0043412,GO:…	25.2134	5.31453	1.09343	4.86045	1.17121e-06	0.000266861
TRINITY_DN14518_c0_g1	GRP_HORVU^GRP_HORVU^Q:911-678,H:4-86^38.1%ID^E:1.09e-06^RecName: Full=Glycine-rich RNA-binding protein blt801 {ECO:0000250|UniProtKB:Q03250, ECO:0000303|PubMed:8639753};^Eukaryota; Viridiplantae; Streptophyta; Embryophyta; Tracheophyta; Spermatophyta; Magnoliopsida; Liliopsida; Poales; Poaceae; BOP clade; Pooideae; Triticodae; Triticeae; Hordeinae; Hordeum	GO:0001101,GO:0003674,GO:0003676,GO:0003677,GO:0003697,GO:0003723,GO:0005488,GO:0006139,GO:0006396,GO:0006397,GO:0006725,GO:0006807,GO:0006950,GO:0008150,GO:0008152,GO:0009266,GO:0009409,GO:0009628,GO:0009719,GO:0009725,GO:0009737,GO:0009987,GO:0010033,GO:0016070,GO:0016071,GO:0033993,GO:0034641,GO:0042221,GO:0043170,GO:0044237,GO:0044238,GO:0044260,GO:0046483,GO:0050896,GO:0071704,GO:0090304,GO:…	58.9815	4.17455	1.28298	3.25379	0.00113876	0.0214502
TRINITY_DN1456_c0_g2	RFC1_MOUSE^RFC1_MOUSE^Q:39-790,H:345-1106^44.8%ID^E:2.15e-189^RecName: Full=Replication factor C subunit 1;^Eukaryota; Metazoa; Chordata; Craniata; Vertebrata; Euteleostomi; Mammalia; Eutheria; Euarchontoglires; Glires; Rodentia; Myomorpha; Muroidea; Muridae; Murinae; Mus; Mus	GO:0000166,GO:0003674,GO:0003676,GO:0003677,GO:0003689,GO:0003824,GO:0005488,GO:0005524,GO:0005575,GO:0005634,GO:0005663,GO:0006139,GO:0006259,GO:0006260,GO:0006261,GO:0006281,GO:0006725,GO:0006807,GO:0006950,GO:0006974,GO:0008094,GO:0008150,GO:0008152,GO:0009058,GO:0009059,GO:0009987,GO:0016462,GO:0016787,GO:0016817,GO:0016818,GO:0016887,GO:0017076,GO:0017111,GO:0030554,GO:0031391,GO:0032553,GO:…	863.25	0.79658	0.261607	3.04495	0.00232718	0.0331838
TRINITY_DN1459_c2_g1	IP6K1_RAT^IP6K1_RAT^Q:2-370,H:16-431^41.5%ID^E:2.16e-98^RecName: Full=Inositol hexakisphosphate kinase 1;^Eukaryota; Metazoa; Chordata; Craniata; Vertebrata; Euteleostomi; Mammalia; Eutheria; Euarchontoglires; Glires; Rodentia; Myomorpha; Muroidea; Muridae; Murinae; Rattus	GO:0000166,GO:0000287,GO:0000298,GO:0000828,GO:0000832,GO:0001650,GO:0003674,GO:0003824,GO:0005488,GO:0005524,GO:0005575,GO:0005634,GO:0005654,GO:0005737,GO:0005829,GO:0006066,GO:0006139,GO:0006629,GO:0006644,GO:0006650,GO:0006725,GO:0006753,GO:0006793,GO:0006796,GO:0006807,GO:0008150,GO:0008152,GO:0008270,GO:0008486,GO:0009056,GO:0009058,GO:0009117,GO:0009166,GO:0009987,GO:0015959,GO:0015961,GO:…	1355.33	0.62695	0.213935	2.93057	0.00338341	0.0420367
TRINITY_DN147174_c0_g1	BCAT1_SHEEP^BCAT1_SHEEP^Q:30-375,H:48-380^37%ID^E:1.05e-66^RecName: Full=Branched-chain-amino-acid aminotransferase, cytosolic;^Eukaryota; Metazoa; Chordata; Craniata; Vertebrata; Euteleostomi; Mammalia; Eutheria; Laurasiatheria; Artiodactyla; Ruminantia; Pecora; Bovidae; Caprinae; Ovis	GO:0003674,GO:0003824,GO:0004084,GO:0005575,GO:0005737,GO:0005739,GO:0006082,GO:0006520,GO:0006551,GO:0006573,GO:0006629,GO:0006807,GO:0008150,GO:0008152,GO:0008483,GO:0008652,GO:0009058,GO:0009081,GO:0009082,GO:0009098,GO:0009099,GO:0009987,GO:0016053,GO:0016740,GO:0016769,GO:0019752,GO:0043226,GO:0043227,GO:0043229,GO:0043231,GO:0043436,GO:0044237,GO:0044238,GO:0044249,GO:0044281,GO:0044283,GO:…	23.8624	6.07079	1.47142	4.12581	3.69431e-05	0.00247866
TRINITY_DN147205_c0_g1	PLPD1_ARATH^PLPD1_ARATH^Q:45-534,H:63-553^47.1%ID^E:1.06e-145^RecName: Full=Dihydrolipoyl dehydrogenase 1, chloroplastic;^Eukaryota; Viridiplantae; Streptophyta; Embryophyta; Tracheophyta; Spermatophyta; Magnoliopsida; eudicotyledons; Gunneridae; Pentapetalae; rosids; malvids; Brassicales; Brassicaceae; Camelineae; Arabidopsis	GO:0000166,GO:0003674,GO:0003824,GO:0004148,GO:0005488,GO:0005575,GO:0005730,GO:0005829,GO:0006082,GO:0006084,GO:0006085,GO:0006086,GO:0006090,GO:0006637,GO:0006732,GO:0006790,GO:0006793,GO:0008150,GO:0008152,GO:0009058,GO:0009108,GO:0009526,GO:0009532,GO:0009570,GO:0009941,GO:0009987,GO:0016491,GO:0016651,GO:0016667,GO:0016668,GO:0019752,GO:0031967,GO:0031975,GO:0032787,GO:0035383,GO:0035384,GO:…	12.6679	4.88717	1.30788	3.73671	0.000186447	0.00694924
TRINITY_DN147213_c0_g1	MRP2_RAT^MRP2_RAT^Q:849-1201,H:1277-1523^28.3%ID^E:1.51e-30^RecName: Full=ATP-binding cassette sub-family C member 2;^Eukaryota; Metazoa; Chordata; Craniata; Vertebrata; Euteleostomi; Mammalia; Eutheria; Euarchontoglires; Glires; Rodentia; Myomorpha; Muroidea; Muridae; Murinae; Rattus	GO:0000041,GO:0000166,GO:0002237,GO:0003674,GO:0003824,GO:0005215,GO:0005310,GO:0005342,GO:0005488,GO:0005515,GO:0005524,GO:0005575,GO:0005886,GO:0005911,GO:0006082,GO:0006790,GO:0006805,GO:0006807,GO:0006810,GO:0006811,GO:0006812,GO:0006820,GO:0006835,GO:0006855,GO:0006869,GO:0006873,GO:0006950,GO:0006979,GO:0007565,GO:0008150,GO:0008152,GO:0008509,GO:0008514,GO:0008559,GO:0009056,GO:0009308,GO:…	14.8556	4.40787	1.17486	3.75184	0.000175545	0.00673032
TRINITY_DN147220_c0_g1	RFCS2_MIMIV^RFCS2_MIMIV^Q:15-192,H:11-188^26.5%ID^E:8.29e-12^RecName: Full=Putative replication factor C small subunit L478;^Viruses; Varidnaviria; Bamfordvirae; Nucleocytoviricota; Megaviricetes; Imitervirales; Mimiviridae; Megamimivirinae; Mimivirus; Mimivirus bradfordmassiliense	GO:0000166,GO:0003674,GO:0003676,GO:0003677,GO:0003689,GO:0003824,GO:0005488,GO:0005524,GO:0006139,GO:0006259,GO:0006260,GO:0006261,GO:0006281,GO:0006725,GO:0006807,GO:0006950,GO:0006974,GO:0008094,GO:0008150,GO:0008152,GO:0009058,GO:0009059,GO:0009987,GO:0016462,GO:0016787,GO:0016817,GO:0016818,GO:0016887,GO:0017076,GO:0017111,GO:0030554,GO:0032553,GO:0032555,GO:0032559,GO:0033170,GO:0033554,GO:…	18.8816	7.92098	1.48208	5.34451	9.06613e-08	3.81494e-05
TRINITY_DN147296_c0_g1	FAAH1_CAEEL^FAAH1_CAEEL^Q:186-673,H:127-572^24.7%ID^E:1.13e-34^RecName: Full=Fatty acid amide hydrolase 1;^Eukaryota; Metazoa; Ecdysozoa; Nematoda; Chromadorea; Rhabditida; Rhabditina; Rhabditomorpha; Rhabditoidea; Rhabditidae; Peloderinae; Caenorhabditis	GO:0003674,GO:0003824,GO:0004040,GO:0006082,GO:0006629,GO:0006631,GO:0008150,GO:0008152,GO:0009056,GO:0009062,GO:0009987,GO:0010720,GO:0010975,GO:0010976,GO:0016042,GO:0016054,GO:0016787,GO:0016810,GO:0016811,GO:0017064,GO:0019752,GO:0031344,GO:0031346,GO:0032101,GO:0032103,GO:0032787,GO:0043436,GO:0044237,GO:0044238,GO:0044242,GO:0044248,GO:0044255,GO:0044281,GO:0044282,GO:0044699,GO:0044710,GO:…	15.5582	3.71317	1.20105	3.09161	0.00199074	0.0298151
TRINITY_DN147297_c0_g1	PPE1_RAT^PPE1_RAT^Q:55-366,H:104-431^32.7%ID^E:1.07e-47^RecName: Full=Serine/threonine-protein phosphatase with EF-hands 1;^Eukaryota; Metazoa; Chordata; Craniata; Vertebrata; Euteleostomi; Mammalia; Eutheria; Euarchontoglires; Glires; Rodentia; Myomorpha; Muroidea; Muridae; Murinae; Rattus	GO:0003674,GO:0003824,GO:0004721,GO:0004722,GO:0005488,GO:0005506,GO:0005509,GO:0005575,GO:0005634,GO:0005829,GO:0008150,GO:0016787,GO:0016788,GO:0016791,GO:0030145,GO:0042578,GO:0043167,GO:0043169,GO:0043226,GO:0043227,GO:0043229,GO:0043231,GO:0044424,GO:0044444,GO:0044464,GO:0046872,GO:0046914,GO:0050896,GO:0050906,GO:0051606	29.8228	5.39596	1.56441	3.44919	0.000562265	0.0137325
TRINITY_DN147312_c0_g1	CAN15_MOUSE^CAN15_MOUSE^Q:60-295,H:542-737^31.6%ID^E:1.57e-28^RecName: Full=Calpain-15;^Eukaryota; Metazoa; Chordata; Craniata; Vertebrata; Euteleostomi; Mammalia; Eutheria; Euarchontoglires; Glires; Rodentia; Myomorpha; Muroidea; Muridae; Murinae; Mus; Mus	GO:0003674,GO:0003824,GO:0004175,GO:0004197,GO:0004198,GO:0005488,GO:0006508,GO:0006807,GO:0008150,GO:0008152,GO:0008233,GO:0008234,GO:0008270,GO:0016787,GO:0019538,GO:0043167,GO:0043169,GO:0043170,GO:0044238,GO:0046872,GO:0046914,GO:0070011,GO:0071704,GO:1901564	29.1734	8.7859	1.52643	5.75586	8.62025e-09	6.09642e-06
TRINITY_DN147315_c0_g1	DHC24_MACFA^DHC24_MACFA^Q:174-700,H:90-509^29.9%ID^E:4.94e-63^RecName: Full=Delta(24)-sterol reductase;^Eukaryota; Metazoa; Chordata; Craniata; Vertebrata; Euteleostomi; Mammalia; Eutheria; Euarchontoglires; Primates; Haplorrhini; Catarrhini; Cercopithecidae; Cercopithecinae; Macaca	GO:0000139,GO:0000166,GO:0000246,GO:0003674,GO:0003823,GO:0003824,GO:0005488,GO:0005515,GO:0005575,GO:0005634,GO:0005783,GO:0005789,GO:0006066,GO:0006629,GO:0006694,GO:0006695,GO:0008150,GO:0008152,GO:0008202,GO:0008203,GO:0008610,GO:0009058,GO:0009888,GO:0016020,GO:0016125,GO:0016126,GO:0016491,GO:0016627,GO:0016628,GO:0019899,GO:0031090,GO:0032502,GO:0033218,GO:0036094,GO:0042277,GO:0042605,GO:…	34.0951	5.70216	1.3448	4.24015	2.23372e-05	0.00181455
TRINITY_DN147347_c0_g1	CSK2C_SCHPO^CSK2C_SCHPO^Q:42-251,H:53-197^29%ID^E:2.2e-13^RecName: Full=Casein kinase II subunit beta-2;^Eukaryota; Fungi; Dikarya; Ascomycota; Taphrinomycotina; Schizosaccharomycetes; Schizosaccharomycetales; Schizosaccharomycetaceae; Schizosaccharomyces	GO:0003674,GO:0004857,GO:0004860,GO:0005575,GO:0005634,GO:0005737,GO:0005956,GO:0006355,GO:0006356,GO:0006359,GO:0007165,GO:0008150,GO:0009889,GO:0009987,GO:0010468,GO:0010556,GO:0019207,GO:0019210,GO:0019219,GO:0019222,GO:0019887,GO:0030234,GO:0030291,GO:0031323,GO:0031326,GO:0032991,GO:0034456,GO:0043226,GO:0043227,GO:0043229,GO:0043231,GO:0043234,GO:0044422,GO:0044424,GO:0044428,GO:0044446,GO:…	18.0428	4.39439	1.25415	3.50387	0.000458547	0.0121275
TRINITY_DN147367_c0_g1	CCA2_SCHPO^CCA2_SCHPO^Q:26-241,H:34-250^34.2%ID^E:1.46e-31^RecName: Full=tRNA nucleotidyltransferase cca2 {ECO:0000303|PubMed:30528393};^Eukaryota; Fungi; Dikarya; Ascomycota; Taphrinomycotina; Schizosaccharomycetes; Schizosaccharomycetales; Schizosaccharomycetaceae; Schizosaccharomyces	GO:0000049,GO:0000166,GO:0000959,GO:0000963,GO:0000965,GO:0001680,GO:0003674,GO:0003676,GO:0003723,GO:0003824,GO:0004810,GO:0005488,GO:0005524,GO:0005575,GO:0005739,GO:0005829,GO:0006139,GO:0006396,GO:0006399,GO:0006725,GO:0006807,GO:0006996,GO:0007005,GO:0008033,GO:0008150,GO:0008152,GO:0009987,GO:0016043,GO:0016070,GO:0016740,GO:0016772,GO:0016779,GO:0017076,GO:0030554,GO:0031123,GO:0032553,GO:…	5.07128	5.6338	1.58882	3.54589	0.000391288	0.0109496
TRINITY_DN147412_c0_g1	TCPG_OXYGR^TCPG_OXYGR^Q:2-527,H:3-534^48.2%ID^E:3.2e-171^RecName: Full=T-complex protein 1 subunit gamma;^Eukaryota; Sar; Alveolata; Ciliophora; Intramacronucleata; Spirotrichea; Stichotrichia; Sporadotrichida; Oxytrichidae; Oxytrichinae; Oxytricha	GO:0000166,GO:0003674,GO:0003824,GO:0005488,GO:0005515,GO:0005524,GO:0005575,GO:0005832,GO:0016462,GO:0016787,GO:0016817,GO:0016818,GO:0016887,GO:0017076,GO:0017111,GO:0030554,GO:0032553,GO:0032555,GO:0032559,GO:0032991,GO:0035639,GO:0036094,GO:0043167,GO:0043168,GO:0043234,GO:0044424,GO:0044444,GO:0044445,GO:0044464,GO:0051082,GO:0097159,GO:0097367,GO:0101031,GO:0140662,GO:1901265,GO:1901363	40.0374	4.27203	1.25441	3.40561	0.000660172	0.0151748
TRINITY_DN147448_c0_g1	RURE_ACIAD^RURE_ACIAD^Q:13-316,H:4-283^27.7%ID^E:9.13e-12^RecName: Full=Rubredoxin-NAD(+) reductase;^Bacteria; Pseudomonadati; Pseudomonadota; Gammaproteobacteria; Moraxellales; Moraxellaceae; Acinetobacter	GO:0003674,GO:0003824,GO:0005575,GO:0005737,GO:0008150,GO:0008152,GO:0009056,GO:0009987,GO:0015044,GO:0016491,GO:0016730,GO:0016731,GO:0043446,GO:0043448,GO:0044237,GO:0044248,GO:0044424,GO:0044464,GO:0044699,GO:0044710,GO:0044712,GO:0044763,GO:0071704,GO:1901575	26.9108	3.95455	1.0613	3.72615	0.000194427	0.00709634
TRINITY_DN147459_c0_g1	GLT13_HUMAN^GLT13_HUMAN^Q:136-498,H:111-476^38.5%ID^E:2.54e-72^RecName: Full=Polypeptide N-acetylgalactosaminyltransferase 13;^Eukaryota; Metazoa; Chordata; Craniata; Vertebrata; Euteleostomi; Mammalia; Eutheria; Euarchontoglires; Primates; Haplorrhini; Catarrhini; Hominidae; Homo	GO:0000139,GO:0003674,GO:0003824,GO:0004653,GO:0005488,GO:0005575,GO:0005794,GO:0006464,GO:0006486,GO:0006493,GO:0006807,GO:0008150,GO:0008152,GO:0008194,GO:0008376,GO:0009987,GO:0016020,GO:0016266,GO:0016740,GO:0016757,GO:0016758,GO:0018193,GO:0018209,GO:0018210,GO:0018242,GO:0018243,GO:0019538,GO:0030246,GO:0031090,GO:0036211,GO:0043167,GO:0043169,GO:0043170,GO:0043226,GO:0043227,GO:0043229,GO:…	8.78763	4.88645	1.28625	3.79898	0.00014529	0.00601975
TRINITY_DN14749_c0_g1	ACT1_DICDI^ACT1_DICDI^Q:1121-3,H:2-374^93.6%ID^E:2.38e-261^RecName: Full=Major actin;^Eukaryota; Amoebozoa; Evosea; Eumycetozoa; Dictyostelia; Dictyosteliales; Dictyosteliaceae; Dictyostelium	GO:0000166,GO:0000281,GO:0000323,GO:0000902,GO:0000910,GO:0001778,GO:0001891,GO:0003674,GO:0003824,GO:0005198,GO:0005200,GO:0005488,GO:0005515,GO:0005524,GO:0005575,GO:0005737,GO:0005764,GO:0005767,GO:0005773,GO:0005811,GO:0005856,GO:0005884,GO:0005911,GO:0005938,GO:0006810,GO:0006897,GO:0006909,GO:0006935,GO:0006950,GO:0006970,GO:0006972,GO:0007009,GO:0008092,GO:0008150,GO:0009314,GO:0009416,GO:…	157.473	0.769565	0.24745	3.10998	0.00187102	0.0288472
[truncated: 1,118 more rows]

## Sheet: Pollution_Down
gene_id	Annotation	GO	baseMean	log2FoldChange	lfcSE	stat	pvalue	padj
TRINITY_DN0_c15_g1	ZDHC8_ARATH^ZDHC8_ARATH^Q:371-165,H:151-224^44%ID^E:5.96e-12^RecName: Full=Probable protein S-acyltransferase 20;^Eukaryota; Viridiplantae; Streptophyta; Embryophyta; Tracheophyta; Spermatophyta; Magnoliopsida; eudicotyledons; Gunneridae; Pentapetalae; rosids; malvids; Brassicales; Brassicaceae; Camelineae; Arabidopsis	GO:0003674,GO:0003824,GO:0005575,GO:0005886,GO:0012506,GO:0016020,GO:0016409,GO:0016417,GO:0016740,GO:0016746,GO:0016747,GO:0019706,GO:0019707,GO:0030659,GO:0031090,GO:0044422,GO:0044424,GO:0044433,GO:0044444,GO:0044446,GO:0044464	16.3273	-1.38353	0.424235	-3.26124	0.00110927	0.0211359
[truncated: 384 more rows]

## Sheet: Interactive_Genes
Gene	Warm.log2FoldChange	Pollution.log2FoldChange	Warm and Pollution.log2FoldChange	Interaction type
[truncated: 316 more rows]

[truncated: 6 more sheets: Antagonism_Pos, Antagonism_Neg, Synergism_Pos, Synergism_Neg, Reversal_Pos2Neg, Reversal_Neg2POS]
