# Supplementary material for: Gene‐to‐Population Level Responses to Multiple Stressors on the Rocky Shore
Source: Ecol Evol. 2026 Apr 7;16(4):e73368. doi: 10.1002/ece3.73368 (PMC13055495; doi:10.1002/ece3.73368)
Supplement: Supplementary file 1 — Data S1: ece373368‐sup‐0001‐DataS1.zip. [file ECE3-16-e73368-s001.zip › Code and data frames - Gene-to-population level responses to multiple stressors on the rocky shore/Dataframes/Experiment pollution.csv]

Date	Pollutant	Polluted	Non-polluted
Jun1-23	Nitrate	NA	NA
Jun1-23	Nitrate	NA	NA
Jun1-23	Nitrate	NA	NA
Jun1-23	Nitrate	NA	NA
Jun1-23	Nitrate	NA	NA
Jun1-23	Phosphate	0.38	0.08
Jun1-23	Phosphate	0.33	0.07
Jun1-23	Phosphate	0.4	0.04
Jun1-23	Phosphate	0.28	0.09
Jun1-23	Phosphate	0.53	0.09
Jul1-23	Nitrate	58.2	33.41
Jul1-23	Nitrate	60.91	34.16
Jul1-23	Nitrate	62.31	34.16
Jul1-23	Nitrate	59.53	33.86
Jul1-23	Nitrate	61.04	35.01
Jul1-23	Phosphate	0.14	0.1
Jul1-23	Phosphate	0.12	0.07
Jul1-23	Phosphate	0.17	0.09
Jul1-23	Phosphate	0.17	0.05
Jul1-23	Phosphate	0.14	0.09
Jul2-23	Nitrate	74.62	39.47
Jul2-23	Nitrate	76.07	39.1
Jul2-23	Nitrate	77.17	39.99
Jul2-23	Nitrate	74.97	38.77
Jul2-23	Nitrate	75.57	39.4
Jul2-23	Phosphate	0.07	0
Jul2-23	Phosphate	0.06	0.01
Jul2-23	Phosphate	0.06	0.01
Jul2-23	Phosphate	0.06	0
Jul2-23	Phosphate	0.08	0.01
Aug1-23	Nitrate	71.95	37.94
Aug1-23	Nitrate	72.68	30.13
Aug1-23	Nitrate	74.19	32.32
Aug1-23	Nitrate	72.98	39.27
Aug1-23	Nitrate	73.17	39.76
Aug1-23	Phosphate	0.12	0.01
Aug1-23	Phosphate	0.06	0
Aug1-23	Phosphate	0.06	0.02
Aug1-23	Phosphate	0.05	0
Aug1-23	Phosphate	0.1	0.01
Aug2-23	Nitrate	70.47	31.56
Aug2-23	Nitrate	73.02	33.28
Aug2-23	Nitrate	74.13	35.78
Aug2-23	Nitrate	71.65	33.07
Aug2-23	Nitrate	70.51	33.91
Aug2-23	Phosphate	0.12	0.02
Aug2-23	Phosphate	0.05	0.01
Aug2-23	Phosphate	0.09	0
Aug2-23	Phosphate	0.1	0
Aug2-23	Phosphate	0.07	0.02
Sep1-23	Nitrate	67.03	30.45
Sep1-23	Nitrate	69.66	32.56
Sep1-23	Nitrate	71.83	34.71
Sep1-23	Nitrate	68.8	32.08
Sep1-23	Nitrate	69.28	32.2
Sep1-23	Phosphate	0.04	0
Sep1-23	Phosphate	0.08	0
Sep1-23	Phosphate	0.07	0.01
Sep1-23	Phosphate	0.08	0.01
Sep1-23	Phosphate	0.04	0.01
Sep2-23	Nitrate	74.72	32.63
Sep2-23	Nitrate	77.34	34.45
Sep2-23	Nitrate	79.54	36.56
Sep2-23	Nitrate	76.1	33.92
Sep2-23	Nitrate	76.8	35.16
Sep2-23	Phosphate	0.08	0.01
Sep2-23	Phosphate	0.08	0.01
Sep2-23	Phosphate	0.06	0
Sep2-23	Phosphate	0.07	0.02
Sep2-23	Phosphate	0.07	0
