# Supplementary material for: Gene‐to‐Population Level Responses to Multiple Stressors on the Rocky Shore
Source: Ecol Evol. 2026 Apr 7;16(4):e73368. doi: 10.1002/ece3.73368 (PMC13055495; doi:10.1002/ece3.73368)
Supplement: Supplementary file 1 — Data S1: ece373368‐sup‐0001‐DataS1.zip. [file ECE3-16-e73368-s001.zip › Code and data frames - Gene-to-population level responses to multiple stressors on the rocky shore/Dataframes/Full Brighton dataframe.csv]

Site	Pad_Region	Pad_Colour	Pad_ID	Sampling_Date	Nitrate	Phosphorous	Salinity	Mean_Logger_Temp	Max_Logger_Temp	Barnacle_Count	Gastropod_Count_ON	Gastropod_Count_SIDE	Algae_Cover	Green_Algae	Cyanobacteria	Diatoms	AVG_Barnacle_Size	SD_Barnacle_Size
Friars Bay	P	W	10	20/06/2023	NA	0.632	36.72	19.56	35.4	291	0	2	0.682	0.22	0.09	0.17	2.70885	0.717819114
Friars Bay	P	B	21	20/06/2023	NA	0.632	36.72	19.78	36.7	199	0	1	1.035	0.27	0.13	0.19	2.7268	1.064503254
Friars Bay	P	W	7	20/06/2023	NA	0.632	36.72	19.19	35	330	0	2	1.733	0.3	0.07	0.17	3.0329	0.546593583
Friars Bay	P	B	20	20/06/2023	NA	0.632	36.72	19.45	36.6	213	0	2	0.944	0.41	0.15	0.17	3.16355	0.537460771
Friars Bay	P	W	5	20/06/2023	NA	0.632	36.72	19.43	33.9	292	1	0	0.333	0.21	0.04	0.09	2.41245	0.428276549
Friars Bay	P	B	17	20/06/2023	NA	0.632	36.72	19.22	35.3	220	1	1	3.102	0.28	0.17	0.05	2.9597	0.70891185
Friars Bay	P	W	6	20/06/2023	NA	0.632	36.72	19.26	33.9	340	2	0	1.69	0.2	0.05	0.12	3.04355	0.80312658
Friars Bay	P	B	19	20/06/2023	NA	0.632	36.72	19.46	34.9	262	0	2	0.816	0.26	0.05	0.11	2.8221	0.615500691
Friars Bay	P	W	2	20/06/2023	NA	0.632	36.72	19.2	33.6	337	0	1	3.72	0.16	0.05	0.08	3.0167	0.515816193
Friars Bay	P	B	24	20/06/2023	NA	0.632	36.72	NA	NA	282	0	1	2.504	0.2	0.08	0.04	2.94965	0.7123967
Friars Bay	P	W	12	20/06/2023	NA	0.632	36.72	19.04	34.4	345	0	0	1.175	0.15	0.06	0.08	2.68375	0.772249069
Friars Bay	P	B	13	20/06/2023	NA	0.632	36.72	19.16	35	287	0	0	1.207	0.46	0.09	0.01	3.2813	0.489404298
Bastion Steps	N	W	11	20/06/2023	NA	0.074	36.894	20.52	35.5	49	0	0	15.32	0.1	0.06	0.08	2.9711	0.775368006
Bastion Steps	N	B	22	20/06/2023	NA	0.074	36.894	NA	NA	21	0	0	13.659	0.19	0.05	0.19	2.6611	0.695544024
Bastion Steps	N	W	3	20/06/2023	NA	0.074	36.894	20.55	35.6	25	0	0	3.003	0.1	0.02	0.07	2.4743	0.404654393
Bastion Steps	N	B	15	20/06/2023	NA	0.074	36.894	20.38	35.6	10	0	0	0.754	0.19	0.02	0.16	2.8631	0.484897458
Bastion Steps	N	W	8	20/06/2023	NA	0.074	36.894	20.66	36.6	48	0	0	9.203	0.09	0.05	0.08	3.1002	0.678501584
Bastion Steps	N	B	16	20/06/2023	NA	0.074	36.894	NA	NA	19	0	0	29.453	0.2	0.02	0.14	2.80715	0.680962801
Bastion Steps	N	W	1	20/06/2023	NA	0.074	36.894	20.33	35.6	60	0	0	3.353	0.17	0.07	0.07	3.2609	0.306474016
Bastion Steps	N	B	14	20/06/2023	NA	0.074	36.894	NA	NA	34	0	0	6.708	0.08	0.05	0.02	3.0065	0.255143206
Bastion Steps	N	W	9	20/06/2023	NA	0.074	36.894	20.22	34.9	38	0	0	10.257	0.11	0.02	0.06	2.9296	0.387146455
Bastion Steps	N	B	23	20/06/2023	NA	0.074	36.894	20.39	35.8	24	0	0	3.461	0.12	0.05	0.07	2.85385	0.485887107
Bastion Steps	N	W	4	20/06/2023	NA	0.074	36.894	20.77	35	20	0	0	4.643	0.08	0	0.08	2.142285714	0.315064789
Bastion Steps	N	B	18	20/06/2023	NA	0.074	36.894	20.69	34.5	12	0	0	0.909	0.14	0	0.05	2.3653	0.420512928
Friars Bay	P	W	10	06/07/2023	57.4	0.148	36.658	19.56	35.4	282	0	1	0.749	0	0.07	0.14	3.40145	0.581322938
Friars Bay	P	B	21	06/07/2023	57.4	0.148	36.658	19.78	36.7	183	1	1	0.207	0	0.06	0.11	3.6811	0.35276407
Friars Bay	P	W	7	06/07/2023	57.4	0.148	36.658	19.2	35	328	1	0	1.456	0	0.1	0.21	3.09995	0.527952463
Friars Bay	P	B	20	06/07/2023	57.4	0.148	36.658	19.45	36.6	219	0	1	0.637	0.1	0.07	0.13	3.13695	0.571841929
Friars Bay	P	W	5	06/07/2023	57.4	0.148	36.658	19.43	33.9	290	0	0	0.303	0	0.07	0.14	3.15425	0.628741744
Friars Bay	P	B	17	06/07/2023	57.4	0.148	36.658	19.22	35.3	228	1	0	0.689	0	0.29	0.45	2.82765	0.725101642
Friars Bay	P	W	6	06/07/2023	57.4	0.148	36.658	19.26	33.9	331	0	2	1.209	0	0.13	0.2	3.02035	0.670918651
Friars Bay	P	B	19	06/07/2023	57.4	0.148	36.658	19.46	34.6	260	0	1	0.819	0	0.14	0.24	3.4019	0.537609978
Friars Bay	P	W	2	06/07/2023	57.4	0.148	36.658	19.2	33.6	369	0	0	2.745	0	0.12	0.22	3.27505	0.683067772
Friars Bay	P	B	24	06/07/2023	57.4	0.148	36.658	NA	NA	278	1	0	2.041	0.11	0.23	0.36	3.4725	0.632928994
Friars Bay	P	W	12	06/07/2023	57.4	0.148	36.658	19.04	34.4	344	1	2	1.116	0	0.2	0.34	3.06525	0.745942739
Friars Bay	P	B	13	06/07/2023	57.4	0.148	36.658	19.16	35	288	0	1	0.489	0	0.23	0.42	2.9928	0.514062102
Bastion Steps	N	W	11	06/07/2023	44.4	0.08	36.906	20.52	35.5	63	0	0	0.509	0	0.02	0.08	2.995	0.347537608
Bastion Steps	N	B	22	06/07/2023	44.4	0.08	36.906	NA	NA	25	0	0	1.322	0	0.02	0.11	2.613	0.555982814
Bastion Steps	N	W	3	06/07/2023	44.4	0.08	36.906	20.55	35.6	28	0	0	1.737	0	0.01	0.06	2.7028	0.487906082
Bastion Steps	N	B	15	06/07/2023	44.4	0.08	36.906	20.38	35.6	11	0	0	0.312	0	0	0.05	2.6637	0.582814588
Bastion Steps	N	W	8	06/07/2023	44.4	0.08	36.906	20.66	36.6	47	0	0	0.596	0	0	0.04	2.6824	0.750985863
Bastion Steps	N	B	16	06/07/2023	44.4	0.08	36.906	NA	NA	17	0	0	3.459	0	0.03	0.11	2.75845	0.590117665
Bastion Steps	N	W	1	06/07/2023	44.4	0.08	36.906	20.33	35.6	62	0	0	0.715	0	0.03	0.09	3.1746	0.467169479
Bastion Steps	N	B	14	06/07/2023	44.4	0.08	36.906	NA	NA	29	0	0	0.1	0	0.02	0.12	3.02525	0.467102193
Bastion Steps	N	W	9	06/07/2023	44.4	0.08	36.906	20.22	34.9	40	0	0	1.11	0	0.03	0.12	2.86745	0.355480461
Bastion Steps	N	B	23	06/07/2023	44.4	0.08	36.906	20.39	35.8	29	0	0	0.137	0	0.03	0.12	2.60385	0.438494017
Bastion Steps	N	W	4	06/07/2023	44.4	0.08	36.906	20.77	35	20	0	0	0.499	0	0.01	0.09	2.4214375	0.38813827
Bastion Steps	N	B	18	06/07/2023	44.4	0.08	36.906	20.69	34.5	7	0	0	0.123	0	0.01	0.05	2.420357143	0.449741103
Friars Bay	P	W	10	20/07/2023	74.68	0.034	35.484	20.56	37.5	279	0	1	1.691	0	0.19	0.35	3.4537	0.537891573
Friars Bay	P	B	21	20/07/2023	74.86	0.034	35.484	20.66	37.4	183	0	0	0.327	0	0.12	0.29	2.9983	0.659125186
Friars Bay	P	W	7	20/07/2023	74.86	0.034	35.484	20.37	37.2	323	0	4	3.428	0	0.26	0.44	3.233	0.505075462
Friars Bay	P	B	20	20/07/2023	74.86	0.034	35.484	20.51	37.9	195	0	0	1.611	0.06	0.33	0.31	3.1893	0.742726965
Friars Bay	P	W	5	20/07/2023	74.86	0.034	35.484	20.44	35.3	283	0	0	0.952	0	0.07	0.24	3.36465	0.48335983
Friars Bay	P	B	17	20/07/2023	74.86	0.034	35.484	20.32	37.7	180	0	2	6.727	0.09	0.68	0.73	3.31855	0.612630687
Friars Bay	P	W	6	20/07/2023	74.86	0.034	35.484	20.29	35.7	327	0	1	3.324	0	0.24	0.36	2.9671	0.75834219
Friars Bay	P	B	19	20/07/2023	74.86	0.034	35.484	20.49	37.8	230	0	1	4.309	0	0.37	0.47	2.63795	0.479175417
Friars Bay	P	W	2	20/07/2023	74.86	0.034	35.484	20.3	35.1	353	1	1	4.396	0	0.44	0.5	3.7719	0.828554022
Friars Bay	P	B	24	20/07/2023	74.86	0.034	35.484	NA	NA	230	0	2	6.743	0.09	0.58	0.88	3.01855	0.642067124
Friars Bay	P	W	12	20/07/2023	74.86	0.034	35.484	20.13	34.9	329	1	1	5.787	0	0.41	0.52	3.27605	0.970730208
Friars Bay	P	B	13	20/07/2023	74.68	0.034	35.484	20.23	36.1	286	0	4	4.835	0	0.48	0.54	3.43935	0.717176332
Bastion Steps	N	W	11	20/07/2023	49.2	0.006	35.554	20.99	34.9	63	0	0	3.092	0	0.04	0.09	2.80725	1.234705504
Bastion Steps	N	B	22	20/07/2023	49.2	0.006	35.554	NA	NA	26	0	0	0.874	0	0.03	0.07	2.92775	0.577140376
Bastion Steps	N	W	3	20/07/2023	49.2	0.006	35.554	21.01	34.6	29	0	0	1.545	0	0.05	0.11	2.9069	0.355265378
Bastion Steps	N	B	15	20/07/2023	49.2	0.006	35.554	20.94	35.1	13	0	0	0.453	0	0	0.06	2.8592	0.617102918
Bastion Steps	N	W	8	20/07/2023	49.2	0.006	35.554	20.96	34.7	46	0	0	1.797	0	0.06	0.12	3.0861	0.582517849
Bastion Steps	N	B	16	20/07/2023	49.2	0.006	35.554	NA	NA	16	0	0	1.816	0	0.04	0.08	2.94265	0.502982883
Bastion Steps	N	W	1	20/07/2023	49.2	0.006	35.554	20.79	34.1	60	0	0	4.367	0	0.05	0.1	3.01265	0.627092322
Bastion Steps	N	B	14	20/07/2023	49.2	0.006	35.554	NA	NA	27	0	0	2.82	0	0.03	0.09	2.86595	0.385940658
Bastion Steps	N	W	9	20/07/2023	49.2	0.006	35.554	20.75	32.7	39	0	0	2.163	0	0.04	0.07	3.40045	0.613943015
Bastion Steps	N	B	23	20/07/2023	49.2	0.006	35.554	20.96	33.6	29	0	0	1.324	0	0.02	0.11	2.83125	0.296246636
Bastion Steps	N	W	4	20/07/2023	49.2	0.006	35.554	21.16	33	17	0	0	0.93	0	0.03	0.06	2.372083333	0.258706671
Bastion Steps	N	B	18	20/07/2023	49.2	0.006	35.554	21.16	31.6	7	0	0	0.745	0	0.05	0.08	2.583	0.477020571
Friars Bay	P	W	10	01/08/2023	70.98	0.074	36.211	20.24	34.2	288	0	0	2.242	0.04	0.09	0.07	2.7552	0.647580077
Friars Bay	P	B	21	01/08/2023	70.98	0.074	36.211	20.28	34.1	184	0	0	1.359	0	0.18	0.05	3.0433	0.743091672
Friars Bay	P	W	7	01/08/2023	70.98	0.074	36.211	20.05	33.3	325	0	0	2.725	0.01	0.13	0.08	2.9181	0.632315797
Friars Bay	P	B	20	01/08/2023	70.98	0.074	36.211	20.09	33.5	198	0	0	1.452	0	0.14	0.09	2.8912	0.52435268
Friars Bay	P	W	5	01/08/2023	70.98	0.074	36.211	20.1	31.4	280	0	0	1.936	0.01	0.08	0.06	2.48995	0.398457753
Friars Bay	P	B	17	01/08/2023	70.98	0.074	36.211	19.97	33.4	190	0	0	3.591	0	0.23	0.13	2.5786	0.626689485
Friars Bay	P	W	6	01/08/2023	70.98	0.074	36.211	19.9	31.7	340	0	0	2.792	0	0.16	0.1	3.00945	0.395492973
Friars Bay	P	B	19	01/08/2023	70.98	0.074	36.211	20.09	33.1	246	0	0	3.638	0	0.14	0.08	2.6242	0.627863936
Friars Bay	P	W	2	01/08/2023	70.98	0.074	36.211	20	31.4	375	0	0	3.212	0	0.32	0.16	2.93645	0.605188926
Friars Bay	P	B	24	01/08/2023	70.98	0.074	36.211	NA	NA	248	0	0	3.866	0	0.33	0.06	2.78325	0.851387144
Friars Bay	P	W	12	01/08/2023	70.98	0.074	36.211	19.84	31.2	342	0	0	4.015	0	0.18	0.19	2.79565	0.633431179
Friars Bay	P	B	13	01/08/2023	70.98	0.074	36.211	19.94	32.8	284	0	0	1.317	0	0.4	0.03	2.9397	0.689556669
Bastion Steps	N	W	11	01/08/2023	39.88	0.006	36.425	20.68	31.6	62	0	0	0.87	0	0.08	0.12	2.9125	0.292046705
Bastion Steps	N	B	22	01/08/2023	39.88	0.006	36.425	NA	NA	25	0	0	0.212	0	0.05	0.13	2.77155	0.74349417
Bastion Steps	N	W	3	01/08/2023	39.88	0.006	36.425	20.66	31.6	29	0	0	0.214	0	0.04	0.08	3.17535	0.544493957
Bastion Steps	N	B	15	01/08/2023	39.88	0.006	36.425	20.54	31.6	9	0	0	0.113	0	0.05	0.08	3.020375	0.621492774
Bastion Steps	N	W	8	01/08/2023	39.88	0.006	36.425	20.63	31.6	45	0	0	0.266	0	0.03	0.19	3.41385	0.469036308
Bastion Steps	N	B	16	01/08/2023	39.88	0.006	36.425	NA	NA	18	0	0	0.301	0	0.03	0.06	3.0797	0.587864365
Bastion Steps	N	W	1	01/08/2023	39.88	0.006	36.425	20.48	31.5	63	0	1	1.081	0	0.07	0.21	3.23745	0.452802965
Bastion Steps	N	B	14	01/08/2023	39.88	0.006	36.425	NA	NA	26	0	0	0.11	0	0.02	0	2.98185	0.512954192
Bastion Steps	N	W	9	01/08/2023	39.88	0.006	36.425	20.5	31.3	39	0	0	0.605	0	0.03	0.08	3.39865	0.388590905
Bastion Steps	N	B	23	01/08/2023	39.88	0.006	36.425	20.72	32	27	0	0	0.251	0	0.04	0.09	3.09635	0.500492538
Bastion Steps	N	W	4	01/08/2023	39.88	0.006	36.425	20.8	31.5	19	0	1	0.358	0	0	0.1	2.492571429	0.322077945
Bastion Steps	N	B	18	01/08/2023	39.88	0.006	36.425	20.84	32.7	5	0	0	0.121	0	0.02	0.04	2.2856	1.003554458
Friars Bay	P	W	10	17/08/2023	70.56	0.086	35.002	19.56	35.4	289	1	0	8.392	0	0.2	0.16	3.19855	0.538348527
Friars Bay	P	B	21	17/08/2023	70.56	0.086	35.002	19.78	36.7	140	0	0	2.892	0	0.15	0.06	2.8297	0.749643997
Friars Bay	P	W	7	17/08/2023	70.56	0.086	35.002	19.2	35	322	0	2	11.169	0	0.5	0.33	3.35945	0.442497549
Friars Bay	P	B	20	17/08/2023	70.56	0.086	35.002	19.45	36.6	195	0	1	4.317	0	0.24	0.15	3.25675	0.750069043
Friars Bay	P	W	5	17/08/2023	70.56	0.086	35.002	19.43	33.9	289	0	2	8.354	0	0.14	0.1	2.89915	0.338912808
Friars Bay	P	B	17	17/08/2023	70.56	0.086	35.002	19.22	35.3	190	0	3	7.102	0	0.47	0.3	2.9178	0.909667742
Friars Bay	P	W	6	17/08/2023	70.56	0.086	35.002	19.26	33.9	341	0	0	10.571	0	0.1	0.51	2.68995	0.487283254
Friars Bay	P	B	19	17/08/2023	70.56	0.086	35.002	19.46	34.6	237	0	2	7.133	0	0.73	0.49	2.57795	0.511491254
Friars Bay	P	W	2	17/08/2023	70.56	0.086	35.002	19.2	33.6	370	1	2	15.979	0	0.7	0.47	2.75495	0.702932131
Friars Bay	P	B	24	17/08/2023	70.56	0.086	35.002	NA	NA	241	1	1	11.102	0	0.88	0.95	3.24875	0.740967995
Friars Bay	P	W	12	17/08/2023	70.56	0.086	35.002	19.04	34.4	349	1	2	12.678	0	0.6	0.44	2.80955	0.723902635
Friars Bay	P	B	13	17/08/2023	70.56	0.086	35.002	19.16	35	277	1	1	7.845	0	0.47	0.23	2.9522	0.459684928
Bastion Steps	N	W	11	17/08/2023	38.52	0.01	35.549	20.52	35.5	63	0	0	0.91	0	0.07	0.16	3.2768	0.495562262
Bastion Steps	N	B	22	17/08/2023	38.52	0.01	35.549	NA	NA	24	0	0	1.934	0	0.04	0.18	3.0854	0.64038976
Bastion Steps	N	W	3	17/08/2023	38.52	0.01	35.549	20.55	35.6	30	0	0	4.086	0	0.04	0.17	3.20455	0.574100574
Bastion Steps	N	B	15	17/08/2023	38.52	0.01	35.549	20.38	35.6	9	0	0	1.33	0	0.04	0.14	3.0128125	0.726423132
Bastion Steps	N	W	8	17/08/2023	38.52	0.01	35.549	20.6/	36.6	47	0	0	0.201	0	0.04	0.17	3.38775	0.714140519
Bastion Steps	N	B	16	17/08/2023	38.52	0.01	35.549	NA	NA	18	0	0	0.281	0	0.09	0.26	3.0077	0.536530894
Bastion Steps	N	W	1	17/08/2023	38.52	0.01	35.549	20.33	35.6	63	0	0	1.269	0	0.05	0.19	3.64245	0.449568463
Bastion Steps	N	B	14	17/08/2023	38.52	0.01	35.549	NA	NA	22	0	0	1.443	0	0.06	0.24	3.04515	0.409107772
Bastion Steps	N	W	9	17/08/2023	38.52	0.01	35.549	20.22	34.9	40	0	0	11.019	0	0.1	0.34	3.3912	0.58284042
Bastion Steps	N	B	23	17/08/2023	38.52	0.01	35.549	20.39	35.8	23	0	0	2.661	0	0.11	0.43	3.19725	0.400772743
Bastion Steps	N	W	4	17/08/2023	38.52	0.01	35.549	20.77	35	21	0	1	4.376	0	0	0	2.5582	0.260910569
Bastion Steps	N	B	18	17/08/2023	38.52	0.01	35.549	20.69	34.5	5	0	0	0.091	0	0.03	0.11	2.31525	0.96766958
Friars Bay	P	W	10	01/09/2023	69.32	0.044	36.922	20.55	34.9	286	0	0	6.12	0	0.54	0.53	3.004	0.773184504
Friars Bay	P	B	21	01/09/2023	69.32	0.044	36.922	20.59	34.8	139	1	2	2.495	0	0.38	0.37	2.9594	0.921835
Friars Bay	P	W	7	01/09/2023	69.32	0.044	36.922	20.32	33.7	320	0	1	9.092	0	1.35	1.08	2.8798	0.688223284
Friars Bay	P	B	20	01/09/2023	69.32	0.044	36.922	20.39	35.5	191	1	3	3.982	0	0.38	0.36	2.81745	0.686483449
Friars Bay	P	W	5	01/09/2023	69.32	0.044	36.922	20.45	34	285	0	3	8.102	0	0.45	0.43	2.76435	0.732581662
Friars Bay	P	B	17	01/09/2023	69.32	0.044	36.922	20.26	34.8	194	2	0	7.331	0	0.87	0.74	3.0085	0.756374246
Friars Bay	P	W	6	01/09/2023	69.32	0.044	36.922	20.2	34.6	341	0	0	9.283	0	0.67	0.8	2.4606	0.88331817
Friars Bay	P	B	19	01/09/2023	69.32	0.044	36.922	20.44	35	241	0	2	3.405	0	0.81	0.67	3.0566	0.648265412
Friars Bay	P	W	2	01/09/2023	69.32	0.044	36.922	20.37	33.2	375	0	0	12.342	0	0.44	1.1	2.7337	0.861758931
Friars Bay	P	B	24	01/09/2023	69.32	0.044	36.922	NA	NA	242	0	2	11.002	0	0.9	0.87	2.9278	0.63833591
Friars Bay	P	W	12	01/09/2023	69.32	0.044	36.922	20.22	33.6	347	1	0	13.201	0	0.7	1.03	2.8333	0.497931845
Friars Bay	P	B	13	01/09/2023	69.32	0.044	36.922	20.35	34.6	281	0	2	7.304	0	1.48	1	2.76945	0.83380275
Bastion Steps	N	W	11	01/09/2023	37.4	0	36.582	21.09	35.4	61	0	0	1.02	0	0.11	0.13	3.36625	0.569805778
Bastion Steps	N	B	22	01/09/2023	37.4	0	36.582	NA	NA	24	0	0	1.832	0	0.04	0.09	2.93555	0.502179055
Bastion Steps	N	W	3	01/09/2023	37.4	0	36.582	21.05	34.5	28	0	0	4.122	0	0.05	0.12	3.28765	0.402816546
Bastion Steps	N	B	15	01/09/2023	37.4	0	36.582	20.98	34.6	10	0	1	1.02	0	0.04	0.08	2.877777778	0.841178233
Bastion Steps	N	W	8	01/09/2023	37.4	0	36.582	21.06	34.9	47	0	0	0.301	0	0.07	0.15	3.3247	0.55020164
Bastion Steps	N	B	16	01/09/2023	37.4	0	36.582	NA	NA	17	0	0	0.241	0	0.03	0.06	2.9705	0.791787359
Bastion Steps	N	W	1	01/09/2023	37.4	0	36.582	20.8	33.7	66	0	0	1.892	0	0.13	0.2	3.30015	0.727042756
Bastion Steps	N	B	14	01/09/2023	37.4	0	36.582	NA	NA	21	0	0	1.299	0	0	0.07	3.22615	0.497327248
Bastion Steps	N	W	9	01/09/2023	37.4	0	36.582	20.91	33.8	38	0	0	11.192	0	0.02	0.07	3.24325	0.561370607
Bastion Steps	N	B	23	01/09/2023	37.4	0	36.582	21.05	34.3	24	0	0	2.102	0	0.06	0.13	3.09905	0.677168264
Bastion Steps	N	W	4	01/09/2023	37.4	0	36.582	21.23	33.2	22	0	2	5.11	0	0.05	0.13	2.2465	0.684542548
Bastion Steps	N	B	18	01/09/2023	37.4	0	36.582	21.19	32.8	4	0	0	0.102	0	0.03	0.11	2.2825	0.790565462
Friars Bay	P	W	10	15/09/2023	76.9	0.058	35.13	20.68	34.9	289	0	5	5.302	0	0.55	0.42	3.2709	0.761336902
Friars Bay	P	B	21	15/09/2023	76.9	0.058	35.13	20.7	34.8	139	0	1	2.355	0	0.14	0.14	3.15905	0.595238209
Friars Bay	P	W	7	15/09/2023	76.9	0.058	35.13	20.48	33.7	317	1	0	9.921	0	0.85	0.42	3.05605	0.57463319
Friars Bay	P	B	20	15/09/2023	76.9	0.058	35.13	20.53	35.5	191	0	2	4.022	0	0.37	0.22	3.4427	0.6252839
Friars Bay	P	W	5	15/09/2023	76.9	0.058	35.13	20.58	34	293	2	9	7.395	0	0.57	0.32	3.1975	0.708355804
Friars Bay	P	B	17	15/09/2023	76.9	0.058	35.13	20.39	34.8	195	2	2	7.172	0	0.59	0.43	2.99605	0.698284941
Friars Bay	P	W	6	15/09/2023	76.9	0.058	35.13	20.39	34.6	344	0	4	8.932	0	0.53	0.42	3.18235	0.433313464
Friars Bay	P	B	19	15/09/2023	76.9	0.058	35.13	20.53	35	241	0	1	4.201	0	0.66	0.42	3.14625	0.543092035
Friars Bay	P	W	2	15/09/2023	76.9	0.058	35.13	20.5	33.2	384	1	2	13.111	0	0.61	0.45	3.1383	0.793831678
Friars Bay	P	B	24	15/09/2023	76.9	0.058	35.13	NA	NA	243	1	4	9.822	0	0.61	0.45	2.8554	0.639313686
Friars Bay	P	W	12	15/09/2023	76.9	0.058	35.13	20.35	33.6	344	1	4	13.971	0.02	0.5	0.37	3.04805	0.636786876
Friars Bay	P	B	13	15/09/2023	76.9	0.058	35.13	20.46	34.6	281	1	6	7.026	0	0.77	0.31	2.9754	0.559305909
Bastion Steps	N	W	11	15/09/2023	39.54	0.004	36.188	21.24	35.4	59	0	0	1.001	0.01	0.13	0.15	3.43555	0.561841934
Bastion Steps	N	B	22	15/09/2023	39.54	0.004	36.188	NA	NA	24	0	0	1.672	0	0.1	0.11	3.17	0.683114315
Bastion Steps	N	W	3	15/09/2023	39.54	0.004	36.188	21.21	34.5	29	0	1	3.901	0	0.11	0.08	3.40325	0.522880019
Bastion Steps	N	B	15	15/09/2023	39.54	0.004	36.188	21.16	34.6	10	0	0	0.988	0	0.09	0.13	3.256428571	0.92547026
Bastion Steps	N	W	8	15/09/2023	39.54	0.004	36.188	21.23	34.9	49	0	0	0.301	0	0.12	0.12	3.594	0.520730523
Bastion Steps	N	B	16	15/09/2023	39.54	0.004	36.188	NA	NA	17	0	0	0.263	0.01	0.07	0.1	3.0955	0.844203878
Bastion Steps	N	W	1	15/09/2023	39.54	0.004	36.188	20.96	33.7	69	0	0	1.931	0	0.16	0.12	3.8025	0.492613946
Bastion Steps	N	B	14	15/09/2023	39.54	0.004	36.188	NA	NA	22	0	0	1.203	0	0.08	0.11	3.06505	0.784319466
Bastion Steps	N	W	9	15/09/2023	39.54	0.004	36.188	21.07	33.8	40	0	0	9.857	0	0.11	0.12	3.7845	0.51055645
Bastion Steps	N	B	23	15/09/2023	39.54	0.004	36.188	21.22	34.3	24	0	0	2.925	0	0.11	0.07	3.5244	0.411170876
Bastion Steps	N	W	4	15/09/2023	39.54	0.004	36.188	21.36	33.2	23	0	1	5.297	0	0.03	0.07	2.033571429	0.7479339
Bastion Steps	N	B	18	15/09/2023	39.54	0.004	36.188	21.32	32.8	4	0	0	0.061	0	0.04	0.06	2.5165	1.156547016
