# Supplementary material for: Gene‐to‐Population Level Responses to Multiple Stressors on the Rocky Shore
Source: Ecol Evol. 2026 Apr 7;16(4):e73368. doi: 10.1002/ece3.73368 (PMC13055495; doi:10.1002/ece3.73368)
Supplement: Supplementary file 1 — Data S1: ece373368‐sup‐0001‐DataS1.zip. [file ECE3-16-e73368-s001.zip › Code and data frames - Gene-to-population level responses to multiple stressors on the rocky shore/Dataframes/GO enrichment results.xlsx]

## Sheet: Summary
	GO Term Analyses
	Sheet	Description
	Warm_Up	GO enrichment for significant upregulated DEG list (Padj<0.05) in response to warming only
	Warm_Down	GO enrichment for significant downregulated DEG list (Padj<0.05) in response to warming only
	Pollution_Up	GO enrichment for significant upregulated DEG list (Padj<0.05) in response to pollution only
	Pollution_Down	GO enrichment for significant downregulated DEG list (Padj<0.05) in response to pollution only
	Antagonism_Pos	GO enrichment for DEG list (Padj<0.05) showing positive antagonism
	Antagonism_Neg	GO enrichment for DEG list (Padj<0.05) showing negative antagonism
	Synergism_Pos	GO enrichment for DEG list (Padj<0.05) showing positive synergism
	Synergism_Neg	GO enrichment for DEG list (Padj<0.05) showing negative synergism
	Reversal_Pos2Neg	GO enrichment for DEG list (Padj<0.05) for genes showing positive to negative reversals
	Reversal_Neg2Pos	GO enrichment for DEG list (Padj<0.05) for genes showing negative to positive reversals

## Sheet: Warm_Up
category	over_represented_pvalue	under_represented_pvalue	numDEInCat	numInCat	term	ontology	padj
No significant GO term enrichment (Padj > 0.05)

## Sheet: Warm_Down
category	over_represented_pvalue	under_represented_pvalue	numDEInCat	numInCat	term	ontology	padj
GO:0031514	2.13034e-20	1	27	455	motile cilium	CC	4.46989e-16
GO:0005929	3.7396e-17	1	30	819	cilium	CC	3.92322e-13
GO:0044447	6.6728e-13	1	15	202			4.52234e-09
GO:0044441	9.9505e-13	1	25	785			4.52234e-09
GO:0097729	1.07767e-12	1	16	243	9+2 motile cilium	CC	4.52234e-09
GO:0097223	5.48342e-12	1	17	333			1.91755e-08
GO:0003341	3.28316e-11	1	14	214	cilium movement	BP	9.84104e-08
GO:0036126	8.93737e-11	1	13	187	sperm flagellum	CC	2.34405e-07
GO:0003351	1.99703e-10	1	9	73	epithelial cilium movement involved in extracellular fluid movement	BP	4.65575e-07
GO:0005930	4.13647e-10	1	14	237	axoneme	CC	8.67914e-07
GO:0042995	2.23168e-09	1	37	2432	cell projection	CC	4.25683e-06
GO:0030317	2.8152e-09	1	11	172	flagellated sperm motility	BP	4.54373e-06
GO:0097722	2.8152e-09	1	11	172	sperm motility	BP	4.54373e-06
GO:0120025	5.59719e-09	1	35	2267	plasma membrane bounded cell projection	CC	8.38859e-06
GO:0007017	8.29174e-09	1	26	1464	microtubule-based process	BP	1.15985e-05
GO:0007018	9.87851e-08	1	17	632	microtubule-based movement	BP	0.000129544
GO:0005576	3.65489e-07	1	27	1964	extracellular region	CC	0.0004511
GO:0035082	1.66613e-06	1	7	115	axoneme assembly	BP	0.00194215
GO:0044463	1.82051e-06	0.999999	25	1605			0.00201041
GO:0001534	5.79169e-06	1	4	25	radial spoke	CC	0.00607606
GO:0030031	6.8036e-06	0.999999	13	563	cell projection assembly	BP	0.00679777
GO:0001539	1.40224e-05	0.999999	5	52	cilium or flagellum-dependent cell motility	BP	0.0123903
GO:0060285	1.40224e-05	0.999999	5	52	cilium-dependent cell motility	BP	0.0123903
GO:0001578	1.41725e-05	0.999999	7	159	microtubule bundle formation	BP	0.0123903
GO:0099513	1.59871e-05	0.999996	16	995	polymeric cytoskeletal fiber	CC	0.0129699
GO:0070286	1.60718e-05	0.999999	7	145	axonemal dynein complex assembly	BP	0.0129699
GO:0005874	1.83828e-05	0.999996	15	886	microtubule	CC	0.0142855
GO:0005879	1.95211e-05	0.999999	5	63	axonemal microtubule	CC	0.0146283
GO:0004222	2.07985e-05	0.999998	8	198	metalloendopeptidase activity	MF	0.0150481
GO:0044430	2.27969e-05	0.999992	29	2728			0.0159441
GO:0007288	2.50505e-05	0.999999	5	68	sperm axoneme assembly	BP	0.0169552
GO:0005858	2.84025e-05	0.999998	6	92	axonemal dynein complex	CC	0.0186232
GO:0099081	4.10506e-05	0.999989	16	1095	supramolecular polymer	CC	0.0248868
GO:0099512	4.10506e-05	0.999989	16	1095	supramolecular fiber	CC	0.0248868
GO:0099080	4.18045e-05	0.999989	16	1096	supramolecular complex	CC	0.0248868
GO:0036159	4.26997e-05	0.999998	5	66	inner dynein arm assembly	BP	0.0248868
GO:0120336	8.96098e-05	1	2	4	radial spoke head 1	CC	0.0494787
GO:0120338	8.96098e-05	1	2	4	radial spoke head 3	CC	0.0494787

## Sheet: Pollution_Up
category	over_represented_pvalue	under_represented_pvalue	numDEInCat	numInCat	term	ontology	padj
GO:0003735	4.017e-51	1	128	1289	structural constituent of ribosome	MF	8.42847e-47
GO:0030529	3.56673e-49	1	272	2729			3.74186e-45
GO:1990904	1.66547e-48	1	289	2940	ribonucleoprotein complex	CC	1.16483e-44
GO:0006412	2.31565e-46	1	139	1368	translation	BP	1.21468e-42
GO:0043043	1.23296e-43	1	139	1397	peptide biosynthetic process	BP	5.17397e-40
GO:0003723	1.47989e-41	1	369	3517	RNA binding	MF	5.17518e-38
GO:0044391	1.3564e-39	1	106	1121	ribosomal subunit	CC	4.0657e-36
GO:0043604	3.10774e-37	1	146	1519	amide biosynthetic process	BP	8.15083e-34
GO:0034641	5.38279e-34	1	621	7363			1.25491e-30
GO:1901363	9.0538e-34	1	887	11450	heterocyclic compound binding	MF	1.89967e-30
GO:0044445	3.99799e-32	1	124	1269			7.62599e-29
GO:0097159	1.06539e-31	1	887	11562	organic cyclic compound binding	MF	1.86284e-28
GO:0009059	1.49857e-31	1	247	2626	macromolecule biosynthetic process	BP	2.4187e-28
GO:0044271	2.94889e-31	1	265	2932			4.41954e-28
GO:0016070	3.5774e-31	1	304	2737	RNA metabolic process	BP	5.00407e-28
GO:0034645	5.64916e-31	1	228	2432			7.40817e-28
GO:0006518	2.14957e-30	1	146	1670	peptide metabolic process	BP	2.65307e-27
GO:0006396	2.50629e-30	1	223	1860	RNA processing	BP	2.9215e-27
GO:0005840	3.59506e-29	1	86	901	ribosome	CC	3.97008e-26
GO:0003676	7.01899e-29	1	529	5891	nucleic acid binding	MF	7.36362e-26
GO:0005730	3.78023e-28	1	171	1265	nucleolus	CC	3.77699e-25
GO:0034470	1.64221e-25	1	131	843			1.56622e-22
GO:0044260	1.74849e-25	1	697	8682			1.59508e-22
GO:0034660	4.75365e-25	1	160	1127			4.15588e-22
GO:0044249	5.32095e-25	1	389	4673	cellular biosynthetic process	BP	4.46576e-22
GO:1901566	8.26116e-25	1	220	2619			6.55009e-22
GO:0022625	8.42877e-25	1	53	519	cytosolic large ribosomal subunit	CC	6.55009e-22
GO:0016818	4.39087e-24	1	277	2709	hydrolase activity, acting on acid anhydrides, in phosphorus-containing anhydrides	MF	3.29033e-21
GO:0015934	4.77896e-24	1	63	637	large ribosomal subunit	CC	3.45766e-21
GO:0016817	5.16949e-24	1	277	2715	hydrolase activity, acting on acid anhydrides	MF	3.61554e-21
GO:0016462	7.53575e-24	1	276	2705	pyrophosphatase activity	MF	5.10049e-21
GO:0044237	1.37883e-23	1	959	13293	cellular metabolic process	BP	9.04084e-21
GO:0009058	2.0193e-23	1	410	5055	biosynthetic process	BP	1.28391e-20
GO:0043603	6.91717e-23	1	159	1927	amide metabolic process	BP	4.26871e-20
GO:0017111	1.50641e-22	1	263	2602	ribonucleoside triphosphate phosphatase activity	MF	9.0307e-20
GO:0002181	3.38297e-22	1	50	416	cytoplasmic translation	BP	1.97171e-19
GO:0019843	3.72509e-22	1	50	341	rRNA binding	MF	2.11243e-19
GO:0005198	5.72513e-22	1	162	2303	structural molecule activity	MF	3.16117e-19
GO:1901576	6.10175e-22	1	391	4848			3.28274e-19
GO:0006364	7.19839e-20	1	86	550	rRNA processing	BP	3.77591e-17
GO:0022613	1.14141e-19	1	64	395	ribonucleoprotein complex biogenesis	BP	5.84123e-17
GO:0016072	1.81366e-19	1	90	600	rRNA metabolic process	BP	9.06051e-17
GO:0003746	1.98955e-19	1	42	194	translation elongation factor activity	MF	9.70807e-17
GO:0032553	8.52409e-19	1	449	5399	ribonucleotide binding	MF	3.98252e-16
GO:0022627	8.5413e-19	1	40	394	cytosolic small ribosomal subunit	CC	3.98252e-16
GO:0000166	1.66962e-18	1	492	6059	nucleotide binding	MF	7.45359e-16
GO:1901265	1.66962e-18	1	492	6059	nucleoside phosphate binding	MF	7.45359e-16
GO:0035639	1.94244e-18	1	438	5268	purine ribonucleoside triphosphate binding	MF	8.49089e-16
GO:0044428	2.88463e-18	1	454	5156			1.23521e-15
GO:0032555	3.89231e-18	1	442	5334	purine ribonucleotide binding	MF	1.63337e-15
GO:0017076	5.23821e-18	1	442	5344	purine nucleotide binding	MF	2.15506e-15
GO:0006807	2.64951e-17	1	876	12289			1.06908e-14
GO:0015935	6.71381e-17	1	43	482	small ribosomal subunit	CC	2.65791e-14
GO:0008135	7.87774e-17	1	65	423	translation factor activity, RNA binding	MF	3.06094e-14
GO:0032991	1.88481e-16	1	688	10088	protein-containing complex	CC	7.19037e-14
GO:0008152	2.00347e-16	1	1040	15285	metabolic process	BP	7.50658e-14
GO:0030684	2.54567e-16	1	54	359	preribosome	CC	9.37076e-14
GO:0090304	3.07481e-16	1	391	4257	nucleic acid metabolic process	BP	1.11234e-13
GO:0006139	4.57316e-16	1	460	5386	nucleobase-containing compound metabolic process	BP	1.61525e-13
GO:0046483	4.61895e-16	1	483	5712			1.61525e-13
GO:0044238	5.56556e-16	1	934	13366	primary metabolic process	BP	1.91437e-13
GO:0022626	1.32287e-15	1	37	283	cytosolic ribosome	CC	4.47684e-13
GO:0043170	1.57365e-15	1	759	10445	macromolecule metabolic process	BP	5.241e-13
GO:0044085	2.14128e-15	1	67	515	cellular component biogenesis	BP	6.96139e-13
GO:0006725	2.15656e-15	1	485	5820			6.96139e-13
GO:0016887	1.33627e-14	1	169	1560	ATP hydrolysis activity	MF	4.24812e-12
GO:1901360	1.80953e-14	1	505	6167			5.66679e-12
GO:0071704	2.77696e-14	1	977	14295			8.56857e-12
GO:0006397	3.95177e-14	1	111	1027	mRNA processing	BP	1.20168e-11
GO:0036094	1.12546e-13	1	512	6715	small molecule binding	MF	3.37349e-11
GO:0097367	3.90266e-13	1	459	5981	carbohydrate derivative binding	MF	1.15332e-10
GO:0000375	4.15541e-13	1	69	551	RNA splicing, via transesterification reactions	BP	1.21096e-10
GO:0000398	6.51763e-13	1	68	545	mRNA splicing, via spliceosome	BP	1.87333e-10
GO:0000377	7.12808e-13	1	68	547	RNA splicing, via transesterification reactions with bulged adenosine as nucleophile	BP	2.0211e-10
GO:0001882	1.22176e-12	1	110	1148	nucleoside binding	MF	3.418e-10
GO:0005681	1.7235e-12	1	71	576	spliceosomal complex	CC	4.75823e-10
GO:0032549	2.3119e-12	1	109	1145	ribonucleoside binding	MF	6.29978e-10
GO:0016071	2.38811e-12	1	125	1262	mRNA metabolic process	BP	6.42402e-10
GO:0032550	5.37614e-12	1	106	1121	purine ribonucleoside binding	MF	1.42788e-09
GO:0001883	5.60156e-12	1	106	1122	purine nucleoside binding	MF	1.46915e-09
GO:0008380	6.00818e-12	1	91	877	RNA splicing	BP	1.55634e-09
GO:0032040	7.31734e-12	1	36	252	small-subunit processome	CC	1.87235e-09
GO:0003724	7.76805e-12	1	52	305	RNA helicase activity	MF	1.96373e-09
GO:0005525	1.39838e-11	1	104	1107	GTP binding	MF	3.49294e-09
GO:0019001	3.46336e-11	1	107	1155	guanyl nucleotide binding	MF	8.44979e-09
GO:0032561	3.46336e-11	1	107	1155	guanyl ribonucleotide binding	MF	8.44979e-09
GO:0004386	3.83579e-11	1	73	493	helicase activity	MF	9.25086e-09
GO:0003924	4.15748e-11	1	85	836	GTPase activity	MF	9.91277e-09
GO:0042274	6.08143e-11	1	32	221	ribosomal small subunit biogenesis	BP	1.43371e-08
GO:0071826	1.13903e-10	1	76	676	protein-RNA complex organization	BP	2.65545e-08
GO:0022618	2.21157e-10	1	69	624	protein-RNA complex assembly	BP	5.09926e-08
GO:0005524	3.32769e-10	1	343	4274	ATP binding	MF	7.5893e-08
GO:0032559	4.0754e-10	1	347	4333	adenyl ribonucleotide binding	MF	9.19463e-08
GO:0030554	5.08475e-10	1	347	4343	adenyl nucleotide binding	MF	1.13498e-07
GO:0043232	5.4657e-10	1	384	5221	intracellular non-membrane-bounded organelle	CC	1.20717e-07
GO:0043228	7.01107e-10	1	384	5228	non-membrane-bounded organelle	CC	1.53236e-07
GO:0071013	1.05728e-09	1	41	298	catalytic step 2 spliceosome	CC	2.287e-07
GO:0044424	2.14099e-09	1	1374	22502			4.5839e-07
GO:0043168	3.91397e-09	1	494	6734	anion binding	MF	8.29524e-07
GO:0061614	4.67965e-09	1	12	30	miRNA transcription	BP	9.81883e-07
GO:0044267	1.0896e-08	1	300	4272			2.26356e-06
GO:0003729	2.53276e-08	1	81	877	mRNA binding	MF	5.21004e-06
GO:0006399	6.44946e-08	1	59	437	tRNA metabolic process	BP	1.31381e-05
GO:0009451	7.21586e-08	1	42	275	RNA modification	BP	1.4558e-05
GO:0000470	8.33761e-08	1	18	99	maturation of LSU-rRNA	BP	1.66609e-05
GO:0042254	1.33613e-07	1	22	112	ribosome biogenesis	BP	2.64478e-05
GO:0009536	1.59788e-07	1	35	283	plastid	CC	3.13334e-05
GO:0030520	2.02917e-07	1	12	36	estrogen receptor signaling pathway	BP	3.94222e-05
GO:0030490	3.32872e-07	1	20	106	maturation of SSU-rRNA	BP	6.40764e-05
GO:0000380	3.89928e-07	1	15	69	alternative mRNA splicing, via spliceosome	BP	7.43769e-05
GO:2001014	4.63795e-07	1	12	39	regulation of skeletal muscle cell differentiation	BP	8.76698e-05
GO:0005839	5.65596e-07	1	12	75	proteasome core complex	CC	0.000105958
GO:0070180	5.8319e-07	1	10	57	large ribosomal subunit rRNA binding	MF	0.000108288
GO:0045445	6.91493e-07	1	13	43	myoblast differentiation	BP	0.000127271
GO:0006400	1.01663e-06	1	29	163	tRNA modification	BP	0.000185486
GO:0019773	1.70661e-06	1	9	42	proteasome core complex, alpha-subunit complex	CC	0.000308691
GO:0030521	3.26685e-06	0.999999	13	49	androgen receptor signaling pathway	BP	0.000585855
GO:0000381	3.67641e-06	0.999999	28	216	regulation of alternative mRNA splicing, via spliceosome	BP	0.000653549
GO:0008033	3.70662e-06	0.999999	35	230	tRNA processing	BP	0.000653549
GO:0048024	4.47097e-06	0.999998	35	289	regulation of mRNA splicing, via spliceosome	BP	0.000781749
GO:0030532	5.05025e-06	0.999998	25	198	small nuclear ribonucleoprotein complex	CC	0.000875738
GO:0097525	6.405e-06	0.999998	24	191	spliceosomal snRNP complex	CC	0.00110155
GO:0050657	6.64086e-06	0.999997	36	310	nucleic acid transport	BP	0.0011237
GO:0050658	6.64086e-06	0.999997	36	310	RNA transport	BP	0.0011237
GO:0051236	9.93263e-06	0.999996	36	313	establishment of RNA localization	BP	0.00166725
GO:0019438	1.10419e-05	0.999993	121	1397			0.00183873
GO:0034715	1.16281e-05	1	5	14	pICln-Sm protein complex	CC	0.00192111
GO:0050684	1.26714e-05	0.999995	37	321	regulation of mRNA processing	BP	0.00207712
GO:0034622	1.3883e-05	0.999992	116	1457			0.00225809
GO:0071011	1.50698e-05	0.999995	26	241	precatalytic spliceosome	CC	0.00243227
GO:0009507	1.54401e-05	0.999995	23	200	chloroplast	CC	0.00247301
GO:0018130	1.57309e-05	0.99999	121	1409			0.0025005
GO:0034654	1.64993e-05	0.99999	106	1207	nucleobase-containing compound biosynthetic process	BP	0.00260293
GO:0006405	1.83879e-05	0.999994	22	160	RNA export from nucleus	BP	0.00287922
GO:0051168	1.86664e-05	0.999993	27	213	nuclear export	BP	0.00290118
GO:0032774	2.58018e-05	0.999987	60	547	RNA biosynthetic process	BP	0.00398069
GO:1901362	2.72701e-05	0.999982	134	1598			0.00415034
GO:0044446	2.72971e-05	0.999978	857	13689			0.00415034
GO:0000054	2.92362e-05	0.999996	10	45	ribosomal subunit export from nucleus	BP	0.00428975
GO:0033750	2.92362e-05	0.999996	10	45	ribosome localization	BP	0.00428975
GO:0033753	2.92362e-05	0.999996	10	45			0.00428975
GO:0071426	2.92362e-05	0.999996	10	45			0.00428975
GO:0071428	2.92362e-05	0.999996	10	45			0.00428975
GO:0005634	3.62804e-05	0.999972	482	6867	nucleus	CC	0.00528636
GO:0001510	3.78628e-05	0.999989	20	118	RNA methylation	BP	0.00545436
GO:0048641	3.79533e-05	0.999992	13	61	regulation of skeletal muscle tissue development	BP	0.00545436
GO:0070878	5.92834e-05	0.999993	8	23	primary miRNA binding	MF	0.00846179
GO:0005684	6.61071e-05	0.999974	28	257	U2-type spliceosomal complex	CC	0.00937202
GO:0000460	7.45277e-05	0.999985	12	57	maturation of 5.8S rRNA	BP	0.0104344
GO:0000325	7.45956e-05	0.999979	17	128	plant-type vacuole	CC	0.0104344
GO:0005682	7.90608e-05	0.999988	9	44	U5 snRNP	CC	0.0109858
GO:0000028	9.25418e-05	0.999985	9	84	ribosomal small subunit assembly	BP	0.012742
GO:0051028	9.29139e-05	0.999964	27	223	mRNA transport	BP	0.012742
GO:0035500	0.000105083	0.999992	6	17	MH2 domain binding	MF	0.0143172
GO:0043021	0.000133111	0.999936	39	398	ribonucleoprotein complex binding	MF	0.018019
GO:0015931	0.000144583	0.999929	41	412	nucleobase-containing compound transport	BP	0.0194465
GO:0042273	0.000151247	0.999966	12	71	ribosomal large subunit biogenesis	BP	0.0202131
GO:0000463	0.000173623	0.999963	11	63	maturation of LSU-rRNA from tricistronic rRNA transcript (SSU-rRNA, 5.8S rRNA, LSU-rRNA)	BP	0.0230567
GO:0046540	0.000196251	0.999954	12	86	U4/U6 x U5 tri-snRNP complex	CC	0.0258978
GO:0005687	0.000202621	0.99998	6	28	U4 snRNP	CC	0.0265712
GO:0005618	0.000212255	0.999954	11	71	cell wall	CC	0.0276617
GO:0009505	0.000216432	0.999957	10	63	plant-type cell wall	CC	0.0280319
GO:0097526	0.000224288	0.999946	12	89	spliceosomal tri-snRNP complex	CC	0.0288713
GO:0044452	0.000231948	0.999902	28	229			0.0296752
GO:0055029	0.00025777	0.999925	15	105	nuclear DNA-directed RNA polymerase complex	CC	0.0326054
GO:0006281	0.000257959	0.999844	74	727	DNA repair	BP	0.0326054
GO:0016607	0.000260466	0.999857	53	535	nuclear speck	CC	0.0327251
GO:0043401	0.000288709	0.999917	15	87	steroid hormone receptor signaling pathway	BP	0.0360577
GO:0071007	0.0003137	0.999923	12	79	U2-type catalytic step 2 spliceosome	CC	0.0389471
GO:0042256	0.000326545	0.999967	6	18	cytosolic ribosome assembly	BP	0.0403034
GO:0016073	0.00032969	0.999911	14	61	snRNA metabolic process	BP	0.0404535
GO:0030488	0.000376154	0.999916	11	48	tRNA methylation	BP	0.0458864
GO:0004722	0.000384299	0.999841	25	222	protein serine/threonine phosphatase activity	MF	0.046609
GO:0043484	0.00039158	0.999804	38	411	regulation of RNA splicing	BP	0.0472191

## Sheet: Pollution_Down
category	over_represented_pvalue	under_represented_pvalue	numDEInCat	numInCat	term	ontology	padj
GO:0140662	9.70743e-18	1	28	276	ATP-dependent protein folding chaperone	MF	2.03681e-13
GO:0042026	2.97932e-15	1	19	137	protein refolding	BP	3.12561e-11
GO:0044183	2.72377e-13	1	18	146	protein folding chaperone	MF	1.90501e-09
GO:0061077	2.48055e-12	1	21	244	chaperone-mediated protein folding	BP	1.15019e-08
GO:0006457	2.7409e-12	1	33	602	protein folding	BP	1.15019e-08
GO:0051082	8.69945e-11	1	25	430	unfolded protein binding	MF	3.0422e-07
GO:0051085	7.28951e-09	1	13	129	chaperone cofactor-dependent protein refolding	BP	2.18498e-05
GO:0034663	9.79218e-09	1	8	32	endoplasmic reticulum chaperone complex	CC	2.56824e-05
GO:0008106	6.60233e-08	1	8	48	alcohol dehydrogenase (NADP+) activity	MF	0.000153922
GO:0051084	1.40652e-07	1	13	164	'de novo' post-translational protein folding	BP	0.000295117
GO:0031072	1.57034e-07	1	18	313	heat shock protein binding	MF	0.000299535
GO:0048770	1.72411e-07	1	14	186	pigment granule	CC	0.00030146
GO:0006458	1.89181e-07	1	13	167	'de novo' protein folding	BP	0.000305337
GO:0009408	3.34392e-07	1	17	287	response to heat	BP	0.000501158
GO:0004033	3.7708e-07	1	8	60	aldo-keto reductase (NADPH) activity	MF	0.000527459
GO:0042470	8.69387e-07	1	13	183	melanosome	CC	0.00114009
GO:0051087	2.31141e-06	1	12	155	protein-folding chaperone binding	MF	0.00285282
GO:0005788	3.04968e-06	0.999999	16	268	endoplasmic reticulum lumen	CC	0.00355491
GO:0061740	7.51964e-06	1	4	11	protein targeting to lysosome involved in chaperone-mediated autophagy	BP	0.00830406
GO:0071211	9.01513e-06	1	4	12	protein targeting to vacuole involved in autophagy	BP	0.00945777
GO:0017109	1.63202e-05	1	3	7	glutamate-cysteine ligase complex	CC	0.0163062
GO:0004357	2.24745e-05	1	3	8	glutamate-cysteine ligase activity	MF	0.0214345
GO:0009266	2.87179e-05	0.999992	18	435	response to temperature stimulus	BP	0.0261983
GO:0050571	3.16525e-05	1	3	8	1,5-anhydro-D-fructose reductase activity	MF	0.0276722
GO:0102354	3.34803e-05	0.999999	4	13	11-cis-retinol dehydrogenase activity	MF	0.0280994
GO:0044432	3.95636e-05	0.99998	52	2109			0.0313018
GO:0035220	4.14489e-05	0.999995	8	89	wing disc development	BP	0.0313018
GO:0052650	4.17716e-05	0.999998	5	31	all-trans-retinol dehydrogenase (NADP+) activity	MF	0.0313018
GO:0034976	5.28676e-05	0.999984	18	456	response to endoplasmic reticulum stress	BP	0.0382506

## Sheet: Antagonism_Pos
category	over_represented_pvalue	under_represented_pvalue	numDEInCat	numInCat	term	ontology	padj
No significant GO term enrichment (Padj > 0.05)

## Sheet: Antagonism_Neg
category	over_represented_pvalue	under_represented_pvalue	numDEInCat	numInCat	term	ontology	padj
GO:0015988	6.41685e-07	1	3	31	energy coupled proton transmembrane transport, against electrochemical gradient	BP	0.00673192
GO:0015990	6.41685e-07	1	3	31	electron transport coupled proton transport	BP	0.00673192

## Sheet: Synergism_Pos
category	over_represented_pvalue	under_represented_pvalue	numDEInCat	numInCat	term	ontology	padj
No significant GO term enrichment (Padj > 0.05)

## Sheet: Synergism_Neg
category	over_represented_pvalue	under_represented_pvalue	numDEInCat	numInCat	term	ontology	padj
GO:0140662	0	1	7	276	ATP-dependent protein folding chaperone	MF	0
GO:0044183	3.20212e-12	1	6	146	protein folding chaperone	MF	3.35934e-08
GO:0061077	1.29554e-10	1	6	244	chaperone-mediated protein folding	BP	9.06101e-07
GO:0042026	8.94071e-10	1	5	137	protein refolding	BP	4.68985e-06
GO:0006457	2.9209e-08	1	6	602	protein folding	BP	0.000122573
GO:0051085	1.11322e-07	1	4	129	chaperone cofactor-dependent protein refolding	BP	0.000389294
GO:0051084	2.91523e-07	1	4	164	'de novo' post-translational protein folding	BP	0.000821827
GO:0006458	3.13345e-07	1	4	167	'de novo' protein folding	BP	0.000821827
GO:0031072	3.80815e-06	1	4	313	heat shock protein binding	MF	0.00887808
GO:0005524	1.97819e-05	0.999999	8	4274	ATP binding	MF	0.0390427
GO:0032559	2.19419e-05	0.999999	8	4333	adenyl ribonucleotide binding	MF	0.0390427
GO:0030554	2.23292e-05	0.999999	8	4343	adenyl nucleotide binding	MF	0.0390427

## Sheet: Reversal_Pos2Neg
category	over_represented_pvalue	under_represented_pvalue	numDEInCat	numInCat	term	ontology	padj
No significant GO term enrichment (Padj < 0.05)

[truncated: 1 more sheets: Reversal_Neg2POS]
