# Supplementary material for: Gene‐to‐Population Level Responses to Multiple Stressors on the Rocky Shore
Source: Ecol Evol. 2026 Apr 7;16(4):e73368. doi: 10.1002/ece3.73368 (PMC13055495; doi:10.1002/ece3.73368)
Supplement: Supplementary file 1 — Data S1: ece373368‐sup‐0001‐DataS1.zip. [file ECE3-16-e73368-s001.zip › Code and data frames - Gene-to-population level responses to multiple stressors on the rocky shore/Dataframes/Logger data/Logger ID list.csv]

Plate_ID	logger_name
9	04A1 1900 B458 03-20231229 231144
4	04A5 7000 EF1E 09-20231229 231534
18	04B0 1F00 B009 10-20231229 233851
6	04B9 CD00 0A3F 09-20231229 235351
19	04CF FF00 D922 08-20231229 225320
15	04D2 0500 7733 08-20231229 232241
17	04D8 B800 754F 05-20231229 233322
12	04E4 2300 9302 0D-20231229 231916
20	041A E600 5922 0D-20231229 235019
11	041F E200 B600 10-20231229 230121
8	045A 7300 3C4D 0B-20231230 000128
2	046B AC00 E75A 04-20231229 233059
23	046D 2600 651B 0C-20231229 225715
10	047E EC00 8800 04-20231229 234748
21	049E AC00 4D38 08-20231229 234442
7	0409 0700 9E3C 0A-20231230 000415
13	0416 0600 1B34 0D-20231229 233609
5	0426 AD00 9F49 09-20231229 230535
3	0430 5C00 1808 0A-20231229 232549
1	0438 DC00 B327 04-20231229 235744
