# Supplementary material for: Gene‐to‐Population Level Responses to Multiple Stressors on the Rocky Shore
Source: Ecol Evol. 2026 Apr 7;16(4):e73368. doi: 10.1002/ece3.73368 (PMC13055495; doi:10.1002/ece3.73368)
Supplement: Supplementary file 1 — Data S1: ece373368‐sup‐0001‐DataS1.zip. [file ECE3-16-e73368-s001.zip › Code and data frames - Gene-to-population level responses to multiple stressors on the rocky shore/Dataframes/Logger data/Loggers/0426 AD00 9F49 09-20231229 230535.csv]

------------------------------	--------------------
www.electricblue.eu	Portugal
------------------------------	--------------------
EnvLogger version	T2.4
EnvLogger Viewer version	1.18
downloading device type	iphone
device	iPhone
downloading mode	manual
------------------------------	--------------------
serial number	0426 AD00 9F49 09
custom name	UK5
temperature	degrees Celsius
time zone	UTC+0000
sampling resolution	0.1
samples	11879
time diff [logger-smartphone](sec)	1437
lat	51.734517
long	-1.329264
accuracy (m)	4.8
------------------------------	--------------------
time	temp
2022-08-01 00:19:40	22.8
2022-08-01 01:19:40	22.9
2022-08-01 02:19:40	22.9
2022-08-01 03:19:40	22.9
2022-08-01 04:19:40	22.9
2022-08-01 05:19:40	22.9
2022-08-01 06:19:40	22.8
2022-08-01 07:19:40	22.8
2022-08-01 08:19:40	22.7
2022-08-01 09:19:40	22.7
2022-08-01 10:19:40	22.7
2022-08-01 11:19:40	22.7
2022-08-01 12:19:40	22.6
2022-08-01 13:19:40	22.7
2022-08-01 14:19:40	22.6
2022-08-01 15:19:40	22.7
2022-08-01 16:19:40	22.7
2022-08-01 17:19:40	22.7
2022-08-01 18:19:40	22.8
2022-08-01 19:19:40	22.8
2022-08-01 20:19:40	22.9
2022-08-01 21:19:40	22.9
2022-08-01 22:19:40	22.9
2022-08-01 23:19:40	22.8
2022-08-02 00:19:40	22.9
2022-08-02 01:19:40	22.9
2022-08-02 02:19:40	22.9
2022-08-02 03:19:40	22.9
2022-08-02 04:19:40	22.9
2022-08-02 05:19:40	22.9
2022-08-02 06:19:40	22.9
2022-08-02 07:19:40	22.9
2022-08-02 08:19:40	22.8
2022-08-02 09:19:40	22.9
2022-08-02 10:19:40	22.9
2022-08-02 11:19:40	23
2022-08-02 12:19:40	23
2022-08-02 13:19:40	23
2022-08-02 14:19:40	23.1
2022-08-02 15:19:40	23.1
2022-08-02 16:19:40	23.1
2022-08-02 17:19:40	23.2
2022-08-02 18:19:40	23.3
2022-08-02 19:19:40	23.3
2022-08-02 20:19:40	23.4
2022-08-02 21:19:40	23.4
2022-08-02 22:19:40	23.4
2022-08-02 23:19:40	23.5
2022-08-03 00:19:40	23.5
2022-08-03 01:19:40	23.5
2022-08-03 02:19:40	23.6
2022-08-03 03:19:40	23.5
2022-08-03 04:19:40	23.6
2022-08-03 05:19:40	23.6
2022-08-03 06:19:40	23.5
2022-08-03 07:19:40	23.5
2022-08-03 08:19:40	23.4
2022-08-03 09:19:40	23.5
2022-08-03 10:19:40	23.5
2022-08-03 11:19:40	23.4
2022-08-03 12:19:40	23.4
2022-08-03 13:19:40	23.5
2022-08-03 14:19:40	23.5
2022-08-03 15:19:40	23.5
2022-08-03 16:19:40	23.6
2022-08-03 17:19:40	23.6
2022-08-03 18:19:40	23.6
2022-08-03 19:19:40	23.7
2022-08-03 20:19:40	23.7
2022-08-03 21:19:40	23.7
2022-08-03 22:19:40	23.6
2022-08-03 23:19:40	23.7
2022-08-04 00:19:40	23.7
2022-08-04 01:19:40	23.6
2022-08-04 02:19:40	23.6
2022-08-04 03:19:40	23.5
2022-08-04 04:19:40	23.4
2022-08-04 05:19:40	23.4
2022-08-04 06:19:40	23.3
2022-08-04 07:19:40	23.3
2022-08-04 08:19:40	23.2
2022-08-04 09:19:40	23.1
2022-08-04 10:19:40	23.1
2022-08-04 11:19:40	23
2022-08-04 12:19:40	23
2022-08-04 13:19:40	23
2022-08-04 14:19:40	23
2022-08-04 15:19:40	22.9
2022-08-04 16:19:40	22.9
2022-08-04 17:19:40	22.9
2022-08-04 18:19:40	22.9
2022-08-04 19:19:40	22.8
2022-08-04 20:19:40	22.9
2022-08-04 21:19:40	22.9
2022-08-04 22:19:40	22.8
2022-08-04 23:19:40	22.8
2022-08-05 00:19:40	22.8
2022-08-05 01:19:40	22.7
2022-08-05 02:19:40	22.7
2022-08-05 03:19:40	22.6
2022-08-05 04:19:40	22.6
2022-08-05 05:19:40	22.5
2022-08-05 06:19:40	22.4
2022-08-05 07:19:40	22.3
2022-08-05 08:19:40	22.2
2022-08-05 09:19:40	22.1
2022-08-05 10:19:40	22.1
2022-08-05 11:19:40	22.1
2022-08-05 12:19:40	22.3
2022-08-05 13:19:40	22.3
2022-08-05 14:19:40	22.2
2022-08-05 15:19:40	22
2022-08-05 16:19:40	21.9
2022-08-05 17:19:40	21.8
2022-08-05 18:19:40	21.6
2022-08-05 19:19:40	21.5
2022-08-05 20:19:40	21.3
2022-08-05 21:19:40	21.1
2022-08-05 22:19:40	21.1
2022-08-05 23:19:40	21.1
2022-08-06 00:19:40	21.1
2022-08-06 01:19:40	21.2
2022-08-06 02:19:40	21.1
2022-08-06 03:19:40	21.1
2022-08-06 04:19:40	21
2022-08-06 05:19:40	20.9
2022-08-06 06:19:40	20.8
2022-08-06 07:19:40	20.7
2022-08-06 08:19:40	20.7
2022-08-06 09:19:40	20.6
2022-08-06 10:19:40	20.6
2022-08-06 11:19:40	20.6
2022-08-06 12:19:40	20.6
2022-08-06 13:19:40	20.7
2022-08-06 14:19:40	20.8
2022-08-06 15:19:40	20.9
2022-08-06 16:19:40	20.9
2022-08-06 17:19:40	21
2022-08-06 18:19:40	21.1
2022-08-06 19:19:40	21.1
2022-08-06 20:19:40	21.1
2022-08-06 21:19:40	21.1
2022-08-06 22:19:40	21.1
2022-08-06 23:19:40	21.1
2022-08-07 00:19:40	21.2
2022-08-07 01:19:40	21.2
2022-08-07 02:19:40	21.1
2022-08-07 03:19:40	21.1
2022-08-07 04:19:40	21.1
2022-08-07 05:19:40	21.1
2022-08-07 06:19:40	21
2022-08-07 07:19:40	20.9
2022-08-07 08:19:40	20.9
2022-08-07 09:19:40	20.8
2022-08-07 10:19:40	20.9
2022-08-07 11:19:40	20.9
2022-08-07 12:19:40	21.1
2022-08-07 13:19:40	21.2
2022-08-07 14:19:40	21.3
2022-08-07 15:19:40	21.5
2022-08-07 16:19:40	21.5
2022-08-07 17:19:40	21.7
2022-08-07 18:19:40	21.7
2022-08-07 19:19:40	21.8
2022-08-07 20:19:40	21.9
2022-08-07 21:19:40	21.9
2022-08-07 22:19:40	21.9
2022-08-07 23:19:40	22
2022-08-08 00:19:40	22
2022-08-08 01:19:40	22
2022-08-08 02:19:40	22.1
2022-08-08 03:19:40	22.1
2022-08-08 04:19:40	22
2022-08-08 05:19:40	22
2022-08-08 06:19:40	21.9
2022-08-08 07:19:40	21.9
2022-08-08 08:19:40	21.9
2022-08-08 09:19:40	21.8
2022-08-08 10:19:40	21.8
2022-08-08 11:19:40	22
2022-08-08 12:19:40	22.1
2022-08-08 13:19:40	22.3
2022-08-08 14:19:40	22.4
2022-08-08 15:19:40	22.5
2022-08-08 16:19:40	22.6
2022-08-08 17:19:40	22.7
2022-08-08 18:19:40	22.8
2022-08-08 19:19:40	22.9
2022-08-08 20:19:40	23
2022-08-08 21:19:40	23.1
2022-08-08 22:19:40	23.1
2022-08-08 23:19:40	23.1
2022-08-09 00:19:40	23.2
2022-08-09 01:19:40	23.3
2022-08-09 02:19:40	23.3
2022-08-09 03:19:40	23.3
2022-08-09 04:19:40	23.2
2022-08-09 05:19:40	23.1
2022-08-09 06:19:40	23.2
2022-08-09 07:19:40	23.1
2022-08-09 08:19:40	23
2022-08-09 09:19:40	23
2022-08-09 10:19:40	23.1
2022-08-09 11:19:40	23.2
2022-08-09 12:19:40	23.4
2022-08-09 13:19:40	23.5
2022-08-09 14:19:40	23.6
2022-08-09 15:19:40	23.7
2022-08-09 16:19:40	23.8
2022-08-09 17:19:40	23.9
2022-08-09 18:19:40	24
2022-08-09 19:19:40	24
2022-08-09 20:19:40	24.1
2022-08-09 21:19:40	24
2022-08-09 22:19:40	24.1
2022-08-09 23:19:40	24.1
2022-08-10 00:19:40	24.2
2022-08-10 01:19:40	24.2
2022-08-10 02:19:40	24.1
2022-08-10 03:19:40	24.2
2022-08-10 04:19:40	24.1
2022-08-10 05:19:40	24
2022-08-10 06:19:40	23.9
2022-08-10 07:19:40	23.9
2022-08-10 08:19:40	23.8
2022-08-10 09:19:40	23.7
2022-08-10 10:19:40	23.8
2022-08-10 11:19:40	23.8
2022-08-10 12:19:40	24
2022-08-10 13:19:40	24.1
2022-08-10 14:19:40	24.2
2022-08-10 15:19:40	24.3
2022-08-10 16:19:40	24.4
2022-08-10 17:19:40	24.4
2022-08-10 18:19:40	24.5
2022-08-10 19:19:40	24.5
2022-08-10 20:19:40	24.6
2022-08-10 21:19:40	24.6
2022-08-10 22:19:40	24.7
2022-08-10 23:19:40	24.7
2022-08-11 00:19:40	24.8
2022-08-11 01:19:40	24.7
2022-08-11 02:19:40	24.8
2022-08-11 03:19:40	24.8
2022-08-11 04:19:40	24.7
2022-08-11 05:19:40	24.6
2022-08-11 06:19:40	24.5
2022-08-11 07:19:40	24.5
2022-08-11 08:19:40	24.4
2022-08-11 09:19:40	24.4
2022-08-11 10:19:40	24.4
2022-08-11 11:19:40	24.5
2022-08-11 12:19:40	24.6
2022-08-11 13:19:40	24.8
2022-08-11 14:19:40	24.8
2022-08-11 15:19:40	24.9
2022-08-11 16:19:40	25.1
2022-08-11 17:19:40	25.2
2022-08-11 18:19:40	25.2
2022-08-11 19:19:40	25.3
2022-08-11 20:19:40	25.4
2022-08-11 21:19:40	25.5
2022-08-11 22:19:40	25.5
2022-08-11 23:19:40	25.5
2022-08-12 00:19:40	25.6
2022-08-12 01:19:40	25.6
2022-08-12 02:19:40	25.6
2022-08-12 03:19:40	25.6
2022-08-12 04:19:40	25.5
2022-08-12 05:19:40	25.5
2022-08-12 06:19:40	25.4
2022-08-12 07:19:40	25.3
2022-08-12 08:19:40	25.2
2022-08-12 09:19:40	25.2
2022-08-12 10:19:40	25.2
2022-08-12 11:19:40	25.3
2022-08-12 12:19:40	25.4
2022-08-12 13:19:40	25.6
2022-08-12 14:19:40	25.6
2022-08-12 15:19:40	25.7
2022-08-12 16:19:40	25.9
2022-08-12 17:19:40	26
2022-08-12 18:19:40	26.1
2022-08-12 19:19:40	26.2
2022-08-12 20:19:40	26.2
2022-08-12 21:19:40	26.1
2022-08-12 22:19:40	26
2022-08-12 23:19:40	25.9
2022-08-13 00:19:40	26
2022-08-13 01:19:40	26
2022-08-13 02:19:40	26
2022-08-13 03:19:40	26
2022-08-13 04:19:40	26
2022-08-13 05:19:40	25.9
2022-08-13 06:19:40	25.9
2022-08-13 07:19:40	25.7
2022-08-13 08:19:40	25.7
2022-08-13 09:19:40	25.6
2022-08-13 10:19:40	25.6
2022-08-13 11:19:40	25.7
2022-08-13 12:19:40	25.9
2022-08-13 13:19:40	25.9
2022-08-13 14:19:40	26.1
2022-08-13 15:19:40	26.1
2022-08-13 16:19:40	26.2
2022-08-13 17:19:40	26.3
2022-08-13 18:19:40	26.4
2022-08-13 19:19:40	26.4
2022-08-13 20:19:40	26.5
2022-08-13 21:19:40	26.6
2022-08-13 22:19:40	26.5
2022-08-13 23:19:40	26.4
2022-08-14 00:19:40	26.5
2022-08-14 01:19:40	26.5
2022-08-14 02:19:40	26.5
2022-08-14 03:19:40	26.6
2022-08-14 04:19:40	26.5
2022-08-14 05:19:40	26.5
2022-08-14 06:19:40	26.4
2022-08-14 07:19:40	26.3
2022-08-14 08:19:40	26.3
2022-08-14 09:19:40	26.2
2022-08-14 10:19:40	26.3
2022-08-14 11:19:40	26.4
2022-08-14 12:19:40	26.5
2022-08-14 13:19:40	26.6
2022-08-14 14:19:40	26.7
2022-08-14 15:19:40	26.7
2022-08-14 16:19:40	26.8
2022-08-14 17:19:40	26.8
2022-08-14 18:19:40	26.9
2022-08-14 19:19:40	27.1
2022-08-14 20:19:40	27.1
2022-08-14 21:19:40	27
2022-08-14 22:19:40	27
2022-08-14 23:19:40	27
2022-08-15 00:19:40	27
2022-08-15 01:19:40	27.1
2022-08-15 02:19:40	27.1
2022-08-15 03:19:40	27.1
2022-08-15 04:19:40	27.1
2022-08-15 05:19:40	27.1
2022-08-15 06:19:40	27.1
2022-08-15 07:19:40	27
2022-08-15 08:19:40	27
2022-08-15 09:19:40	26.9
2022-08-15 10:19:40	26.9
2022-08-15 11:19:40	27
2022-08-15 12:19:40	26.9
2022-08-15 13:19:40	26.8
2022-08-15 14:19:40	26.8
2022-08-15 15:19:40	26.8
2022-08-15 16:19:40	26.8
2022-08-15 17:19:40	26.8
2022-08-15 18:19:40	26.8
2022-08-15 19:19:40	26.7
2022-08-15 20:19:40	26.5
2022-08-15 21:19:40	26.4
2022-08-15 22:19:40	26
2022-08-15 23:19:40	25.7
2022-08-16 00:19:40	25.7
2022-08-16 01:19:40	25.9
2022-08-16 02:19:40	25.8
2022-08-16 03:19:40	25.8
2022-08-16 04:19:40	25.7
2022-08-16 05:19:40	25.6
2022-08-16 06:19:40	25.6
2022-08-16 07:19:40	25.4
2022-08-16 08:19:40	25.4
2022-08-16 09:19:40	25.3
2022-08-16 10:19:40	25.2
2022-08-16 11:19:40	25.3
2022-08-16 12:19:40	25.3
2022-08-16 13:19:40	25.2
2022-08-16 14:19:40	25.1
2022-08-16 15:19:40	24.9
2022-08-16 16:19:40	24.7
2022-08-16 17:19:40	24.6
2022-08-16 18:19:40	24.5
2022-08-16 19:19:40	24.3
2022-08-16 20:19:40	24.3
2022-08-16 21:19:40	24.3
2022-08-16 22:19:40	24.2
2022-08-16 23:19:40	24.1
2022-08-17 00:19:40	24.2
2022-08-17 01:19:40	24.1
2022-08-17 02:19:40	24.1
2022-08-17 03:19:40	23.9
2022-08-17 04:19:40	23.8
2022-08-17 05:19:40	23.8
2022-08-17 06:19:40	23.7
2022-08-17 07:19:40	23.6
2022-08-17 08:19:40	23.5
2022-08-17 09:19:40	23.4
2022-08-17 10:19:40	23.4
2022-08-17 11:19:40	23.3
2022-08-17 12:19:40	23.2
2022-08-17 13:19:40	23.2
2022-08-17 14:19:40	23.2
2022-08-17 15:19:40	23.1
2022-08-17 16:19:40	23.2
2022-08-17 17:19:40	23.2
2022-08-17 18:19:40	23.1
2022-08-17 19:19:40	21.2
2022-08-17 20:19:40	19.5
2022-08-17 21:19:40	18.6
2022-08-17 22:19:40	18.1
2022-08-17 23:19:40	18
2022-08-18 00:19:40	18.7
2022-08-18 01:19:40	19.5
2022-08-18 02:19:40	20.2
2022-08-18 03:19:40	20.6
2022-08-18 04:19:40	20.9
2022-08-18 05:19:40	21.1
2022-08-18 06:19:40	21.2
2022-08-18 07:19:40	21.4
2022-08-18 08:19:40	21.4
2022-08-18 09:19:40	21.5
2022-08-18 10:19:40	21.6
2022-08-18 11:19:40	21.6
2022-08-18 12:19:40	21.5
2022-08-18 13:19:40	21.4
2022-08-18 14:19:40	21.5
2022-08-18 15:19:40	21.4
2022-08-18 16:19:40	21.3
2022-08-18 17:19:40	21.4
2022-08-18 18:19:40	21.4
2022-08-18 19:19:40	21.5
2022-08-18 20:19:40	21.6
2022-08-18 21:19:40	21.6
2022-08-18 22:19:40	21.6
2022-08-18 23:19:40	21.7
2022-08-19 00:19:40	21.8
2022-08-19 01:19:40	21.8
2022-08-19 02:19:40	21.8
2022-08-19 03:19:40	21.9
2022-08-19 04:19:40	22
2022-08-19 05:19:40	22
2022-08-19 06:19:40	22
2022-08-19 07:19:40	22.1
2022-08-19 08:19:40	22.1
2022-08-19 09:19:40	22.1
2022-08-19 10:19:40	22.2
2022-08-19 11:19:40	22.3
2022-08-19 12:19:40	22.3
2022-08-19 13:19:40	22.4
2022-08-19 14:19:40	22.5
2022-08-19 15:19:40	22.5
2022-08-19 16:19:40	22.5
2022-08-19 17:19:40	22.6
2022-08-19 18:19:40	22.6
2022-08-19 19:19:40	22.7
2022-08-19 20:19:40	22.7
2022-08-19 21:19:40	22.7
2022-08-19 22:19:40	22.7
2022-08-19 23:19:40	22.7
2022-08-20 00:19:40	22.7
2022-08-20 01:19:40	22.7
2022-08-20 02:19:40	22.7
2022-08-20 03:19:40	22.7
2022-08-20 04:19:40	22.6
2022-08-20 05:19:40	22.6
2022-08-20 06:19:40	22.6
2022-08-20 07:19:40	22.5
2022-08-20 08:19:40	22.5
2022-08-20 09:19:40	22.4
2022-08-20 10:19:40	22.4
2022-08-20 11:19:40	22.4
2022-08-20 12:19:40	22.3
2022-08-20 13:19:40	22.2
2022-08-20 14:19:40	22.2
2022-08-20 15:19:40	22.2
2022-08-20 16:19:40	22.2
2022-08-20 17:19:40	22.2
2022-08-20 18:19:40	22.2
2022-08-20 19:19:40	40
2022-08-20 20:19:40	36.6
2022-08-20 21:19:40	34.1
2022-08-20 22:19:40	31.9
2022-08-20 23:19:40	30.1
2022-08-21 00:19:40	28.9
2022-08-21 01:19:40	27.9
2022-08-21 02:19:40	26.9
2022-08-21 03:19:40	26.2
2022-08-21 04:19:40	25.6
2022-08-21 05:19:40	25
2022-08-21 06:19:40	24.6
2022-08-21 07:19:40	24.2
2022-08-21 08:19:40	23.7
2022-08-21 09:19:40	23.5
2022-08-21 10:19:40	22.7
2022-08-21 11:19:40	21.5
2022-08-21 12:19:40	21.7
2022-08-21 13:19:40	22.4
2022-08-21 14:19:40	22.5
2022-08-21 15:19:40	22.6
2022-08-21 16:19:40	22.8
2022-08-21 17:19:40	22.9
2022-08-21 18:19:40	22.9
2022-08-21 19:19:40	23.1
2022-08-21 20:19:40	22.9
2022-08-21 21:19:40	22.9
2022-08-21 22:19:40	22.8
2022-08-21 23:19:40	22.7
2022-08-22 00:19:40	22.6
2022-08-22 01:19:40	22.4
2022-08-22 02:19:40	22.3
2022-08-22 03:19:40	22.2
2022-08-22 04:19:40	22
2022-08-22 05:19:40	21.8
2022-08-22 06:19:40	21.6
2022-08-22 07:19:40	21.5
2022-08-22 08:19:40	21.5
2022-08-22 09:19:40	21.7
2022-08-22 10:19:40	23.2
2022-08-22 11:19:40	23.7
2022-08-22 12:19:40	23.7
2022-08-22 13:19:40	23.6
2022-08-22 14:19:40	23.3
2022-08-22 15:19:40	23.1
2022-08-22 16:19:40	22.9
2022-08-22 17:19:40	22.9
2022-08-22 18:19:40	22.9
2022-08-22 19:19:40	22.7
2022-08-22 20:19:40	22.6
2022-08-22 21:19:40	22.4
2022-08-22 22:19:40	22.3
2022-08-22 23:19:40	22.1
2022-08-23 00:19:40	22.1
2022-08-23 01:19:40	21.9
2022-08-23 02:19:40	21.9
2022-08-23 03:19:40	21.8
2022-08-23 04:19:40	21.6
2022-08-23 05:19:40	21.5
2022-08-23 06:19:40	21.5
2022-08-23 07:19:40	21.4
2022-08-23 08:19:40	21.5
2022-08-23 09:19:40	21.9
2022-08-23 10:19:40	24.4
2022-08-23 11:19:40	25.2
2022-08-23 12:19:40	24.8
2022-08-23 13:19:40	24.6
2022-08-23 14:19:40	24.5
2022-08-23 15:19:40	24.5
2022-08-23 16:19:40	24.6
2022-08-23 17:19:40	24.5
2022-08-23 18:19:40	24.4
2022-08-23 19:19:40	24.2
2022-08-23 20:19:40	24
2022-08-23 21:19:40	23.8
2022-08-23 22:19:40	23.7
2022-08-23 23:19:40	23.5
2022-08-24 00:19:40	23.3
2022-08-24 01:19:40	23.3
2022-08-24 02:19:40	23.2
2022-08-24 03:19:40	23
2022-08-24 04:19:40	22.9
2022-08-24 05:19:40	22.8
2022-08-24 06:19:40	22.7
2022-08-24 07:19:40	22.7
2022-08-24 08:19:40	22.8
2022-08-24 09:19:40	23.3
2022-08-24 10:19:40	24
2022-08-24 11:19:40	24
2022-08-24 12:19:40	23.9
2022-08-24 13:19:40	24
2022-08-24 14:19:40	24.3
2022-08-24 15:19:40	24.7
2022-08-24 16:19:40	24.8
2022-08-24 17:19:40	24.8
2022-08-24 18:19:40	24.8
2022-08-24 19:19:40	24.7
2022-08-24 20:19:40	24.5
2022-08-24 21:19:40	24.2
2022-08-24 22:19:40	23.9
2022-08-24 23:19:40	23.8
2022-08-25 00:19:40	23.6
2022-08-25 01:19:40	23.3
2022-08-25 02:19:40	23.2
2022-08-25 03:19:40	23.1
2022-08-25 04:19:40	22.9
2022-08-25 05:19:40	22.7
2022-08-25 06:19:40	22.7
2022-08-25 07:19:40	22.6
2022-08-25 08:19:40	22.5
2022-08-25 09:19:40	22.4
2022-08-25 10:19:40	22.4
2022-08-25 11:19:40	22.3
2022-08-25 12:19:40	22.3
2022-08-25 13:19:40	22.3
2022-08-25 14:19:40	22.3
2022-08-25 15:19:40	22.3
2022-08-25 16:19:40	22.3
2022-08-25 17:19:40	22.4
2022-08-25 18:19:40	22.3
2022-08-25 19:19:40	22.3
2022-08-25 20:19:40	22.1
2022-08-25 21:19:40	21.9
2022-08-25 22:19:40	21.7
2022-08-25 23:19:40	21.4
2022-08-26 00:19:40	21.2
2022-08-26 01:19:40	21.1
2022-08-26 02:19:40	20.9
2022-08-26 03:19:40	20.8
2022-08-26 04:19:40	20.7
2022-08-26 05:19:40	20.6
2022-08-26 06:19:40	20.5
2022-08-26 07:19:40	20.4
2022-08-26 08:19:40	20.5
2022-08-26 09:19:40	20.9
2022-08-26 10:19:40	23.5
2022-08-26 11:19:40	23.9
2022-08-26 12:19:40	24.7
2022-08-26 13:19:40	24.7
2022-08-26 14:19:40	24.5
2022-08-26 15:19:40	24.3
2022-08-26 16:19:40	24.2
2022-08-26 17:19:40	24
2022-08-26 18:19:40	23.8
2022-08-26 19:19:40	23.6
2022-08-26 20:19:40	23.3
2022-08-26 21:19:40	23
2022-08-26 22:19:40	22.7
2022-08-26 23:19:40	22.5
2022-08-27 00:19:40	22.2
2022-08-27 01:19:40	22.1
2022-08-27 02:19:40	21.9
2022-08-27 03:19:40	21.7
2022-08-27 04:19:40	21.6
2022-08-27 05:19:40	21.4
2022-08-27 06:19:40	21.2
2022-08-27 07:19:40	21.1
2022-08-27 08:19:40	21
2022-08-27 09:19:40	21.4
2022-08-27 10:19:40	24.5
2022-08-27 11:19:40	26.9
2022-08-27 12:19:40	26.9
2022-08-27 13:19:40	26.2
2022-08-27 14:19:40	25.7
2022-08-27 15:19:40	25.4
2022-08-27 16:19:40	25.1
2022-08-27 17:19:40	24.9
2022-08-27 18:19:40	24.7
2022-08-27 19:19:40	24.4
2022-08-27 20:19:40	24.1
2022-08-27 21:19:40	23.9
2022-08-27 22:19:40	23.5
2022-08-27 23:19:40	23.4
2022-08-28 00:19:40	23.1
2022-08-28 01:19:40	22.9
2022-08-28 02:19:40	22.7
2022-08-28 03:19:40	22.5
2022-08-28 04:19:40	22.3
2022-08-28 05:19:40	22.1
2022-08-28 06:19:40	21.9
2022-08-28 07:19:40	21.7
2022-08-28 08:19:40	21.7
2022-08-28 09:19:40	22.1
2022-08-28 10:19:40	25.7
2022-08-28 11:19:40	27.4
2022-08-28 12:19:40	27.3
2022-08-28 13:19:40	26.7
2022-08-28 14:19:40	26.3
2022-08-28 15:19:40	26
2022-08-28 16:19:40	25.6
2022-08-28 17:19:40	25
2022-08-28 18:19:40	24.8
2022-08-28 19:19:40	25.1
2022-08-28 20:19:40	24.7
2022-08-28 21:19:40	24.4
2022-08-28 22:19:40	24.2
2022-08-28 23:19:40	24.1
2022-08-29 00:19:40	24
2022-08-29 01:19:40	23.8
2022-08-29 02:19:40	23.7
2022-08-29 03:19:40	23.7
2022-08-29 04:19:40	23.6
2022-08-29 05:19:40	23.5
2022-08-29 06:19:40	23.4
2022-08-29 07:19:40	23.3
2022-08-29 08:19:40	23.3
2022-08-29 09:19:40	23.2
2022-08-29 10:19:40	23.1
2022-08-29 11:19:40	23.1
2022-08-29 12:19:40	23.1
2022-08-29 13:19:40	23.1
2022-08-29 14:19:40	23.8
2022-08-29 15:19:40	25.4
2022-08-29 16:19:40	26.7
2022-08-29 17:19:40	27.3
2022-08-29 18:19:40	27.4
2022-08-29 19:19:40	26.9
2022-08-29 20:19:40	25.9
2022-08-29 21:19:40	24.8
2022-08-29 22:19:40	23.8
2022-08-29 23:19:40	22.7
2022-08-30 00:19:40	21.8
2022-08-30 01:19:40	20.9
2022-08-30 02:19:40	20
2022-08-30 03:19:40	19.2
2022-08-30 04:19:40	18.4
2022-08-30 05:19:40	17.8
2022-08-30 06:19:40	17.2
2022-08-30 07:19:40	16.7
2022-08-30 08:19:40	16.9
2022-08-30 09:19:40	18.2
2022-08-30 10:19:40	20
2022-08-30 11:19:40	22.2
2022-08-30 12:19:40	24.4
2022-08-30 13:19:40	26.3
2022-08-30 14:19:40	27.6
2022-08-30 15:19:40	28.2
2022-08-30 16:19:40	28.6
2022-08-30 17:19:40	28.6
2022-08-30 18:19:40	28.3
2022-08-30 19:19:40	27.7
2022-08-30 20:19:40	26.8
2022-08-30 21:19:40	25.6
2022-08-30 22:19:40	24.5
2022-08-30 23:19:40	23.5
2022-08-31 00:19:40	22.6
2022-08-31 01:19:40	21.7
2022-08-31 02:19:40	20.9
2022-08-31 03:19:40	20.2
2022-08-31 04:19:40	19.4
2022-08-31 05:19:40	18.7
2022-08-31 06:19:40	18
2022-08-31 07:19:40	17.4
2022-08-31 08:19:40	17.7
2022-08-31 09:19:40	19.6
2022-08-31 10:19:40	22.4
2022-08-31 11:19:40	24.9
2022-08-31 12:19:40	26.7
2022-08-31 13:19:40	28.6
2022-08-31 14:19:40	30.2
2022-08-31 15:19:40	31.4
2022-08-31 16:19:40	31.9
2022-08-31 17:19:40	31.9
2022-08-31 18:19:40	31.4
2022-08-31 19:19:40	30.3
2022-08-31 20:19:40	29.1
2022-08-31 21:19:40	27.4
2022-08-31 22:19:40	25.9
2022-08-31 23:19:40	24.5
2022-09-01 00:19:40	23.2
2022-09-01 01:19:40	22
2022-09-01 02:19:40	20.8
2022-09-01 03:19:40	19.9
2022-09-01 04:19:40	19.1
2022-09-01 05:19:40	18.5
2022-09-01 06:19:40	18
2022-09-01 07:19:40	17.8
2022-09-01 08:19:40	17.7
2022-09-01 09:19:40	17.8
2022-09-01 10:19:40	18.6
2022-09-01 11:19:40	20.2
2022-09-01 12:19:40	21.9
2022-09-01 13:19:40	23.3
2022-09-01 14:19:40	23.9
2022-09-01 15:19:40	24
2022-09-01 16:19:40	23.8
2022-09-01 17:19:40	23.6
2022-09-01 18:19:40	23.5
2022-09-01 19:19:40	23.6
2022-09-01 20:19:40	23.4
2022-09-01 21:19:40	23
2022-09-01 22:19:40	22.5
2022-09-01 23:19:40	21.8
2022-09-02 00:19:40	21.2
2022-09-02 01:19:40	20.7
2022-09-02 02:19:40	20.3
2022-09-02 03:19:40	19.9
2022-09-02 04:19:40	19.6
2022-09-02 05:19:40	19.4
2022-09-02 06:19:40	19
2022-09-02 07:19:40	18.8
2022-09-02 08:19:40	18.6
2022-09-02 09:19:40	18.6
2022-09-02 10:19:40	19.2
2022-09-02 11:19:40	19.3
2022-09-02 12:19:40	20.1
2022-09-02 13:19:40	21
2022-09-02 14:19:40	21.1
2022-09-02 15:19:40	21.3
2022-09-02 16:19:40	21.3
2022-09-02 17:19:40	21.5
2022-09-02 18:19:40	21.6
2022-09-02 19:19:40	21.9
2022-09-02 20:19:40	22.2
2022-09-02 21:19:40	22.1
2022-09-02 22:19:40	22.2
2022-09-02 23:19:40	22.1
2022-09-03 00:19:40	22
2022-09-03 01:19:40	21.7
2022-09-03 02:19:40	21.5
2022-09-03 03:19:40	21.1
2022-09-03 04:19:40	20.9
2022-09-03 05:19:40	20.5
2022-09-03 06:19:40	20.1
2022-09-03 07:19:40	19.8
2022-09-03 08:19:40	19.9
2022-09-03 09:19:40	21.1
2022-09-03 10:19:40	22.3
2022-09-03 11:19:40	23.4
2022-09-03 12:19:40	24.3
2022-09-03 13:19:40	24.9
2022-09-03 14:19:40	25.6
2022-09-03 15:19:40	26.1
2022-09-03 16:19:40	26.4
2022-09-03 17:19:40	26.7
2022-09-03 18:19:40	26.9
2022-09-03 19:19:40	26.8
2022-09-03 20:19:40	26.3
2022-09-03 21:19:40	25.8
2022-09-03 22:19:40	25.2
2022-09-03 23:19:40	24.8
2022-09-04 00:19:40	24.1
2022-09-04 01:19:40	23.6
2022-09-04 02:19:40	23.1
2022-09-04 03:19:40	22.7
2022-09-04 04:19:40	22.2
2022-09-04 05:19:40	21.8
2022-09-04 06:19:40	21.5
2022-09-04 07:19:40	21.1
2022-09-04 08:19:40	20.9
2022-09-04 09:19:40	20.8
2022-09-04 10:19:40	21.1
2022-09-04 11:19:40	21.6
2022-09-04 12:19:40	22.1
2022-09-04 13:19:40	22.7
2022-09-04 14:19:40	23.6
2022-09-04 15:19:40	24.4
2022-09-04 16:19:40	25
2022-09-04 17:19:40	25.5
2022-09-04 18:19:40	25.8
2022-09-04 19:19:40	25.9
2022-09-04 20:19:40	25.6
2022-09-04 21:19:40	25.3
2022-09-04 22:19:40	25.5
2022-09-04 23:19:40	24.5
2022-09-05 00:19:40	24.3
2022-09-05 01:19:40	24.1
2022-09-05 02:19:40	23.9
2022-09-05 03:19:40	23.7
2022-09-05 04:19:40	23.6
2022-09-05 05:19:40	23.4
2022-09-05 06:19:40	23.4
2022-09-05 07:19:40	23.2
2022-09-05 08:19:40	22.7
2022-09-05 09:19:40	22.4
2022-09-05 10:19:40	22.6
2022-09-05 11:19:40	22.8
2022-09-05 12:19:40	24
2022-09-05 13:19:40	24
2022-09-05 14:19:40	26.6
2022-09-05 15:19:40	22
2022-09-05 16:19:40	21.4
2022-09-05 17:19:40	21.4
2022-09-05 18:19:40	21.3
2022-09-05 19:19:40	21.2
2022-09-05 20:19:40	21.3
2022-09-05 21:19:40	21.2
2022-09-05 22:19:40	21.1
2022-09-05 23:19:40	20.9
2022-09-06 00:19:40	19.7
2022-09-06 01:19:40	18.6
2022-09-06 02:19:40	17.8
2022-09-06 03:19:40	17.7
2022-09-06 04:19:40	20.1
2022-09-06 05:19:40	20.3
2022-09-06 06:19:40	20.3
2022-09-06 07:19:40	20.4
2022-09-06 08:19:40	20.4
2022-09-06 09:19:40	20.4
2022-09-06 10:19:40	20.6
2022-09-06 11:19:40	20.6
2022-09-06 12:19:40	20.9
2022-09-06 13:19:40	22
2022-09-06 14:19:40	23
2022-09-06 15:19:40	23.5
2022-09-06 16:19:40	21.4
2022-09-06 17:19:40	20.9
2022-09-06 18:19:40	20.8
2022-09-06 19:19:40	20.8
2022-09-06 20:19:40	20.7
2022-09-06 21:19:40	20.7
2022-09-06 22:19:40	20.6
2022-09-06 23:19:40	20.5
2022-09-07 00:19:40	20.4
2022-09-07 01:19:40	19.5
2022-09-07 02:19:40	18.6
2022-09-07 03:19:40	18.3
2022-09-07 04:19:40	18
2022-09-07 05:19:40	19.2
2022-09-07 06:19:40	19.9
2022-09-07 07:19:40	20
2022-09-07 08:19:40	20
2022-09-07 09:19:40	20.1
2022-09-07 10:19:40	20.1
2022-09-07 11:19:40	20.2
2022-09-07 12:19:40	20.4
2022-09-07 13:19:40	20.9
2022-09-07 14:19:40	21.8
2022-09-07 15:19:40	22.3
2022-09-07 16:19:40	22.1
2022-09-07 17:19:40	21.1
2022-09-07 18:19:40	21.1
2022-09-07 19:19:40	20.8
2022-09-07 20:19:40	20.7
2022-09-07 21:19:40	20.6
2022-09-07 22:19:40	20.5
2022-09-07 23:19:40	20.5
2022-09-08 00:19:40	20.4
2022-09-08 01:19:40	20.3
2022-09-08 02:19:40	19.3
2022-09-08 03:19:40	18.4
2022-09-08 04:19:40	17.8
2022-09-08 05:19:40	17.2
2022-09-08 06:19:40	17.2
2022-09-08 07:19:40	19.5
2022-09-08 08:19:40	19.8
2022-09-08 09:19:40	19.8
2022-09-08 10:19:40	19.8
2022-09-08 11:19:40	19.9
2022-09-08 12:19:40	20
2022-09-08 13:19:40	20.1
2022-09-08 14:19:40	20.2
2022-09-08 15:19:40	21.3
2022-09-08 16:19:40	20.4
2022-09-08 17:19:40	19.8
2022-09-08 18:19:40	18.7
2022-09-08 19:19:40	19.5
2022-09-08 20:19:40	19.8
2022-09-08 21:19:40	19.8
2022-09-08 22:19:40	19.8
2022-09-08 23:19:40	19.8
2022-09-09 00:19:40	19.8
2022-09-09 01:19:40	19.8
2022-09-09 02:19:40	19.7
2022-09-09 03:19:40	18.5
2022-09-09 04:19:40	16.8
2022-09-09 05:19:40	16.1
2022-09-09 06:19:40	16.1
2022-09-09 07:19:40	16.3
2022-09-09 08:19:40	19
2022-09-09 09:19:40	19.3
2022-09-09 10:19:40	19.4
2022-09-09 11:19:40	19.4
2022-09-09 12:19:40	19.6
2022-09-09 13:19:40	19.7
2022-09-09 14:19:40	19.7
2022-09-09 15:19:40	19.9
2022-09-09 16:19:40	19.3
2022-09-09 17:19:40	19.3
2022-09-09 18:19:40	18.8
2022-09-09 19:19:40	18.1
2022-09-09 20:19:40	18.9
2022-09-09 21:19:40	19.4
2022-09-09 22:19:40	19.5
2022-09-09 23:19:40	19.5
2022-09-10 00:19:40	19.5
2022-09-10 01:19:40	19.6
2022-09-10 02:19:40	19.5
2022-09-10 03:19:40	19.4
2022-09-10 04:19:40	17
2022-09-10 05:19:40	15.8
2022-09-10 06:19:40	15.1
2022-09-10 07:19:40	14.9
2022-09-10 08:19:40	16.4
2022-09-10 09:19:40	18.8
2022-09-10 10:19:40	19.1
2022-09-10 11:19:40	19.3
2022-09-10 12:19:40	19.4
2022-09-10 13:19:40	19.5
2022-09-10 14:19:40	19.7
2022-09-10 15:19:40	19.7
2022-09-10 16:19:40	19.5
2022-09-10 17:19:40	19.3
2022-09-10 18:19:40	18.9
2022-09-10 19:19:40	18.1
2022-09-10 20:19:40	17.6
2022-09-10 21:19:40	19.2
2022-09-10 22:19:40	19.6
2022-09-10 23:19:40	19.7
2022-09-11 00:19:40	19.6
2022-09-11 01:19:40	19.6
2022-09-11 02:19:40	19.6
2022-09-11 03:19:40	19.5
2022-09-11 04:19:40	18.8
2022-09-11 05:19:40	16.2
2022-09-11 06:19:40	15.2
2022-09-11 07:19:40	14.8
2022-09-11 08:19:40	16.4
2022-09-11 09:19:40	19.4
2022-09-11 10:19:40	19.3
2022-09-11 11:19:40	19.5
2022-09-11 12:19:40	19.7
2022-09-11 13:19:40	19.8
2022-09-11 14:19:40	19.9
2022-09-11 15:19:40	20
2022-09-11 16:19:40	20.2
2022-09-11 17:19:40	19.1
2022-09-11 18:19:40	18.6
2022-09-11 19:19:40	17.9
2022-09-11 20:19:40	17.4
2022-09-11 21:19:40	17.2
2022-09-11 22:19:40	19.3
2022-09-11 23:19:40	19.8
2022-09-12 00:19:40	19.7
2022-09-12 01:19:40	19.7
2022-09-12 02:19:40	19.6
2022-09-12 03:19:40	19.7
2022-09-12 04:19:40	19.6
2022-09-12 05:19:40	18.7
2022-09-12 06:19:40	17.9
2022-09-12 07:19:40	17.6
2022-09-12 08:19:40	18.5
2022-09-12 09:19:40	19.7
2022-09-12 10:19:40	21.5
2022-09-12 11:19:40	20.1
2022-09-12 12:19:40	20.1
2022-09-12 13:19:40	20.2
2022-09-12 14:19:40	20.2
2022-09-12 15:19:40	20.4
2022-09-12 16:19:40	20.5
2022-09-12 17:19:40	20.5
2022-09-12 18:19:40	20.1
2022-09-12 19:19:40	19.3
2022-09-12 20:19:40	18.9
2022-09-12 21:19:40	18.5
2022-09-12 22:19:40	18
2022-09-12 23:19:40	19.8
2022-09-13 00:19:40	20
2022-09-13 01:19:40	20
2022-09-13 02:19:40	19.9
2022-09-13 03:19:40	19.9
2022-09-13 04:19:40	19.9
2022-09-13 05:19:40	19.9
2022-09-13 06:19:40	18.6
2022-09-13 07:19:40	18.3
2022-09-13 08:19:40	18.4
2022-09-13 09:19:40	18.9
2022-09-13 10:19:40	19.4
2022-09-13 11:19:40	19.6
2022-09-13 12:19:40	19.7
2022-09-13 13:19:40	19.8
2022-09-13 14:19:40	19.8
2022-09-13 15:19:40	19.8
2022-09-13 16:19:40	19.9
2022-09-13 17:19:40	19.8
2022-09-13 18:19:40	19.1
2022-09-13 19:19:40	18.1
2022-09-13 20:19:40	17.4
2022-09-13 21:19:40	16.8
2022-09-13 22:19:40	16.4
2022-09-13 23:19:40	18.1
2022-09-14 00:19:40	19.1
2022-09-14 01:19:40	19.4
2022-09-14 02:19:40	19.5
2022-09-14 03:19:40	19.4
2022-09-14 04:19:40	19.3
2022-09-14 05:19:40	19.2
2022-09-14 06:19:40	18.6
2022-09-14 07:19:40	17.3
2022-09-14 08:19:40	16.9
2022-09-14 09:19:40	16.7
2022-09-14 10:19:40	16.7
2022-09-14 11:19:40	17.1
2022-09-14 12:19:40	18.9
2022-09-14 13:19:40	19.2
2022-09-14 14:19:40	19.4
2022-09-14 15:19:40	19.4
2022-09-14 16:19:40	19.5
2022-09-14 17:19:40	19.6
2022-09-14 18:19:40	19.6
2022-09-14 19:19:40	18.1
2022-09-14 20:19:40	16.6
2022-09-14 21:19:40	15.7
2022-09-14 22:19:40	15
2022-09-14 23:19:40	14.7
2022-09-15 00:19:40	18.7
2022-09-15 01:19:40	19
2022-09-15 02:19:40	19
2022-09-15 03:19:40	19
2022-09-15 04:19:40	19
2022-09-15 05:19:40	18.9
2022-09-15 06:19:40	18.9
2022-09-15 07:19:40	17.2
2022-09-15 08:19:40	16.1
2022-09-15 09:19:40	16.5
2022-09-15 10:19:40	19.4
2022-09-15 11:19:40	21.1
2022-09-15 12:19:40	19.3
2022-09-15 13:19:40	19.1
2022-09-15 14:19:40	19.1
2022-09-15 15:19:40	19.1
2022-09-15 16:19:40	19.2
2022-09-15 17:19:40	19.2
2022-09-15 18:19:40	19.2
2022-09-15 19:19:40	18.2
2022-09-15 20:19:40	15.8
2022-09-15 21:19:40	15
2022-09-15 22:19:40	14.5
2022-09-15 23:19:40	14.3
2022-09-16 00:19:40	17.4
2022-09-16 01:19:40	18.5
2022-09-16 02:19:40	18.6
2022-09-16 03:19:40	18.6
2022-09-16 04:19:40	18.6
2022-09-16 05:19:40	18.6
2022-09-16 06:19:40	18.5
2022-09-16 07:19:40	18.3
2022-09-16 08:19:40	15.8
2022-09-16 09:19:40	17.1
2022-09-16 10:19:40	18.2
2022-09-16 11:19:40	24
2022-09-16 12:19:40	20.8
2022-09-16 13:19:40	19.1
2022-09-16 14:19:40	18.9
2022-09-16 15:19:40	18.9
2022-09-16 16:19:40	19
2022-09-16 17:19:40	19.1
2022-09-16 18:19:40	19
2022-09-16 19:19:40	18.8
2022-09-16 20:19:40	16.7
2022-09-16 21:19:40	12.8
2022-09-16 22:19:40	11.1
2022-09-16 23:19:40	10.3
2022-09-17 00:19:40	13.4
2022-09-17 01:19:40	17.4
2022-09-17 02:19:40	17.7
2022-09-17 03:19:40	17.7
2022-09-17 04:19:40	17.8
2022-09-17 05:19:40	17.8
2022-09-17 06:19:40	17.9
2022-09-17 07:19:40	17.7
2022-09-17 08:19:40	16.7
2022-09-17 09:19:40	15.6
2022-09-17 10:19:40	19.1
2022-09-17 11:19:40	22.7
2022-09-17 12:19:40	23.1
2022-09-17 13:19:40	18.8
2022-09-17 14:19:40	18.4
2022-09-17 15:19:40	18.3
2022-09-17 16:19:40	18.4
2022-09-17 17:19:40	18.4
2022-09-17 18:19:40	18.3
2022-09-17 19:19:40	18.2
2022-09-17 20:19:40	18.1
2022-09-17 21:19:40	15.3
2022-09-17 22:19:40	13.2
2022-09-17 23:19:40	11.7
2022-09-18 00:19:40	10.9
2022-09-18 01:19:40	16.5
2022-09-18 02:19:40	17.2
2022-09-18 03:19:40	17.2
2022-09-18 04:19:40	17.3
2022-09-18 05:19:40	17.3
2022-09-18 06:19:40	17.3
2022-09-18 07:19:40	17.2
2022-09-18 08:19:40	16.9
2022-09-18 09:19:40	16.9
2022-09-18 10:19:40	16.1
2022-09-18 11:19:40	19.9
2022-09-18 12:19:40	22.6
2022-09-18 13:19:40	18.5
2022-09-18 14:19:40	18
2022-09-18 15:19:40	17.6
2022-09-18 16:19:40	17.5
2022-09-18 17:19:40	17.6
2022-09-18 18:19:40	17.7
2022-09-18 19:19:40	17.8
2022-09-18 20:19:40	17.7
2022-09-18 21:19:40	17.7
2022-09-18 22:19:40	17.5
2022-09-18 23:19:40	15.4
2022-09-19 00:19:40	13.5
2022-09-19 01:19:40	16.3
2022-09-19 02:19:40	17
2022-09-19 03:19:40	17.2
2022-09-19 04:19:40	17.4
2022-09-19 05:19:40	17.4
2022-09-19 06:19:40	17.3
2022-09-19 07:19:40	17.4
2022-09-19 08:19:40	17.3
2022-09-19 09:19:40	17.4
2022-09-19 10:19:40	17.3
2022-09-19 11:19:40	17.6
2022-09-19 12:19:40	17.6
2022-09-19 13:19:40	18.8
2022-09-19 14:19:40	18.9
2022-09-19 15:19:40	19
2022-09-19 16:19:40	18.9
2022-09-19 17:19:40	18.8
2022-09-19 18:19:40	18.7
2022-09-19 19:19:40	18.6
2022-09-19 20:19:40	18.5
2022-09-19 21:19:40	18.5
2022-09-19 22:19:40	18.5
2022-09-19 23:19:40	18.3
2022-09-20 00:19:40	17.7
2022-09-20 01:19:40	16.1
2022-09-20 02:19:40	15.3
2022-09-20 03:19:40	17.2
2022-09-20 04:19:40	17.9
2022-09-20 05:19:40	17.8
2022-09-20 06:19:40	17.8
2022-09-20 07:19:40	17.7
2022-09-20 08:19:40	17.7
2022-09-20 09:19:40	17.7
2022-09-20 10:19:40	18
2022-09-20 11:19:40	18.1
2022-09-20 12:19:40	18.5
2022-09-20 13:19:40	18.7
2022-09-20 14:19:40	18.4
2022-09-20 15:19:40	20.2
2022-09-20 16:19:40	19.1
2022-09-20 17:19:40	19
2022-09-20 18:19:40	19
2022-09-20 19:19:40	18.8
2022-09-20 20:19:40	18.7
2022-09-20 21:19:40	18.7
2022-09-20 22:19:40	18.7
2022-09-20 23:19:40	18.6
2022-09-21 00:19:40	18.4
2022-09-21 01:19:40	16.3
2022-09-21 02:19:40	14.1
2022-09-21 03:19:40	13.1
2022-09-21 04:19:40	12.6
2022-09-21 05:19:40	15.1
2022-09-21 06:19:40	17.2
2022-09-21 07:19:40	17.4
2022-09-21 08:19:40	17.5
2022-09-21 09:19:40	17.5
2022-09-21 10:19:40	17.7
2022-09-21 11:19:40	18.1
2022-09-21 12:19:40	18.3
2022-09-21 13:19:40	18.5
2022-09-21 14:19:40	19.3
2022-09-21 15:19:40	19.4
2022-09-21 16:19:40	19.5
2022-09-21 17:19:40	18.4
2022-09-21 18:19:40	18.7
2022-09-21 19:19:40	18.9
2022-09-21 20:19:40	18.7
2022-09-21 21:19:40	18.6
2022-09-21 22:19:40	18.6
2022-09-21 23:19:40	18.5
2022-09-22 00:19:40	18.4
2022-09-22 01:19:40	18.3
2022-09-22 02:19:40	15.5
2022-09-22 03:19:40	13.7
2022-09-22 04:19:40	12.8
2022-09-22 05:19:40	12.1
2022-09-22 06:19:40	13.1
2022-09-22 07:19:40	16.7
2022-09-22 08:19:40	17.4
2022-09-22 09:19:40	17.5
2022-09-22 10:19:40	17.5
2022-09-22 11:19:40	17.8
2022-09-22 12:19:40	17.8
2022-09-22 13:19:40	18.1
2022-09-22 14:19:40	19.3
2022-09-22 15:19:40	19.8
2022-09-22 16:19:40	18.4
2022-09-22 17:19:40	18.1
2022-09-22 18:19:40	17.4
2022-09-22 19:19:40	18.3
2022-09-22 20:19:40	18.4
2022-09-22 21:19:40	18.4
2022-09-22 22:19:40	18.2
2022-09-22 23:19:40	18.2
2022-09-23 00:19:40	18.2
2022-09-23 01:19:40	18.1
2022-09-23 02:19:40	18
2022-09-23 03:19:40	17.1
2022-09-23 04:19:40	16.6
2022-09-23 05:19:40	16.1
2022-09-23 06:19:40	16.1
2022-09-23 07:19:40	17.2
2022-09-23 08:19:40	17.8
2022-09-23 09:19:40	17.9
2022-09-23 10:19:40	17.9
2022-09-23 11:19:40	17.9
2022-09-23 12:19:40	17.9
2022-09-23 13:19:40	17.8
2022-09-23 14:19:40	17.8
2022-09-23 15:19:40	17.8
2022-09-23 16:19:40	17.7
2022-09-23 17:19:40	16.9
2022-09-23 18:19:40	16.3
2022-09-23 19:19:40	16
2022-09-23 20:19:40	17.9
2022-09-23 21:19:40	18
2022-09-23 22:19:40	18
2022-09-23 23:19:40	18
2022-09-24 00:19:40	17.9
2022-09-24 01:19:40	17.9
2022-09-24 02:19:40	17.9
2022-09-24 03:19:40	16.5
2022-09-24 04:19:40	14.6
2022-09-24 05:19:40	13.7
2022-09-24 06:19:40	12.6
2022-09-24 07:19:40	11.9
2022-09-24 08:19:40	15.8
2022-09-24 09:19:40	17
2022-09-24 10:19:40	17.3
2022-09-24 11:19:40	17.4
2022-09-24 12:19:40	17.5
2022-09-24 13:19:40	17.6
2022-09-24 14:19:40	17.8
2022-09-24 15:19:40	18.1
2022-09-24 16:19:40	17.9
2022-09-24 17:19:40	17.1
2022-09-24 18:19:40	16.5
2022-09-24 19:19:40	15.1
2022-09-24 20:19:40	15.6
2022-09-24 21:19:40	17.6
2022-09-24 22:19:40	17.7
2022-09-24 23:19:40	17.6
2022-09-25 00:19:40	17.5
2022-09-25 01:19:40	17.5
2022-09-25 02:19:40	17.4
2022-09-25 03:19:40	17.1
2022-09-25 04:19:40	13.8
2022-09-25 05:19:40	12.7
2022-09-25 06:19:40	12.1
2022-09-25 07:19:40	11.1
2022-09-25 08:19:40	11.4
2022-09-25 09:19:40	16
2022-09-25 10:19:40	16.8
2022-09-25 11:19:40	17.1
2022-09-25 12:19:40	17.3
2022-09-25 13:19:40	17.4
2022-09-25 14:19:40	17.7
2022-09-25 15:19:40	17.8
2022-09-25 16:19:40	16
2022-09-25 17:19:40	14.9
2022-09-25 18:19:40	14.7
2022-09-25 19:19:40	13.7
2022-09-25 20:19:40	13
2022-09-25 21:19:40	16.3
2022-09-25 22:19:40	17
2022-09-25 23:19:40	17
2022-09-26 00:19:40	16.9
2022-09-26 01:19:40	17
2022-09-26 02:19:40	16.8
2022-09-26 03:19:40	16.7
2022-09-26 04:19:40	15.9
2022-09-26 05:19:40	14.9
2022-09-26 06:19:40	14.7
2022-09-26 07:19:40	14.7
2022-09-26 08:19:40	15
2022-09-26 09:19:40	16.1
2022-09-26 10:19:40	16.5
2022-09-26 11:19:40	16.8
2022-09-26 12:19:40	16.8
2022-09-26 13:19:40	17
2022-09-26 14:19:40	16.9
2022-09-26 15:19:40	17.1
2022-09-26 16:19:40	17.1
2022-09-26 17:19:40	15.1
2022-09-26 18:19:40	13.7
2022-09-26 19:19:40	12.3
2022-09-26 20:19:40	11.5
2022-09-26 21:19:40	14.3
2022-09-26 22:19:40	16
2022-09-26 23:19:40	16.3
2022-09-27 00:19:40	16.4
2022-09-27 01:19:40	16.5
2022-09-27 02:19:40	16.5
2022-09-27 03:19:40	16.5
2022-09-27 04:19:40	16.3
2022-09-27 05:19:40	13.2
2022-09-27 06:19:40	11.2
2022-09-27 07:19:40	10.7
2022-09-27 08:19:40	10.5
2022-09-27 09:19:40	13.5
2022-09-27 10:19:40	15.1
2022-09-27 11:19:40	15.6
2022-09-27 12:19:40	15.7
2022-09-27 13:19:40	16.1
2022-09-27 14:19:40	16.4
2022-09-27 15:19:40	16.5
2022-09-27 16:19:40	16.4
2022-09-27 17:19:40	15.4
2022-09-27 18:19:40	13.6
2022-09-27 19:19:40	12.4
2022-09-27 20:19:40	11.9
2022-09-27 21:19:40	11.3
2022-09-27 22:19:40	14.9
2022-09-27 23:19:40	15.5
2022-09-28 00:19:40	15.5
2022-09-28 01:19:40	15.8
2022-09-28 02:19:40	15.9
2022-09-28 03:19:40	15.9
2022-09-28 04:19:40	15.9
2022-09-28 05:19:40	14.5
2022-09-28 06:19:40	11.2
2022-09-28 07:19:40	9.8
2022-09-28 08:19:40	9.8
2022-09-28 09:19:40	13.2
2022-09-28 10:19:40	16.1
2022-09-28 11:19:40	15.6
2022-09-28 12:19:40	15.6
2022-09-28 13:19:40	15.9
2022-09-28 14:19:40	16
2022-09-28 15:19:40	16.2
2022-09-28 16:19:40	16.3
2022-09-28 17:19:40	16.3
2022-09-28 18:19:40	13.2
2022-09-28 19:19:40	11.7
2022-09-28 20:19:40	10.5
2022-09-28 21:19:40	9.9
2022-09-28 22:19:40	9.6
2022-09-28 23:19:40	15.3
2022-09-29 00:19:40	15.5
2022-09-29 01:19:40	15.5
2022-09-29 02:19:40	15.4
2022-09-29 03:19:40	15.5
2022-09-29 04:19:40	15.7
2022-09-29 05:19:40	15.6
2022-09-29 06:19:40	12.2
2022-09-29 07:19:40	9.8
2022-09-29 08:19:40	9.6
2022-09-29 09:19:40	12.8
2022-09-29 10:19:40	16.5
2022-09-29 11:19:40	15.8
2022-09-29 12:19:40	15.6
2022-09-29 13:19:40	15.6
2022-09-29 14:19:40	15.9
2022-09-29 15:19:40	16
2022-09-29 16:19:40	16.2
2022-09-29 17:19:40	16.3
2022-09-29 18:19:40	15.3
2022-09-29 19:19:40	13.1
2022-09-29 20:19:40	11.7
2022-09-29 21:19:40	10.6
2022-09-29 22:19:40	10
2022-09-29 23:19:40	13.4
2022-09-30 00:19:40	15.4
2022-09-30 01:19:40	15.5
2022-09-30 02:19:40	15.5
2022-09-30 03:19:40	15.5
2022-09-30 04:19:40	15.4
2022-09-30 05:19:40	15.5
2022-09-30 06:19:40	14.9
2022-09-30 07:19:40	12.3
2022-09-30 08:19:40	11.9
2022-09-30 09:19:40	15.3
2022-09-30 10:19:40	19.4
2022-09-30 11:19:40	19.2
2022-09-30 12:19:40	16
2022-09-30 13:19:40	15.7
2022-09-30 14:19:40	15.9
2022-09-30 15:19:40	15.9
2022-09-30 16:19:40	16.1
2022-09-30 17:19:40	16
2022-09-30 18:19:40	15.9
2022-09-30 19:19:40	15.4
2022-09-30 20:19:40	14.9
2022-09-30 21:19:40	14.9
2022-09-30 22:19:40	15.1
2022-09-30 23:19:40	15.7
2022-10-01 00:19:40	16.4
2022-10-01 01:19:40	16.5
2022-10-01 02:19:40	16.4
2022-10-01 03:19:40	16.4
2022-10-01 04:19:40	16.4
2022-10-01 05:19:40	16.3
2022-10-01 06:19:40	16.3
2022-10-01 07:19:40	15.7
2022-10-01 08:19:40	14.7
2022-10-01 09:19:40	16.8
2022-10-01 10:19:40	18.6
2022-10-01 11:19:40	21.3
2022-10-01 12:19:40	16.6
2022-10-01 13:19:40	16.6
2022-10-01 14:19:40	16.5
2022-10-01 15:19:40	16.6
2022-10-01 16:19:40	16.6
2022-10-01 17:19:40	16.6
2022-10-01 18:19:40	16.6
2022-10-01 19:19:40	16.6
2022-10-01 20:19:40	16
2022-10-01 21:19:40	15.7
2022-10-01 22:19:40	15.5
2022-10-01 23:19:40	15.5
2022-10-02 00:19:40	16
2022-10-02 01:19:40	16.3
2022-10-02 02:19:40	16.3
2022-10-02 03:19:40	16.3
2022-10-02 04:19:40	16.4
2022-10-02 05:19:40	16.3
2022-10-02 06:19:40	16.4
2022-10-02 07:19:40	16.4
2022-10-02 08:19:40	15.8
2022-10-02 09:19:40	15.4
2022-10-02 10:19:40	14.9
2022-10-02 11:19:40	14.6
2022-10-02 12:19:40	15.5
2022-10-02 13:19:40	16.4
2022-10-02 14:19:40	16.5
2022-10-02 15:19:40	16.5
2022-10-02 16:19:40	16.6
2022-10-02 17:19:40	16.6
2022-10-02 18:19:40	16.7
2022-10-02 19:19:40	16.6
2022-10-02 20:19:40	16.3
2022-10-02 21:19:40	13.5
2022-10-02 22:19:40	12.3
2022-10-02 23:19:40	11.7
2022-10-03 00:19:40	11.1
2022-10-03 01:19:40	14.4
2022-10-03 02:19:40	15.6
2022-10-03 03:19:40	15.8
2022-10-03 04:19:40	15.8
2022-10-03 05:19:40	15.7
2022-10-03 06:19:40	15.7
2022-10-03 07:19:40	15.7
2022-10-03 08:19:40	15.7
2022-10-03 09:19:40	15.1
2022-10-03 10:19:40	15.3
2022-10-03 11:19:40	17.3
2022-10-03 12:19:40	21.6
2022-10-03 13:19:40	22.1
2022-10-03 14:19:40	17.1
2022-10-03 15:19:40	17
2022-10-03 16:19:40	16.9
2022-10-03 17:19:40	16.9
2022-10-03 18:19:40	16.9
2022-10-03 19:19:40	16.9
2022-10-03 20:19:40	16.8
2022-10-03 21:19:40	16.7
2022-10-03 22:19:40	15.6
2022-10-03 23:19:40	15.1
2022-10-04 00:19:40	15
2022-10-04 01:19:40	15.4
2022-10-04 02:19:40	16.1
2022-10-04 03:19:40	16.5
2022-10-04 04:19:40	16.5
2022-10-04 05:19:40	16.5
2022-10-04 06:19:40	16.5
2022-10-04 07:19:40	16.5
2022-10-04 08:19:40	16.5
2022-10-04 09:19:40	16.5
2022-10-04 10:19:40	16.7
2022-10-04 11:19:40	17.6
2022-10-04 12:19:40	17.9
2022-10-04 13:19:40	18.4
2022-10-04 14:19:40	17.8
2022-10-04 15:19:40	16.8
2022-10-04 16:19:40	16.6
2022-10-04 17:19:40	16.6
2022-10-04 18:19:40	16.6
2022-10-04 19:19:40	16.6
2022-10-04 20:19:40	16.6
2022-10-04 21:19:40	16.6
2022-10-04 22:19:40	16.6
2022-10-04 23:19:40	16.5
2022-10-05 00:19:40	16.3
2022-10-05 01:19:40	16.1
2022-10-05 02:19:40	16
2022-10-05 03:19:40	16.2
2022-10-05 04:19:40	16.5
2022-10-05 05:19:40	16.6
2022-10-05 06:19:40	16.6
2022-10-05 07:19:40	16.6
2022-10-05 08:19:40	16.6
2022-10-05 09:19:40	16.7
2022-10-05 10:19:40	16.7
2022-10-05 11:19:40	16.8
2022-10-05 12:19:40	17
2022-10-05 13:19:40	17
2022-10-05 14:19:40	17.1
2022-10-05 15:19:40	17.5
2022-10-05 16:19:40	17.3
2022-10-05 17:19:40	17
2022-10-05 18:19:40	16.8
2022-10-05 19:19:40	16.7
2022-10-05 20:19:40	16.6
2022-10-05 21:19:40	16.6
2022-10-05 22:19:40	16.4
2022-10-05 23:19:40	16.3
2022-10-06 00:19:40	16.1
2022-10-06 01:19:40	14.7
2022-10-06 02:19:40	12.8
2022-10-06 03:19:40	11.7
2022-10-06 04:19:40	11
2022-10-06 05:19:40	13.8
2022-10-06 06:19:40	15.3
2022-10-06 07:19:40	15.6
2022-10-06 08:19:40	15.7
2022-10-06 09:19:40	15.8
2022-10-06 10:19:40	16
2022-10-06 11:19:40	16
2022-10-06 12:19:40	16.2
2022-10-06 13:19:40	17.1
2022-10-06 14:19:40	19.2
2022-10-06 15:19:40	19
2022-10-06 16:19:40	18
2022-10-06 17:19:40	16.8
2022-10-06 18:19:40	16.3
2022-10-06 19:19:40	16.3
2022-10-06 20:19:40	16.3
2022-10-06 21:19:40	16.2
2022-10-06 22:19:40	16.2
2022-10-06 23:19:40	16.2
2022-10-07 00:19:40	16.2
2022-10-07 01:19:40	16.1
2022-10-07 02:19:40	15.1
2022-10-07 03:19:40	14.9
2022-10-07 04:19:40	14.5
2022-10-07 05:19:40	14.5
2022-10-07 06:19:40	14.2
2022-10-07 07:19:40	15.7
2022-10-07 08:19:40	15.8
2022-10-07 09:19:40	15.9
2022-10-07 10:19:40	16
2022-10-07 11:19:40	16.1
2022-10-07 12:19:40	16.2
2022-10-07 13:19:40	16.3
2022-10-07 14:19:40	17.4
2022-10-07 15:19:40	17.4
2022-10-07 16:19:40	16.6
2022-10-07 17:19:40	16.6
2022-10-07 18:19:40	15.7
2022-10-07 19:19:40	16.1
2022-10-07 20:19:40	16.2
2022-10-07 21:19:40	16.3
2022-10-07 22:19:40	16.2
2022-10-07 23:19:40	16.2
2022-10-08 00:19:40	16.2
2022-10-08 01:19:40	16.1
2022-10-08 02:19:40	16
2022-10-08 03:19:40	13.3
2022-10-08 04:19:40	11.7
2022-10-08 05:19:40	10.7
2022-10-08 06:19:40	10.1
2022-10-08 07:19:40	9.7
2022-10-08 08:19:40	14.7
2022-10-08 09:19:40	15.2
2022-10-08 10:19:40	15.4
2022-10-08 11:19:40	15.6
2022-10-08 12:19:40	15.7
2022-10-08 13:19:40	15.9
2022-10-08 14:19:40	16.1
2022-10-08 15:19:40	15.8
2022-10-08 16:19:40	14.6
2022-10-08 17:19:40	14
2022-10-08 18:19:40	13.2
2022-10-08 19:19:40	12.4
2022-10-08 20:19:40	14.7
2022-10-08 21:19:40	15.7
2022-10-08 22:19:40	15.7
2022-10-08 23:19:40	15.6
2022-10-09 00:19:40	15.6
2022-10-09 01:19:40	15.6
2022-10-09 02:19:40	15.6
2022-10-09 03:19:40	14.5
2022-10-09 04:19:40	12.7
2022-10-09 05:19:40	12.1
2022-10-09 06:19:40	11.5
2022-10-09 07:19:40	11.6
2022-10-09 08:19:40	12
2022-10-09 09:19:40	14.7
2022-10-09 10:19:40	15
2022-10-09 11:19:40	15.2
2022-10-09 12:19:40	15.4
2022-10-09 13:19:40	15.4
2022-10-09 14:19:40	15.6
2022-10-09 15:19:40	15.9
2022-10-09 16:19:40	14.2
2022-10-09 17:19:40	13.7
2022-10-09 18:19:40	13
2022-10-09 19:19:40	12.6
2022-10-09 20:19:40	12.6
2022-10-09 21:19:40	15.1
2022-10-09 22:19:40	15.4
2022-10-09 23:19:40	15.5
2022-10-10 00:19:40	15.6
2022-10-10 01:19:40	15.6
2022-10-10 02:19:40	15.6
2022-10-10 03:19:40	15.6
2022-10-10 04:19:40	15.4
2022-10-10 05:19:40	15.3
2022-10-10 06:19:40	15.1
2022-10-10 07:19:40	15.1
2022-10-10 08:19:40	15.4
2022-10-10 09:19:40	15.4
2022-10-10 10:19:40	15.7
2022-10-10 11:19:40	15.6
2022-10-10 12:19:40	15.6
2022-10-10 13:19:40	15.7
2022-10-10 14:19:40	15.9
2022-10-10 15:19:40	16.1
2022-10-10 16:19:40	15.8
2022-10-10 17:19:40	13.9
2022-10-10 18:19:40	12.9
2022-10-10 19:19:40	11.5
2022-10-10 20:19:40	10.6
2022-10-10 21:19:40	11
2022-10-10 22:19:40	15.3
2022-10-10 23:19:40	15.4
2022-10-11 00:19:40	15.4
2022-10-11 01:19:40	15.3
2022-10-11 02:19:40	15.3
2022-10-11 03:19:40	15.3
2022-10-11 04:19:40	15.1
2022-10-11 05:19:40	11.1
2022-10-11 06:19:40	9.3
2022-10-11 07:19:40	8.3
2022-10-11 08:19:40	8.4
2022-10-11 09:19:40	10.1
2022-10-11 10:19:40	14.1
2022-10-11 11:19:40	14.6
2022-10-11 12:19:40	14.9
2022-10-11 13:19:40	15.1
2022-10-11 14:19:40	15.3
2022-10-11 15:19:40	15.4
2022-10-11 16:19:40	15.5
2022-10-11 17:19:40	13.9
2022-10-11 18:19:40	12.5
2022-10-11 19:19:40	11.4
2022-10-11 20:19:40	10.7
2022-10-11 21:19:40	10.2
2022-10-11 22:19:40	13.1
2022-10-11 23:19:40	14.8
2022-10-12 00:19:40	14.7
2022-10-12 01:19:40	14.7
2022-10-12 02:19:40	14.7
2022-10-12 03:19:40	14.8
2022-10-12 04:19:40	14.6
2022-10-12 05:19:40	12.9
2022-10-12 06:19:40	10.8
2022-10-12 07:19:40	10.4
2022-10-12 08:19:40	11.1
2022-10-12 09:19:40	12.3
2022-10-12 10:19:40	14
2022-10-12 11:19:40	14.5
2022-10-12 12:19:40	14.6
2022-10-12 13:19:40	14.7
2022-10-12 14:19:40	14.9
2022-10-12 15:19:40	15.2
2022-10-12 16:19:40	15.4
2022-10-12 17:19:40	15.4
2022-10-12 18:19:40	14.6
2022-10-12 19:19:40	14.1
2022-10-12 20:19:40	14
2022-10-12 21:19:40	14.2
2022-10-12 22:19:40	14.3
2022-10-12 23:19:40	14.6
2022-10-13 00:19:40	14.7
2022-10-13 01:19:40	14.7
2022-10-13 02:19:40	14.7
2022-10-13 03:19:40	14.7
2022-10-13 04:19:40	14.7
2022-10-13 05:19:40	14.8
2022-10-13 06:19:40	14
2022-10-13 07:19:40	13.6
2022-10-13 08:19:40	13.4
2022-10-13 09:19:40	13.7
2022-10-13 10:19:40	14.3
2022-10-13 11:19:40	15
2022-10-13 12:19:40	15.1
2022-10-13 13:19:40	15.1
2022-10-13 14:19:40	15.1
2022-10-13 15:19:40	15.2
2022-10-13 16:19:40	15.3
2022-10-13 17:19:40	15.3
2022-10-13 18:19:40	15.1
2022-10-13 19:19:40	14.6
2022-10-13 20:19:40	14.5
2022-10-13 21:19:40	13.6
2022-10-13 22:19:40	12.8
2022-10-13 23:19:40	14.7
2022-10-14 00:19:40	15.1
2022-10-14 01:19:40	15.1
2022-10-14 02:19:40	15.1
2022-10-14 03:19:40	15.1
2022-10-14 04:19:40	15.1
2022-10-14 05:19:40	15.1
2022-10-14 06:19:40	14.8
2022-10-14 07:19:40	13.8
2022-10-14 08:19:40	13.6
2022-10-14 09:19:40	14.1
2022-10-14 10:19:40	14.5
2022-10-14 11:19:40	15.7
2022-10-14 12:19:40	15.3
2022-10-14 13:19:40	15.3
2022-10-14 14:19:40	15.3
2022-10-14 15:19:40	15.3
2022-10-14 16:19:40	15.4
2022-10-14 17:19:40	15.4
2022-10-14 18:19:40	15.4
2022-10-14 19:19:40	14.8
2022-10-14 20:19:40	14.7
2022-10-14 21:19:40	14.7
2022-10-14 22:19:40	14.2
2022-10-14 23:19:40	13.7
2022-10-15 00:19:40	15.1
2022-10-15 01:19:40	15.1
2022-10-15 02:19:40	15.1
2022-10-15 03:19:40	15.1
2022-10-15 04:19:40	15.1
2022-10-15 05:19:40	15.1
2022-10-15 06:19:40	15.1
2022-10-15 07:19:40	15
2022-10-15 08:19:40	14.6
2022-10-15 09:19:40	15.2
2022-10-15 10:19:40	17.9
2022-10-15 11:19:40	17.1
2022-10-15 12:19:40	15.4
2022-10-15 13:19:40	15.4
2022-10-15 14:19:40	15.4
2022-10-15 15:19:40	15.5
2022-10-15 16:19:40	15.5
2022-10-15 17:19:40	15.5
2022-10-15 18:19:40	15.5
2022-10-15 19:19:40	15.4
2022-10-15 20:19:40	14.4
2022-10-15 21:19:40	13.8
2022-10-15 22:19:40	13.6
2022-10-15 23:19:40	13.8
2022-10-16 00:19:40	15.3
2022-10-16 01:19:40	15.4
2022-10-16 02:19:40	15.4
2022-10-16 03:19:40	15.4
2022-10-16 04:19:40	15.4
2022-10-16 05:19:40	15.4
2022-10-16 06:19:40	15.3
2022-10-16 07:19:40	15.2
2022-10-16 08:19:40	14.4
2022-10-16 09:19:40	14.2
2022-10-16 10:19:40	16.2
2022-10-16 11:19:40	16.6
2022-10-16 12:19:40	15.5
2022-10-16 13:19:40	15.4
2022-10-16 14:19:40	15.4
2022-10-16 15:19:40	15.4
2022-10-16 16:19:40	15.4
2022-10-16 17:19:40	15.4
2022-10-16 18:19:40	15.4
2022-10-16 19:19:40	15.4
2022-10-16 20:19:40	15.4
2022-10-16 21:19:40	15.4
2022-10-16 22:19:40	15.7
2022-10-16 23:19:40	15.9
2022-10-17 00:19:40	15.6
2022-10-17 01:19:40	15.6
2022-10-17 02:19:40	15.7
2022-10-17 03:19:40	15.6
2022-10-17 04:19:40	15.6
2022-10-17 05:19:40	15.6
2022-10-17 06:19:40	15.7
2022-10-17 07:19:40	15.7
2022-10-17 08:19:40	15.7
2022-10-17 09:19:40	15.8
2022-10-17 10:19:40	16.4
2022-10-17 11:19:40	17.6
2022-10-17 12:19:40	17.2
2022-10-17 13:19:40	16.3
2022-10-17 14:19:40	16.1
2022-10-17 15:19:40	16
2022-10-17 16:19:40	16.1
2022-10-17 17:19:40	16.1
2022-10-17 18:19:40	16.1
2022-10-17 19:19:40	16.1
2022-10-17 20:19:40	16
2022-10-17 21:19:40	15.6
2022-10-17 22:19:40	14.4
2022-10-17 23:19:40	13.8
2022-10-18 00:19:40	13.2
2022-10-18 01:19:40	15.1
2022-10-18 02:19:40	15.4
2022-10-18 03:19:40	15.4
2022-10-18 04:19:40	15.4
2022-10-18 05:19:40	15.4
2022-10-18 06:19:40	15.3
2022-10-18 07:19:40	15.2
2022-10-18 08:19:40	15.1
2022-10-18 09:19:40	15.2
2022-10-18 10:19:40	15.6
2022-10-18 11:19:40	16.6
2022-10-18 12:19:40	17.1
2022-10-18 13:19:40	16.5
2022-10-18 14:19:40	16.4
2022-10-18 15:19:40	16.5
2022-10-18 16:19:40	16.6
2022-10-18 17:19:40	16.5
2022-10-18 18:19:40	16.4
2022-10-18 19:19:40	16.3
2022-10-18 20:19:40	16.3
2022-10-18 21:19:40	16.3
2022-10-18 22:19:40	16.2
2022-10-18 23:19:40	15.9
2022-10-19 00:19:40	14.8
2022-10-19 01:19:40	14.2
2022-10-19 02:19:40	15.5
2022-10-19 03:19:40	15.5
2022-10-19 04:19:40	15.6
2022-10-19 05:19:40	15.5
2022-10-19 06:19:40	15.3
2022-10-19 07:19:40	15.3
2022-10-19 08:19:40	15.2
2022-10-19 09:19:40	15
2022-10-19 10:19:40	14.9
2022-10-19 11:19:40	15.3
2022-10-19 12:19:40	15.9
2022-10-19 13:19:40	17
2022-10-19 14:19:40	18.6
2022-10-19 15:19:40	16.7
2022-10-19 16:19:40	16.7
2022-10-19 17:19:40	16.6
2022-10-19 18:19:40	16.5
2022-10-19 19:19:40	16.4
2022-10-19 20:19:40	16.4
2022-10-19 21:19:40	16.4
2022-10-19 22:19:40	16.2
2022-10-19 23:19:40	16.1
2022-10-20 00:19:40	16.1
2022-10-20 01:19:40	16
2022-10-20 02:19:40	15.6
2022-10-20 03:19:40	15.8
2022-10-20 04:19:40	15.9
2022-10-20 05:19:40	15.9
2022-10-20 06:19:40	16
2022-10-20 07:19:40	16
2022-10-20 08:19:40	16
2022-10-20 09:19:40	16
2022-10-20 10:19:40	16
2022-10-20 11:19:40	16
2022-10-20 12:19:40	16.1
2022-10-20 13:19:40	17.1
2022-10-20 14:19:40	19.2
2022-10-20 15:19:40	17.6
2022-10-20 16:19:40	16.7
2022-10-20 17:19:40	16.5
2022-10-20 18:19:40	16.3
2022-10-20 19:19:40	16.2
2022-10-20 20:19:40	16.2
2022-10-20 21:19:40	16.2
2022-10-20 22:19:40	16.2
2022-10-20 23:19:40	16.1
2022-10-21 00:19:40	16.1
2022-10-21 01:19:40	16
2022-10-21 02:19:40	15.6
2022-10-21 03:19:40	15.7
2022-10-21 04:19:40	15.4
2022-10-21 05:19:40	15.8
2022-10-21 06:19:40	15.8
2022-10-21 07:19:40	15.9
2022-10-21 08:19:40	15.9
2022-10-21 09:19:40	15.9
2022-10-21 10:19:40	15.9
2022-10-21 11:19:40	16
2022-10-21 12:19:40	16.2
2022-10-21 13:19:40	16.2
2022-10-21 14:19:40	16.9
2022-10-21 15:19:40	16.9
2022-10-21 16:19:40	16.6
2022-10-21 17:19:40	16.5
2022-10-21 18:19:40	16.3
2022-10-21 19:19:40	16.3
2022-10-21 20:19:40	16.3
2022-10-21 21:19:40	16.3
2022-10-21 22:19:40	16.3
2022-10-21 23:19:40	16.3
2022-10-22 00:19:40	16.3
2022-10-22 01:19:40	16.3
2022-10-22 02:19:40	16.2
2022-10-22 03:19:40	15.5
2022-10-22 04:19:40	15.1
2022-10-22 05:19:40	14.6
2022-10-22 06:19:40	15.5
2022-10-22 07:19:40	16
2022-10-22 08:19:40	16
2022-10-22 09:19:40	16.1
2022-10-22 10:19:40	16.1
[truncated: 9,900 more rows]
