# Supplementary material for: Gene‐to‐Population Level Responses to Multiple Stressors on the Rocky Shore
Source: Ecol Evol. 2026 Apr 7;16(4):e73368. doi: 10.1002/ece3.73368 (PMC13055495; doi:10.1002/ece3.73368)
Supplement: Supplementary file 1 — Data S1: ece373368‐sup‐0001‐DataS1.zip. [file ECE3-16-e73368-s001.zip › Code and data frames - Gene-to-population level responses to multiple stressors on the rocky shore/Dataframes/Newhaven releases.csv]

Status	Outfall	Start	End	Duration	Bathing Site	OBJECTID	Impact Status	Ended Status	Duration in Decimals	Event ID
Genuine	NEWHAVEN	6/12/2023 1:50:55 AM	6/12/2023 2:00:04 AM	9 minutes	SEAFORD	35384	Not Impacted	Ended	0.15	825823
Genuine	NEWHAVEN	6/18/2023 2:26:51 PM	6/18/2023 3:06:22 PM	39 minutes	SEAFORD	35360	Not Impacted	Ended	0.65	827976
Genuine	NEWHAVEN	6/18/2023 3:52:14 PM	6/18/2023 7:15:17 PM	3 hours 23 minutes	SEAFORD	35351	Not Impacted	Ended	3.38	828019
Genuine	NEWHAVEN	6/20/2023 6:12:45 AM	6/20/2023 10:40:45 AM	4 hours 28 minutes	SEAFORD	35264	Not Impacted	Ended	4.46	828829
Genuine	NEWHAVEN	6/20/2023 10:50:34 AM	6/20/2023 12:46:42 PM	1 hours 56 minutes	SEAFORD	35255	Not Impacted	Ended	1.93	829337
Genuine	NEWHAVEN	7/4/2023 11:34:29 PM	7/5/2023 2:37:18 AM	3 hours 2 minutes	SEAFORD	35164	Not Impacted	Ended	3.03	833725
Genuine	NEWHAVEN	7/8/2023 12:40:42 PM	7/8/2023 1:40:42 PM	1 hours 0 minutes	SEAFORD	35124	Not Impacted	Ended	1	834941
Genuine	NEWHAVEN	7/14/2023 5:45:16 PM	7/14/2023 6:38:11 PM	52 minutes	SEAFORD	35098	Not Impacted	Ended	0.86	836747
Genuine	NEWHAVEN	7/24/2023 9:12:25 AM	7/24/2023 10:03:58 AM	51 minutes	SEAFORD	35018	Not Impacted	Ended	0.85	840289
Genuine	NEWHAVEN	7/24/2023 10:45:00 PM	7/24/2023 11:18:45 PM	33 minutes	SEAFORD	34989	Not Impacted	Ended	0.55	840548
Genuine	NEWHAVEN	7/26/2023 7:40:20 PM	7/27/2023 2:59:10 AM	7 hours 18 minutes	SEAFORD	34930	Not Impacted	Ended	7.3	841175
Genuine	NEWHAVEN	7/27/2023 7:13:21 AM	7/27/2023 7:54:54 AM	41 minutes	SEAFORD	34909	Not Impacted	Ended	0.68	841619
Genuine	NEWHAVEN	7/31/2023 11:20:59 AM	7/31/2023 12:01:15 PM	40 minutes	SEAFORD	34871	Not Impacted	Ended	0.66	842880
Genuine	NEWHAVEN	7/31/2023 3:53:36 PM	7/31/2023 4:25:23 PM	31 minutes	SEAFORD	34867	Not Impacted	Ended	0.51	842966
Genuine	NEWHAVEN	8/1/2023 12:37:03 PM	8/1/2023 12:47:38 PM	10 minutes	SEAFORD	34864	Not Impacted	Ended	0.16	843193
Genuine	NEWHAVEN	8/1/2023 1:06:01 PM	8/1/2023 1:14:29 PM	8 minutes	SEAFORD	34863	Not Impacted	Ended	0.13	843196
Genuine	NEWHAVEN	8/1/2023 1:30:01 PM	8/1/2023 1:37:06 PM	7 minutes	SEAFORD	34862	Not Impacted	Ended	0.11	843200
Genuine	NEWHAVEN	8/2/2023 1:50:38 AM	8/2/2023 5:44:12 AM	3 hours 53 minutes	SEAFORD	34845	Not Impacted	Ended	3.88	843310
Genuine	NEWHAVEN	8/2/2023 3:00:05 PM	8/2/2023 7:07:52 PM	4 hours 7 minutes	SEAFORD	34815	Not Impacted	Ended	4.11	843724
Genuine	NEWHAVEN	8/18/2023 11:09:05 PM	8/19/2023 2:07:58 AM	2 hours 58 minutes	SEAFORD	34418	Not Impacted	Ended	2.96	849001
Genuine	NEWHAVEN	8/24/2023 3:34:55 PM	8/24/2023 8:28:33 PM	4 hours 53 minutes	SEAFORD	34158	Not Impacted	Ended	4.88	851344
Genuine	NEWHAVEN	8/26/2023 12:22:41 AM	8/26/2023 4:31:53 AM	4 hours 9 minutes	SEAFORD	34125	Not Impacted	Ended	4.15	851954
Genuine	NEWHAVEN	8/29/2023 9:42:55 PM	8/30/2023 1:37:15 AM	3 hours 54 minutes	SEAFORD	34099	Not Impacted	Ended	3.9	852961
Genuine	NEWHAVEN	8/31/2023 11:38:10 AM	8/31/2023 2:04:19 PM	2 hours 26 minutes	SEAFORD	34009	Not Impacted	Ended	2.43	853479
Genuine	NEWHAVEN	8/31/2023 2:09:58 PM	8/31/2023 4:51:40 PM	2 hours 41 minutes	SEAFORD	33998	Not Impacted	Ended	2.68	853531
Genuine	NEWHAVEN	9/1/2023 2:18:12 AM	9/1/2023 2:39:22 AM	21 minutes	SEAFORD	33970	Not Impacted	Ended	0.35	853823
Genuine	NEWHAVEN	9/1/2023 3:44:09 AM	9/1/2023 4:13:45 AM	29 minutes	SEAFORD	33969	Not Impacted	Ended	0.48	853836
