# Supplementary material for: Gene‐to‐Population Level Responses to Multiple Stressors on the Rocky Shore
Source: Ecol Evol. 2026 Apr 7;16(4):e73368. doi: 10.1002/ece3.73368 (PMC13055495; doi:10.1002/ece3.73368)
Supplement: Supplementary file 1 — Data S1: ece373368‐sup‐0001‐DataS1.zip. [file ECE3-16-e73368-s001.zip › Code and data frames - Gene-to-population level responses to multiple stressors on the rocky shore/Dataframes/Precipitation data.csv]

name	datetime	tempmax	tempmin	temp	feelslikemax	feelslikemin	feelslike	dew	humidity	precip	precipprob	precipcover	preciptype	snow	snowdepth	windgust	windspeed	winddir	sealevelpressure	cloudcover	visibility	solarradiation	solarenergy	uvindex	severerisk	sunrise	sunset	moonphase	conditions	description	icon	stations
Peacehaven, England, United Kingdom	2023-06-01	64.5	50.1	56.3	64.5	50.1	56.3	48.1	74.9	0	0	0		0	0	25.5	15.8	36.5	1024	64	14.4	312.6	27.2	9		2023-06-01T04:52:27	2023-06-01T21:03:55	0.41	Partially cloudy	Partly cloudy throughout the day.	partly-cloudy-day	03769099999,03882099999,03872099999,03781099999,03768099999,E8153,03876099999
Peacehaven, England, United Kingdom	2023-06-02	63.3	50.6	55.3	63.3	50.6	55.3	44.4	67.3	0	0	0		0	0	22.2	13.2	48.2	1023.6	71.4	15.7	249	21.7	9		2023-06-02T04:51:42	2023-06-02T21:04:57	0.45	Partially cloudy	Partly cloudy throughout the day.	partly-cloudy-day	03769099999,C1663,03882099999,03872099999,03781099999,03768099999,E8153,03876099999
Peacehaven, England, United Kingdom	2023-06-03	69.5	47.7	57.9	69.5	43.3	57	47	69.3	0	0	0		0	0	23.7	15.1	38.4	1022.3	33.7	14	263.1	22.8	9		2023-06-03T04:51:00	2023-06-03T21:05:57	0.48	Partially cloudy	Partly cloudy throughout the day.	partly-cloudy-day	03769099999,03882099999,03872099999,03781099999,03768099999,E8153,03876099999
Peacehaven, England, United Kingdom	2023-06-04	70.8	49.4	59.7	70.8	45.6	59.3	46.3	63.3	0	0	0		0	0	20.2	12.3	36.5	1022.7	0	17.4	317.2	27.4	9		2023-06-04T04:50:20	2023-06-04T21:06:55	0.5	Clear	Clear conditions throughout the day.	clear-day	03769099999,03882099999,03872099999,03781099999,03768099999,E8153,03876099999
Peacehaven, England, United Kingdom	2023-06-05	65.7	48.3	56.6	65.7	43.4	55.8	47.4	72.4	0	0	0		0	0	21.3	12.9	36.6	1023.2	20.8	17.1	318.3	27.3	9		2023-06-05T04:49:44	2023-06-05T21:07:51	0.55	Partially cloudy	Partly cloudy throughout the day.	partly-cloudy-day	03769099999,03882099999,03872099999,03781099999,03768099999,E8153,03876099999
Peacehaven, England, United Kingdom	2023-06-06	65.3	48.1	56.7	65.3	44.7	55.8	47.3	71.9	0	0	0		0	0	22	12.5	38.4	1022.2	32.1	15.8	309	26.5	8		2023-06-06T04:49:10	2023-06-06T21:08:45	0.58	Partially cloudy	Partly cloudy throughout the day.	partly-cloudy-day	03769099999,03882099999,03872099999,03781099999,03768099999,E8153,03876099999
Peacehaven, England, United Kingdom	2023-06-07	68.9	49.7	58.3	68.9	45.3	57.8	49.6	73.8	0	0	0		0	0	20.1	12.9	35.8	1020.6	24.7	12.2	310.2	26.8	8		2023-06-07T04:48:39	2023-06-07T21:09:36	0.62	Partially cloudy	Clearing in the afternoon.	partly-cloudy-day	03769099999,03882099999,03872099999,03781099999,03768099999,E8153,03876099999
Peacehaven, England, United Kingdom	2023-06-08	70.9	50.4	59.6	70.9	50.4	59.6	49.1	70.3	0	0	0		0	0	23.5	15	37.3	1017.3	20.3	13.1	313.1	26.9	8		2023-06-08T04:48:11	2023-06-08T21:10:25	0.65	Partially cloudy	Clearing in the afternoon.	partly-cloudy-day	03769099999,03882099999,03872099999,03781099999,03768099999,E8153,03876099999
Peacehaven, England, United Kingdom	2023-06-09	76.4	53.7	64.4	76.4	53.7	64.4	54.4	71.8	0	0	0		0	0	23.7	14.3	35.2	1012.6	12.9	9.7	280.6	24.1	8		2023-06-09T04:47:46	2023-06-09T21:11:11	0.69	Clear	Clear conditions throughout the day.	clear-day	03769099999,03882099999,03872099999,03781099999,03768099999,E8153,03876099999
Peacehaven, England, United Kingdom	2023-06-10	81.9	58.2	70.6	81.9	58.2	70.6	57	64.4	0	0	0		0	0	15.4	10.5	73.3	1012.3	4.9	12	313.7	27	8		2023-06-10T04:47:23	2023-06-10T21:11:56	0.75	Clear	Clear conditions throughout the day.	clear-day	03769099999,D6756,03882099999,03872099999,03781099999,03768099999,E8153,03876099999
Peacehaven, England, United Kingdom	2023-06-11	77.9	60.4	67.5	77.9	60.4	67.5	59.7	76.8	0.137	100	12.5	rain	0	0	18.6	11.7	301.5	1013.7	43.3	9.1	197.4	17	8		2023-06-11T04:47:04	2023-06-11T21:12:37	0.76	Rain, Partially cloudy	Partly cloudy throughout the day with afternoon rain.	rain	03769099999,03882099999,03872099999,03781099999,03768099999,E8153,03876099999
Peacehaven, England, United Kingdom	2023-06-12	70.9	61	65	70.9	61	65	60.6	86.2	0.018	100	20.83	rain	0	0	10.9	7	213.2	1014.5	51.7	6.1	230.5	19.9	7		2023-06-12T04:46:48	2023-06-12T21:13:16	0.8	Rain, Partially cloudy	Partly cloudy throughout the day with rain.	rain	03769099999,C1663,03882099999,03872099999,03781099999,03768099999,E8153,03876099999
Peacehaven, England, United Kingdom	2023-06-13	81.1	57.6	69.1	80.3	57.6	69.1	52.6	58.2	0	0	0		0	0	20.3	13	45	1013.2	4.7	14.1	319.3	27.7	8		2023-06-13T04:46:34	2023-06-13T21:13:53	0.83	Clear	Clear conditions throughout the day.	clear-day	03769099999,03882099999,03872099999,03781099999,03768099999,E8153,03876099999
Peacehaven, England, United Kingdom	2023-06-14	79.2	54.2	67	79.2	54.2	67	49.7	54.9	0	0	0		0	0	16.7	11.4	51.1	1016.3	2	20.9	302.5	25.9	8		2023-06-14T04:46:24	2023-06-14T21:14:26	0.87	Clear	Clear conditions throughout the day.	clear-day	03769099999,C1663,03882099999,03872099999,03781099999,03768099999,E8153,03876099999
Peacehaven, England, United Kingdom	2023-06-15	78.9	54.5	65.9	78.9	54.5	65.9	52.8	64.8	0.035	100	4.17	rain	0	0	14.9	9.2	51.9	1019.4	11.5	21.3	312	27	8		2023-06-15T04:46:16	2023-06-15T21:14:57	0.9	Rain	Clear conditions throughout the day with afternoon rain.	rain	03769099999,03882099999,03872099999,03781099999,03768099999,E8153,remote,03876099999
Peacehaven, England, United Kingdom	2023-06-16	75.7	54	66.3	75.7	54	66.3	51.3	60.8	0	0	0		0	0	13.6	8	71.3	1018.9	1.4	22.6	312	27.1	9		2023-06-16T04:46:12	2023-06-16T21:15:25	0.94	Clear	Clear conditions throughout the day.	clear-day	03769099999,03882099999,03872099999,03781099999,03768099999,E8153,03876099999
Peacehaven, England, United Kingdom	2023-06-17	74.2	54.5	65.4	74.2	54.5	65.4	54	67.3	0.011	100	8.33	rain	0	0	10.8	7.6	44.7	1013.9	42.3	17.5	220.9	19.2	6		2023-06-17T04:46:11	2023-06-17T21:15:51	0.97	Rain, Partially cloudy	Partly cloudy throughout the day with afternoon rain.	rain	03769099999,03882099999,03872099999,03781099999,03768099999,E8153,03876099999
Peacehaven, England, United Kingdom	2023-06-18	70.4	60.1	64.1	70.4	60.1	64.1	60.7	89.2	0.462	100	50	rain	0	0	16.8	10.1	171.6	1009.4	80.6	7.5	158.3	13.8	7		2023-06-18T04:46:12	2023-06-18T21:16:13	0	Rain, Partially cloudy	Partly cloudy throughout the day with rain.	rain	03769099999,03882099999,03872099999,03781099999,03768099999,E8153,remote,03876099999
Peacehaven, England, United Kingdom	2023-06-19	69.4	59.7	63.8	69.4	59.7	63.8	58.9	84.8	0.001	100	4.17	rain	0	0	14.9	9.8	206	1011.2	70.7	13.5	213.5	18.6	7		2023-06-19T04:46:16	2023-06-19T21:16:33	0.04	Rain, Partially cloudy	Partly cloudy throughout the day with morning rain.	rain	03769099999,03882099999,03872099999,03781099999,03768099999,E8153,03876099999
Peacehaven, England, United Kingdom	2023-06-20	68	60.2	64.1	68	60.2	64.1	60.1	87	0.654	100	16.67	rain	0	0	19.6	13	201.6	1008.7	66.6	14.4	163.6	14.3	5		2023-06-20T04:46:24	2023-06-20T21:16:50	0.07	Rain, Partially cloudy	Partly cloudy throughout the day with morning rain.	rain	03769099999,03882099999,03872099999,03781099999,03768099999,E8153,03876099999
Peacehaven, England, United Kingdom	2023-06-21	70.8	59.3	64.3	70.8	59.3	64.3	59	83.6	0	0	0		0	0	16.6	11	224.3	1016.4	47.5	15.4	232.2	20.1	9		2023-06-21T04:46:34	2023-06-21T21:17:04	0.11	Partially cloudy	Partly cloudy throughout the day.	partly-cloudy-day	03769099999,03882099999,03872099999,03781099999,03768099999,E8153,03876099999
Peacehaven, England, United Kingdom	2023-06-22	75.6	55.2	66.1	75.6	55.2	66.1	58.3	78	0.024	100	4.17	rain	0	0	18.3	10.8	281.2	1018.7	34.6	13.2	308.8	26.7	8		2023-06-22T04:46:47	2023-06-22T21:17:15	0.14	Rain, Partially cloudy	Partly cloudy throughout the day with late afternoon rain.	rain	03769099999,03882099999,03872099999,03781099999,03768099999,E8153,03876099999
Peacehaven, England, United Kingdom	2023-06-23	73.6	56.6	66.1	73.6	56.6	66.1	57.8	75.8	0.002	100	4.17	rain	0	0	19.6	13.2	246.2	1023.7	15.7	16.9	289.2	25.1	9		2023-06-23T04:47:03	2023-06-23T21:17:23	0.17	Rain	Clear conditions throughout the day with morning rain.	rain	03769099999,03882099999,03872099999,03768099999,03781099999,E8153,remote,03876099999
Peacehaven, England, United Kingdom	2023-06-24	73.5	59.8	66.6	73.5	59.8	66.6	59.9	80.2	0	0	0		0	0	14.3	8.7	219.4	1023.6	41.1	15.6	298.4	25.9	8		2023-06-24T04:47:22	2023-06-24T21:17:28	0.2	Partially cloudy	Partly cloudy throughout the day.	partly-cloudy-day	03769099999,03882099999,03872099999,03781099999,03768099999,E8153,03876099999
Peacehaven, England, United Kingdom	2023-06-25	77.4	56.3	67.8	77.4	56.3	67.8	59	74.4	0	0	0		0	0	24	16.6	210.6	1015.6	3	19.1	316.4	27.4	9		2023-06-25T04:47:44	2023-06-25T21:17:30	0.24	Clear	Clear conditions throughout the day.	clear-day	03769099999,03882099999,03872099999,03781099999,03768099999,E8153,03876099999
Peacehaven, England, United Kingdom	2023-06-26	70	56.6	63.5	70	56.6	63.5	52.6	68.6	0	0	0		0	0	24.7	15.9	261.7	1020	24.6	18.3	244.4	20.9	7		2023-06-26T04:48:08	2023-06-26T21:17:29	0.25	Partially cloudy	Becoming cloudy in the afternoon.	partly-cloudy-day	03769099999,03882099999,03872099999,03768099999,03781099999,E8153,03876099999
Peacehaven, England, United Kingdom	2023-06-27	69.6	56	63.2	69.6	56	63.2	54.5	73.8	0	0	0		0	0	22.2	14.6	248.8	1021.6	75.4	15.9	235.5	20.4	7		2023-06-27T04:48:35	2023-06-27T21:17:25	0.3	Partially cloudy	Partly cloudy throughout the day.	partly-cloudy-day	03769099999,03882099999,03872099999,03781099999,03768099999,E8153,03876099999
Peacehaven, England, United Kingdom	2023-06-28	72	63	66.9	72	63	66.9	61.7	83.9	0	0	0		0	0	22.8	15.2	239	1017.8	88.2	9.2	218	18.7	8		2023-06-28T04:49:05	2023-06-28T21:17:18	0.34	Partially cloudy	Partly cloudy throughout the day.	partly-cloudy-day	03769099999,03882099999,03872099999,03781099999,03768099999,E8153,03876099999
Peacehaven, England, United Kingdom	2023-06-29	70.7	60.3	64.4	70.7	60.3	64.4	58.2	81.7	0.07	100	37.5	rain	0	0	18.3	10.4	289.3	1015.9	90.2	14.2	167.9	14.7	7		2023-06-29T04:49:37	2023-06-29T21:17:08	0.37	Rain, Overcast	Cloudy skies throughout the day with rain clearing later.	rain	03769099999,03882099999,03872099999,03781099999,03768099999,E8153,03876099999
Peacehaven, England, United Kingdom	2023-06-30	65.5	51.2	59.5	65.5	51.2	59.5	54.1	82.7	0.014	100	16.67	rain	0	0	28.3	18.6	234.6	1013.1	66.8	13.4	113.4	9.8	6		2023-06-30T04:50:13	2023-06-30T21:16:55	0.4	Rain, Partially cloudy	Partly cloudy throughout the day with rain.	rain	03769099999,03882099999,03872099999,03781099999,03768099999,E8153,03876099999
Peacehaven, England, United Kingdom	2023-07-01	70.1	59.7	64.9	70.1	59.7	64.9	56.2	75.2	0.011	100	12.5	rain	0	0	23.6	14.6	264.1	1006.8	83.7	13.3	184.5	15.9	5		2023-07-01T04:50:50	2023-07-01T21:16:38	0.43	Rain, Partially cloudy	Partly cloudy throughout the day with early morning rain.	rain	03769099999,03882099999,03872099999,03781099999,03768099999,E8153,03876099999
Peacehaven, England, United Kingdom	2023-07-02	66.6	53.7	61.1	66.6	53.7	61.1	50.1	68.4	0	0	0		0	0	27.7	17.6	261.6	1012.1	54.9	11.1	239.4	20.5	9		2023-07-02T04:51:30	2023-07-02T21:16:19	0.47	Partially cloudy	Partly cloudy throughout the day.	partly-cloudy-day	03769099999,03882099999,03872099999,03781099999,03768099999,E8153,03876099999
Peacehaven, England, United Kingdom	2023-07-03	66.2	53.7	60.4	66.2	53.7	60.4	50.8	71.1	0.028	100	25	rain	0	0	34.2	21.7	250.7	1012	71.6	13.3	228.4	19.8	8		2023-07-03T04:52:13	2023-07-03T21:15:57	0.5	Rain, Partially cloudy	Partly cloudy throughout the day with rain.	rain	03769099999,03882099999,03872099999,03781099999,03768099999,E8153,03876099999
Peacehaven, England, United Kingdom	2023-07-04	64.1	53.8	59.2	64.1	53.8	59.2	52.9	80.1	0.126	100	33.33	rain	0	0	19.3	13.4	234.6	1010.8	85.6	13.2	148.4	12.6	5		2023-07-04T04:52:58	2023-07-04T21:15:32	0.53	Rain, Partially cloudy	Partly cloudy throughout the day with rain.	rain	03769099999,03882099999,03872099999,03781099999,03768099999,E8153,03876099999
Peacehaven, England, United Kingdom	2023-07-05	66.3	50.7	58.9	66.3	50.7	58.9	52.5	80.4	0.154	100	20.83	rain	0	0	28.9	18.6	258.9	1011.6	73.9	17.9	213.2	18.3	9		2023-07-05T04:53:45	2023-07-05T21:15:04	0.57	Rain, Partially cloudy	Partly cloudy throughout the day with rain.	rain	03769099999,03882099999,03872099999,03781099999,03768099999,E8153,03876099999
Peacehaven, England, United Kingdom	2023-07-06	67.6	52.2	60.2	67.6	52.2	60.2	51.5	74.7	0	0	0		0	0	18.8	12.3	222.1	1016.6	42.5	17.8	307.6	26.5	9		2023-07-06T04:54:35	2023-07-06T21:14:33	0.6	Partially cloudy	Partly cloudy throughout the day.	partly-cloudy-day	03769099999,03882099999,03872099999,03781099999,03768099999,E8153,remote,03876099999
Peacehaven, England, United Kingdom	2023-07-07	82.2	51.1	67.5	81.4	51.1	67.4	52.9	63.1	0	0	0		0	0	17.9	11	101	1015.3	10.6	17.6	315.9	27.3	9		2023-07-07T04:55:27	2023-07-07T21:14:00	0.64	Clear	Clear conditions throughout the day.	clear-day	03769099999,03882099999,03872099999,03781099999,03768099999,E8153,03876099999
Peacehaven, England, United Kingdom	2023-07-08	74.8	63.9	70	74.8	63.9	70	61.5	75	0.134	100	45.83	rain	0	0	15.9	10.7	111.4	1014.9	65.7	13.2	128.7	11.2	5		2023-07-08T04:56:21	2023-07-08T21:13:23	0.67	Rain, Partially cloudy	Partly cloudy throughout the day with rain.	rain	03769099999,03882099999,03872099999,03781099999,03768099999,E8153,03876099999
Peacehaven, England, United Kingdom	2023-07-09	68.1	59	63.4	68.1	59	63.4	59.1	86.2	0.008	100	16.67	rain	0	0	13.3	9.1	212.8	1019.5	75	12.3	145.2	12.6	6		2023-07-09T04:57:17	2023-07-09T21:12:43	0.71	Rain, Partially cloudy	Partly cloudy throughout the day with rain in the morning and afternoon.	rain	03769099999,03882099999,03872099999,03781099999,03768099999,E8153,03876099999
Peacehaven, England, United Kingdom	2023-07-10	70	52.8	63.7	70	52.8	63.7	57	80	0.003	100	4.17	rain	0	0	18.5	13.1	199.3	1020	51.3	12.4	262.8	22.7	10		2023-07-10T04:58:15	2023-07-10T21:12:01	0.75	Rain, Partially cloudy	Partly cloudy throughout the day with early morning rain.	rain	03769099999,03882099999,03872099999,03781099999,03768099999,E8153,03876099999
Peacehaven, England, United Kingdom	2023-07-11	68.2	62.2	64.8	68.2	62.2	64.8	59.1	82.1	0.001	100	4.17	rain	0	0	24.6	16.2	221.7	1011.5	95.5	14.3	134.2	11.7	8		2023-07-11T04:59:16	2023-07-11T21:11:16	0.78	Rain, Overcast	Cloudy skies throughout the day with morning rain.	rain	03769099999,03882099999,03872099999,03781099999,03768099999,E8153,03876099999
Peacehaven, England, United Kingdom	2023-07-12	67.8	56.2	62.8	67.8	56.2	62.8	56	79.4	0.006	100	12.5	rain	0	0	29.8	19.2	242.8	1012.4	54.9	13.8	286.2	24.8	10		2023-07-12T05:00:18	2023-07-12T21:10:28	0.81	Rain, Partially cloudy	Partly cloudy throughout the day with afternoon rain.	rain	03769099999,03882099999,03872099999,03781099999,03768099999,E8153,03876099999
Peacehaven, England, United Kingdom	2023-07-13	67.5	54.3	61.5	67.5	54.3	61.5	55.9	82.3	0.045	100	12.5	rain	0	0	26.2	16.3	238.3	1016.7	59.8	15.4	200.9	17.3	7		2023-07-13T05:01:21	2023-07-13T21:09:37	0.85	Rain, Partially cloudy	Partly cloudy throughout the day with afternoon rain.	rain	03769099999,03882099999,03872099999,03768099999,03781099999,E8153,03876099999
Peacehaven, England, United Kingdom	2023-07-14	66.7	56.9	62.3	66.7	56.9	62.3	58.5	87.6	0.264	100	54.17	rain	0	0	31	18.9	178.9	1009.3	95.2	10	70.3	6.2	3		2023-07-14T05:02:27	2023-07-14T21:08:44	0.88	Rain, Overcast	Cloudy skies throughout the day with rain.	rain	03769099999,03882099999,03872099999,03781099999,03768099999,E8153,03876099999
Peacehaven, England, United Kingdom	2023-07-15	67	60.8	63.2	67	60.8	63.2	56.7	80.1	0.01	100	20.83	rain	0	0	40.9	24.9	223	1002.8	89.2	9.7	245.3	21.3	9		2023-07-15T05:03:34	2023-07-15T21:07:48	0.92	Rain, Partially cloudy	Partly cloudy throughout the day with rain.	rain	03769099999,03882099999,03872099999,03781099999,03768099999,E8153,03876099999
Peacehaven, England, United Kingdom	2023-07-16	67	59.1	62.6	67	59.1	62.6	53.5	72.7	0.031	100	20.83	rain	0	0	35.9	22.7	235.4	1010.8	75.9	11.8	232.5	20.1	8		2023-07-16T05:04:43	2023-07-16T21:06:49	0.95	Rain, Partially cloudy	Partly cloudy throughout the day with early morning rain.	rain	03769099999,03882099999,03872099999,03781099999,03768099999,E8153,03876099999
Peacehaven, England, United Kingdom	2023-07-17	68.2	57.1	62.4	68.2	57.1	62.4	54.5	75.9	0.017	100	20.83	rain	0	0	26.6	17.6	239.9	1018.3	49.9	15	306	26.3	9		2023-07-17T05:05:54	2023-07-17T21:05:48	0	Rain, Partially cloudy	Partly cloudy throughout the day with rain in the morning and afternoon.	rain	03769099999,03882099999,03872099999,03781099999,03768099999,E8153,03876099999
Peacehaven, England, United Kingdom	2023-07-18	70.2	49.9	61.7	70.2	48.7	61.7	52.7	74.5	0	0	0		0	0	14.5	9.3	222	1018.6	68.9	16.4	271.8	23.6	9		2023-07-18T05:07:06	2023-07-18T21:04:45	0.02	Partially cloudy	Partly cloudy throughout the day.	partly-cloudy-day	03769099999,03882099999,03872099999,03781099999,03768099999,E8153,03876099999
Peacehaven, England, United Kingdom	2023-07-19	70.1	60.3	64.8	70.1	60.3	64.8	56.8	75.8	0	0	0		0	0	24.1	15.3	255	1015.4	82.4	18.9	204.6	17.7	9		2023-07-19T05:08:20	2023-07-19T21:03:39	0.06	Partially cloudy	Partly cloudy throughout the day.	partly-cloudy-day	03769099999,03882099999,03872099999,03781099999,03768099999,E8153,03876099999
Peacehaven, England, United Kingdom	2023-07-20	71	55	63.5	71	55	63.5	52.5	69.2	0	0	0		0	0	17.3	11.3	279.3	1015.2	49.8	21	248.2	21.5	10		2023-07-20T05:09:34	2023-07-20T21:02:30	0.09	Partially cloudy	Partly cloudy throughout the day.	partly-cloudy-day	03769099999,03882099999,03872099999,03781099999,03768099999,E8153,03876099999
Peacehaven, England, United Kingdom	2023-07-21	67	52.7	61.1	67	52.7	61.1	50.7	69.3	0	0	0		0	0	19.9	12.5	280.9	1014.2	60.7	17.1	199	17.1	10		2023-07-21T05:10:51	2023-07-21T21:01:19	0.12	Partially cloudy	Becoming cloudy in the afternoon.	partly-cloudy-day	03769099999,03882099999,03872099999,03781099999,03768099999,E8153,03876099999
Peacehaven, England, United Kingdom	2023-07-22	64.5	52.8	58.7	64.5	52.8	58.7	54.4	85.8	0.275	100	45.83	rain	0	0	30.5	19	228.5	1012.1	87.2	11.8	105.2	9.2	6		2023-07-22T05:12:08	2023-07-22T21:00:06	0.16	Rain, Partially cloudy	Partly cloudy throughout the day with rain.	rain	03769099999,03882099999,03872099999,03781099999,03768099999,E8153,03876099999
Peacehaven, England, United Kingdom	2023-07-23	69.4	60.2	64	69.4	60.2	64	59.4	85.6	0.142	100	33.33	rain	0	0	32.4	21.2	228.8	1004.7	83.5	14.4	147.8	12.7	5		2023-07-23T05:13:27	2023-07-23T20:58:51	0.19	Rain, Partially cloudy	Partly cloudy throughout the day with rain clearing later.	rain	03769099999,03882099999,03872099999,03781099999,03768099999,E8153,03876099999
Peacehaven, England, United Kingdom	2023-07-24	64.8	56.5	60.4	64.8	56.5	60.4	56.1	86.1	0.118	100	41.67	rain	0	0	15.4	10.1	327.6	1005.3	90.9	15.4	123.7	10.6	5		2023-07-24T05:14:46	2023-07-24T20:57:33	0.22	Rain, Overcast	Cloudy skies throughout the day with rain.	rain	03769099999,03882099999,03872099999,03781099999,03768099999,E8153,remote,03876099999
Peacehaven, England, United Kingdom	2023-07-25	65.7	53	59.6	65.7	53	59.6	52.7	79.3	0.308	100	33.33	rain	0	0	19.2	12.4	294.4	1010.5	77.6	17.1	114.8	10	6		2023-07-25T05:16:07	2023-07-25T20:56:13	0.25	Rain, Partially cloudy	Partly cloudy throughout the day with rain.	rain	03769099999,03882099999,03872099999,03781099999,03768099999,E8153,03876099999
Peacehaven, England, United Kingdom	2023-07-26	67.7	48.4	59.1	67.7	47.5	59.1	52.3	79.7	0.279	100	20.83	rain	0	0	21.5	13.9	223.4	1012.7	51.8	17	229.2	19.7	9		2023-07-26T05:17:29	2023-07-26T20:54:51	0.29	Rain, Partially cloudy	Partly cloudy throughout the day with late afternoon rain.	rain	03769099999,03882099999,03872099999,03781099999,03768099999,E8153,03876099999
Peacehaven, England, United Kingdom	2023-07-27	64.9	61	63.1	64.9	61	63.1	61.9	95.9	0.391	100	70.83	rain	0	0	36.9	25.3	234.7	1005	99.2	6.5	37.2	3.3	1		2023-07-27T05:18:52	2023-07-27T20:53:27	0.32	Rain, Overcast	Cloudy skies throughout the day with a chance of rain throughout the day.	rain	03769099999,03882099999,03872099999,03781099999,03768099999,E8153,remote,03876099999
Peacehaven, England, United Kingdom	2023-07-28	69	62.7	64.7	69	62.7	64.7	61.1	88.3	0.014	100	8.33	rain	0	0	22.6	15.3	236.6	1006.7	92.8	17.4	154.5	13.5	7		2023-07-28T05:20:15	2023-07-28T20:52:00	0.36	Rain, Overcast	Cloudy skies throughout the day with morning rain.	rain	03769099999,03882099999,03872099999,03781099999,03768099999,E8153,03876099999
Peacehaven, England, United Kingdom	2023-07-29	69.1	60.2	64.6	69.1	60.2	64.6	58.2	80.4	0.013	100	16.67	rain	0	0	29.8	19.9	238.2	1007.4	63.8	15.7	300.3	25.8	9		2023-07-29T05:21:40	2023-07-29T20:50:32	0.39	Rain, Partially cloudy	Partly cloudy throughout the day with rain in the morning and afternoon.	rain	03769099999,03882099999,03872099999,03781099999,03768099999,E8153,03876099999
Peacehaven, England, United Kingdom	2023-07-30	64.4	58.3	62.1	64.4	58.3	62.1	57.3	84.5	0.083	100	33.33	rain	0	0	27.9	17.6	244.7	1011.9	79.2	11.2	63.5	5.6	2		2023-07-30T05:23:05	2023-07-30T20:49:02	0.42	Rain, Partially cloudy	Partly cloudy throughout the day with rain.	rain	03769099999,03882099999,03872099999,03781099999,03768099999,E8153,03876099999
Peacehaven, England, United Kingdom	2023-07-31	64.7	59.4	62.7	64.7	59.4	62.7	60.6	92.9	0.227	100	70.83	rain	0	0	30.1	19	237	1006.1	85.4	9.9	45.9	3.9	3		2023-07-31T05:24:31	2023-07-31T20:47:30	0.46	Rain, Partially cloudy	Partly cloudy throughout the day with a chance of rain throughout the day.	rain	03769099999,03882099999,03872099999,03781099999,03768099999,E8153,03876099999
Peacehaven, England, United Kingdom	2023-08-01	68.5	58.1	62.5	68.5	58.1	62.5	56.8	82.1	0.021	100	12.5	rain	0	0	26.1	16.7	247.6	1002.5	86.2	13.4	170.7	14.8	8		2023-08-01T05:25:57	2023-08-01T20:45:56	0.5	Rain, Partially cloudy	Partly cloudy throughout the day with rain.	rain	03769099999,03882099999,03872099999,03781099999,03768099999,E8153,03876099999
Peacehaven, England, United Kingdom	2023-08-02	63.5	59.2	62	63.5	59.2	62	59.7	92.6	0.479	100	91.67	rain	0	0	33.5	20.6	227.5	989.8	92.6	9.1	69.3	5.9	3		2023-08-02T05:27:25	2023-08-02T20:44:20	0.52	Rain, Overcast	Cloudy skies throughout the day with a chance of rain throughout the day.	rain	03769099999,03882099999,03872099999,03781099999,03768099999,E8153,03876099999
Peacehaven, England, United Kingdom	2023-08-03	68.6	59.2	63.4	68.6	59.2	63.4	54.9	75.5	0.011	100	16.67	rain	0	0	15.3	9.1	316.4	1004.1	86.1	17.3	260.6	22.3	10		2023-08-03T05:28:52	2023-08-03T20:42:43	0.56	Rain, Partially cloudy	Partly cloudy throughout the day with rain.	rain	03769099999,03882099999,03872099999,03781099999,03768099999,E8153,03876099999
Peacehaven, England, United Kingdom	2023-08-04	68.4	56.5	61.7	68.4	56.5	61.7	53.7	75.8	0	0	0		0	0	15	9.2	314.7	1016.6	79.7	16.2	222.3	19.1	10		2023-08-04T05:30:21	2023-08-04T20:41:04	0.59	Partially cloudy	Partly cloudy throughout the day.	partly-cloudy-day	03769099999,03882099999,03872099999,03781099999,03768099999,E8153,03876099999
Peacehaven, England, United Kingdom	2023-08-05	64	55.5	58.6	64	55.5	58.6	55.3	88.9	0.38	100	66.67	rain	0	0	32.6	20.1	243.8	1008.5	95.4	9.8	59.5	5.1	3		2023-08-05T05:31:50	2023-08-05T20:39:23	0.63	Rain, Overcast	Cloudy skies throughout the day with rain.	rain	03769099999,03882099999,03872099999,03781099999,03768099999,E8153,03876099999
Peacehaven, England, United Kingdom	2023-08-06	67.4	51.4	59.2	67.4	51.4	59.2	50.4	73.8	0.017	100	12.5	rain	0	0	20.7	13.4	312.5	1016.3	47.1	21.5	155.5	13.4	9		2023-08-06T05:33:19	2023-08-06T20:37:40	0.66	Rain, Partially cloudy	Becoming cloudy in the afternoon with rain.	rain	03769099999,03882099999,03872099999,03781099999,03768099999,E8153,03876099999
Peacehaven, England, United Kingdom	2023-08-07	69.9	49.9	59.5	69.9	49.3	59.4	52.5	78.7	0	0	0		0	0	26.4	18.1	261.5	1019.8	34.3	18	261.7	22.6	8		2023-08-07T05:34:49	2023-08-07T20:35:56	0.69	Partially cloudy	Becoming cloudy in the afternoon.	partly-cloudy-day	03769099999,03882099999,03872099999,03781099999,03768099999,E8153,remote,03876099999
Peacehaven, England, United Kingdom	2023-08-08	62.8	51.4	58.5	62.8	51.4	58.5	55.6	89.9	0.029	100	41.67	rain	0	0	25.3	15.1	247.1	1015.9	83.4	11.4	73.5	6.4	3		2023-08-08T05:36:19	2023-08-08T20:34:10	0.75	Rain, Partially cloudy	Partly cloudy throughout the day with rain.	rain	03769099999,03882099999,03872099999,03781099999,03768099999,E8153,03876099999
Peacehaven, England, United Kingdom	2023-08-09	69.3	54.6	62.6	69.3	54.6	62.6	57.2	83.7	0.009	100	12.5	rain	0	0	13.1	8.6	239.3	1018	47.4	14.5	254.5	21.9	9		2023-08-09T05:37:49	2023-08-09T20:32:23	0.76	Rain, Partially cloudy	Partly cloudy throughout the day with rain clearing later.	rain	03769099999,03882099999,03872099999,03781099999,03768099999,E8153,03876099999
Peacehaven, England, United Kingdom	2023-08-10	73	54.2	63.7	73	54.2	63.7	58.1	83.3	0	0	0		0	0	12.6	8.9	135.3	1019.5	31.5	13.3	236.3	20.5	8		2023-08-10T05:39:20	2023-08-10T20:30:35	0.8	Partially cloudy	Partly cloudy throughout the day.	partly-cloudy-day	03769099999,03882099999,03872099999,03781099999,03768099999,E8153,remote,03876099999
Peacehaven, England, United Kingdom	2023-08-11	68.8	59.8	65	68.8	59.8	65	62.4	91.5	0.01	100	8.33	rain	0	0	16.6	11.3	222.1	1018.4	85.7	10.7	71	6.2	3		2023-08-11T05:40:51	2023-08-11T20:28:45	0.83	Rain, Partially cloudy	Partly cloudy throughout the day with rain.	rain	03769099999,03882099999,03872099999,03781099999,03768099999,E8153,03876099999
Peacehaven, England, United Kingdom	2023-08-12	67.8	60.2	63.6	67.8	60.2	63.6	59	85.2	0	0	0		0	0	28.4	17.8	229.7	1015.8	87.4	9.1	109.3	9.5	4		2023-08-12T05:42:22	2023-08-12T20:26:54	0.87	Partially cloudy	Partly cloudy throughout the day.	partly-cloudy-day	03769099999,03882099999,03872099999,03781099999,03768099999,E8153,03876099999
Peacehaven, England, United Kingdom	2023-08-13	68.2	60	63.7	68.2	60	63.7	58.3	82.8	0.024	100	16.67	rain	0	0	23.5	16.6	227.8	1014.9	89.1	13.1	137.8	11.8	4		2023-08-13T05:43:54	2023-08-13T20:25:01	0.9	Rain, Partially cloudy	Partly cloudy throughout the day with rain in the morning and afternoon.	rain	03769099999,03882099999,03872099999,03781099999,03768099999,E8153,03876099999
Peacehaven, England, United Kingdom	2023-08-14	68	60.4	63.9	68	60.4	63.9	60.1	87.5	0.041	100	16.67	rain	0	0	20.1	13.6	202.2	1011.9	91.1	10.6	110.2	9.5	6		2023-08-14T05:45:26	2023-08-14T20:23:07	0.93	Rain, Overcast	Cloudy skies throughout the day with rain.	rain	03769099999,03882099999,03872099999,03781099999,03768099999,E8153,03876099999
Peacehaven, England, United Kingdom	2023-08-15	69.9	53.7	62.3	69.9	53.7	62.3	56.8	83.3	0	0	0		0	0	16.4	11.6	243.3	1016.2	38.3	13	258.5	22.1	9		2023-08-15T05:46:58	2023-08-15T20:21:12	0.97	Partially cloudy	Partly cloudy throughout the day.	partly-cloudy-day	03769099999,03882099999,03872099999,03781099999,03768099999,E8153,03876099999
Peacehaven, England, United Kingdom	2023-08-16	73.1	52.3	62.2	73.1	52.3	62.2	56.7	83.6	0	0	0		0	0	11.9	7	27.2	1020	9.6	11.8	230.9	20	9		2023-08-16T05:48:30	2023-08-16T20:19:16	0	Clear	Clear conditions throughout the day.	clear-day	03769099999,03882099999,03872099999,03781099999,03768099999,E8153,03876099999
Peacehaven, England, United Kingdom	2023-08-17	74.7	57.3	65.6	74.7	57.3	65.6	58.7	79.9	0	0	0		0	0	22.6	16.6	65.1	1018.7	34.8	9.6	223.8	19.4	8		2023-08-17T05:50:02	2023-08-17T20:17:18	0.04	Partially cloudy	Partly cloudy throughout the day.	partly-cloudy-day	03769099999,03882099999,03872099999,03781099999,03768099999,E8153,remote,03876099999
Peacehaven, England, United Kingdom	2023-08-18	75	62.8	67.9	75	62.8	67.9	63.6	86.5	0.249	100	41.67	rain	0	0	21.4	12.3	91.5	1013.1	85.8	4.9	144	12.5	6		2023-08-18T05:51:34	2023-08-18T20:15:20	0.07	Rain, Partially cloudy	Partly cloudy throughout the day with a chance of rain throughout the day.	rain	03769099999,03882099999,03872099999,03781099999,03768099999,E8153,03876099999
Peacehaven, England, United Kingdom	2023-08-19	70.2	60.4	66.5	70.2	60.4	66.5	61.8	85.1	0.134	100	16.67	rain	0	0	25.1	17.2	226.5	1014.6	65.7	9.5	211.2	18.4	9		2023-08-19T05:53:06	2023-08-19T20:13:20	0.1	Rain, Partially cloudy	Partly cloudy throughout the day with early morning rain.	rain	03769099999,03882099999,03872099999,03781099999,03768099999,E8153,03876099999
Peacehaven, England, United Kingdom	2023-08-20	71.7	57.3	64.3	71.7	57.3	64.3	59.5	85.3	0.002	100	4.17	rain	0	0	16.5	11.2	228.3	1022.3	36.8	12.9	280	24.1	9		2023-08-20T05:54:39	2023-08-20T20:11:20	0.14	Rain, Partially cloudy	Partly cloudy throughout the day with morning rain.	rain	03769099999,03882099999,03872099999,03781099999,03768099999,E8153,03876099999
Peacehaven, England, United Kingdom	2023-08-21	70.5	56.7	63.2	70.5	56.7	63.2	58.3	85	0	0	0		0	0	16.5	10.6	241.5	1023.8	64.3	10	229.5	19.8	10		2023-08-21T05:56:11	2023-08-21T20:09:18	0.17	Partially cloudy	Partly cloudy throughout the day.	partly-cloudy-day	03769099999,03882099999,03872099999,03781099999,03768099999,E8153,03876099999
Peacehaven, England, United Kingdom	2023-08-22	71.5	57.9	64.4	71.5	57.9	64.4	59.6	85.6	0	0	0		0	0	17.8	12.4	239.3	1021.1	44.4	11.1	195.6	16.9	9		2023-08-22T05:57:44	2023-08-22T20:07:16	0.21	Partially cloudy	Partly cloudy throughout the day.	partly-cloudy-day	03769099999,03882099999,03872099999,03781099999,03768099999,E8153,03876099999
Peacehaven, England, United Kingdom	2023-08-23	73.5	56.6	65.4	73.5	56.6	65.4	57.8	78	0.001	100	4.17	rain	0	0	12.5	7.8	229.6	1019.7	38.5	13.2	242.7	21	7		2023-08-23T05:59:17	2023-08-23T20:05:12	0.24	Rain, Partially cloudy	Clearing in the afternoon with late afternoon rain.	rain	03769099999,03882099999,03872099999,03781099999,03768099999,E8153,03876099999
Peacehaven, England, United Kingdom	2023-08-24	72	61.3	65.2	72	61.3	65.2	62	89.4	0.247	100	37.5	rain	0	0	14.3	7.9	335.6	1012.3	73.1	8.6	68.7	6	4		2023-08-24T06:00:49	2023-08-24T20:03:08	0.25	Rain, Partially cloudy	Partly cloudy throughout the day with rain.	rain	03769099999,03882099999,03872099999,03781099999,03768099999,E8153,remote,03876099999
Peacehaven, England, United Kingdom	2023-08-25	68.2	55.5	61.3	68.2	55.5	61.3	53.4	76.9	0.008	100	4.17	rain	0	0	22.8	14.8	282	1009.9	56.8	13.7	189.4	16.3	8		2023-08-25T06:02:22	2023-08-25T20:01:03	0.31	Rain, Partially cloudy	Partly cloudy throughout the day with late afternoon rain.	rain	03769099999,03882099999,03872099999,03781099999,03768099999,E8153,03876099999
Peacehaven, England, United Kingdom	2023-08-26	65.8	52.3	58.9	65.8	52.3	58.9	54.1	84.6	0.324	100	41.67	rain	0	0	19.4	13.2	241.6	1009.2	65.9	12.8	174	15.1	9		2023-08-26T06:03:54	2023-08-26T19:58:57	0.34	Rain, Partially cloudy	Partly cloudy throughout the day with a chance of rain throughout the day.	rain	03769099999,03882099999,03872099999,03768099999,E8153,03876099999
Peacehaven, England, United Kingdom	2023-08-27	67.6	49.2	59.2	67.6	49	59.2	51.2	76.6	0	0	0		0	0	19.2	14.5	284.7	1010.9	32.1	13	210.8	18.2	8		2023-08-27T06:05:27	2023-08-27T19:56:50	0.38	Partially cloudy	Becoming cloudy in the afternoon.	partly-cloudy-day	03769099999,03882099999,03872099999,03768099999,E8153,remote,03876099999
Peacehaven, England, United Kingdom	2023-08-28	68.1	52.6	60	68.1	52.6	60	51.8	75.6	0	0	0		0	0	12.9	8.3	319.3	1014.4	57.4	15.8	155.5	13.3	6		2023-08-28T06:07:00	2023-08-28T19:54:42	0.41	Partially cloudy	Partly cloudy throughout the day.	partly-cloudy-day	03769099999,03882099999,03872099999,03768099999,E8153,03876099999
Peacehaven, England, United Kingdom	2023-08-29	66.4	55.3	60.2	66.4	55.3	60.2	53.2	78.5	0.075	100	20.83	rain	0	0	16.8	11.1	253.8	1012.6	87.7	13.1	151.5	13.2	7		2023-08-29T06:08:32	2023-08-29T19:52:34	0.45	Rain, Partially cloudy	Partly cloudy throughout the day with late afternoon rain.	rain	03769099999,03882099999,03872099999,03768099999,E8153,03876099999
Peacehaven, England, United Kingdom	2023-08-30	66	51	59.4	66	51	59.4	51.9	77.7	0.013	100	4.17	rain	0	0	16.3	10.8	294.3	1008.9	68.3	13.4	147.3	12.9	9		2023-08-30T06:10:05	2023-08-30T19:50:25	0.48	Rain, Partially cloudy	Partly cloudy throughout the day with early morning rain.	rain	03769099999,03882099999,03872099999,03768099999,E8153,03876099999
Peacehaven, England, United Kingdom	2023-08-31	59.8	50.5	56.4	59.8	50.5	56.4	54.2	92.5	0.201	100	54.17	rain	0	0	19.2	9.7	150.8	1009.9	91.1	8.3	55.9	4.9	2		2023-08-31T06:11:38	2023-08-31T19:48:16	0.5	Rain, Overcast	Cloudy skies throughout the day with rain.	rain	03769099999,03882099999,03872099999,03768099999,E8153,03876099999
Peacehaven, England, United Kingdom	2023-09-01	68.8	58.5	64	68.8	58.5	64	61.3	91.3	0.14	100	45.83	rain	0	0	16.5	11.4	234.7	1010.6	79.3	10.2	103	8.9	4		2023-09-01T06:13:10	2023-09-01T19:46:06	0.55	Rain, Partially cloudy	Partly cloudy throughout the day with rain clearing later.	rain	03769099999,03882099999,03872099999,03768099999,03781099999,E8153,03876099999
Peacehaven, England, United Kingdom	2023-09-02	72.2	56.7	63.8	72.2	56.7	63.8	59.1	86	0	0	0		0	0	11.8	7.5	55.8	1019.8	55.7	12.5	150.5	13	9		2023-09-02T06:14:43	2023-09-02T19:43:55	0.58	Partially cloudy	Partly cloudy throughout the day.	partly-cloudy-day	03769099999,03882099999,03872099999,03781099999,03768099999,E8153,03876099999
Peacehaven, England, United Kingdom	2023-09-03	76.2	57.4	66.3	76.2	57.4	66.3	61.1	84.4	0	0	0		0	0	11.3	7.4	55.9	1026.1	10.5	8	188.3	16.3	8		2023-09-03T06:16:15	2023-09-03T19:41:44	0.61	Clear	Clear conditions throughout the day.	clear-day	03769099999,03882099999,03872099999,03781099999,03768099999,E8153,03876099999
Peacehaven, England, United Kingdom	2023-09-04	82.8	60.4	69.9	82.5	60.4	69.9	59.3	72	0	0	0		0	0	16.9	10.9	68.2	1022.1	2.3	10.9	229	20	7		2023-09-04T06:17:48	2023-09-04T19:39:32	0.65	Clear	Clear conditions throughout the day.	clear-day	03769099999,03882099999,03872099999,03781099999,03768099999,E8153,03876099999
Peacehaven, England, United Kingdom	2023-09-05	83.4	60.7	69.6	84.5	60.7	69.7	60.4	74.3	0	0	0		0	0	15.7	12.1	62.2	1016.6	3.3	10.6	209.3	18.2	6		2023-09-05T06:19:20	2023-09-05T19:37:20	0.68	Clear	Clear conditions throughout the day.	clear-day	03769099999,03882099999,03872099999,03781099999,03768099999,E8153,remote,03876099999
Peacehaven, England, United Kingdom	2023-09-06	79.5	61.2	70	79.5	61.2	70	63.9	82	0	0	0		0	0	8.8	6.4	6.7	1018.2	0.7	6.8	179.8	15.6	6		2023-09-06T06:20:53	2023-09-06T19:35:08	0.75	Clear	Clear conditions throughout the day.	clear-day	03769099999,03882099999,03872099999,03781099999,03768099999,E8153,03876099999
Peacehaven, England, United Kingdom	2023-09-07	84.6	62.3	70.8	86.4	62.3	70.9	63.5	79.6	0	0	0		0	0	9.4	6.3	44.8	1016.7	1.8	8.2	216.8	18.8	7		2023-09-07T06:22:25	2023-09-07T19:32:55	0.75	Clear	Clear conditions throughout the day.	clear-day	03769099999,03882099999,03872099999,03768099999,03781099999,E8153,remote,03876099999
Peacehaven, England, United Kingdom	2023-09-08	81.9	59.7	69.5	82.7	59.7	69.6	60.7	75.7	0	0	0		0	0	6.3	4.3	344.9	1016.5	53.9	12.7	164.9	14.3	6		2023-09-08T06:23:58	2023-09-08T19:30:41	0.78	Partially cloudy	Partly cloudy throughout the day.	partly-cloudy-day	03769099999,03882099999,03872099999,03768099999,03781099999,E8153,03876099999
Peacehaven, England, United Kingdom	2023-09-09	83	63.2	71.8	84.5	63.2	72.2	62.5	74.4	0	0	0		0	0	8	6.3	5.5	1015.7	12	10.2	196.8	17	7		2023-09-09T06:25:31	2023-09-09T19:28:28	0.81	Clear	Clear conditions throughout the day.	clear-day	03769099999,03882099999,03872099999,03781099999,03768099999,E8153,03876099999
Peacehaven, England, United Kingdom	2023-09-10	80.6	63.4	70.2	82.2	63.4	70.2	63.5	80.6	0.005	100	16.67	rain	0	0	13.3	8	341.4	1014.9	19	9.6	138	12	6		2023-09-10T06:27:03	2023-09-10T19:26:14	0.85	Rain	Clear conditions throughout the day with afternoon rain.	rain	03769099999,03882099999,03872099999,03781099999,03768099999,E8153,03876099999
Peacehaven, England, United Kingdom	2023-09-11	73.3	62.5	67.1	73.3	62.5	67.1	62.4	85.6	0	0	0		0	0	16.3	11.2	245.7	1013.9	75.6	10.1	154.3	13.2	6		2023-09-11T06:28:36	2023-09-11T19:23:59	0.88	Partially cloudy	Partly cloudy throughout the day.	partly-cloudy-day	03769099999,C1663,AT716,03882099999,03872099999,03781099999,03768099999,E8153,03876099999
Peacehaven, England, United Kingdom	2023-09-12	70.9	61.8	65.6	70.9	61.8	65.6	61.8	88.1	0.011	100	25	rain	0	0	14.5	9.7	252.9	1013.8	84.8	11.2	126.8	10.7	7		2023-09-12T06:30:08	2023-09-12T19:21:45	0.91	Rain, Partially cloudy	Partly cloudy throughout the day with rain.	rain	03769099999,03882099999,03872099999,03781099999,03768099999,E8153,03876099999
Peacehaven, England, United Kingdom	2023-09-13	66.9	55.4	61.4	66.9	55.4	61.4	54.9	80	0.001	100	4.17	rain	0	0	18.6	11.5	20.7	1020.3	86.8	16.2	108.5	9.4	5		2023-09-13T06:31:41	2023-09-13T19:19:30	0.95	Rain, Partially cloudy	Partly cloudy throughout the day with early morning rain.	rain	03769099999,03882099999,03872099999,03781099999,03768099999,E8153,03876099999
Peacehaven, England, United Kingdom	2023-09-14	69.8	53.4	60.4	69.8	53.4	60.4	55.2	84.4	0.006	100	8.33	rain	0	0	14	10.2	254	1021	28	13.6	173.9	14.9	6		2023-09-14T06:33:14	2023-09-14T19:17:15	0.98	Rain, Partially cloudy	Partly cloudy throughout the day with early morning rain.	rain	03769099999,03882099999,03872099999,03781099999,03768099999,E8153,remote,03876099999
Peacehaven, England, United Kingdom	2023-09-15	73.1	50.6	61	73.1	50.6	61	55.8	84.7	0	0	0		0	0	12.4	7.8	77.5	1014.9	11.6	11.9	182.7	15.7	6		2023-09-15T06:34:46	2023-09-15T19:15:00	0	Clear	Clear conditions throughout the day.	clear-day	03769099999,03882099999,03872099999,03781099999,03768099999,E8153,03876099999
