# Supplementary material for: Gene‐to‐Population Level Responses to Multiple Stressors on the Rocky Shore
Source: Ecol Evol. 2026 Apr 7;16(4):e73368. doi: 10.1002/ece3.73368 (PMC13055495; doi:10.1002/ece3.73368)
Supplement: Supplementary file 1 — Data S1: ece373368‐sup‐0001‐DataS1.zip. [file ECE3-16-e73368-s001.zip › Code and data frames - Gene-to-population level responses to multiple stressors on the rocky shore/Dataframes/Pre-experiment pollution.csv]

Date	Pollutant	Polluted	Non-polluted
Sep-22	Nitrate	71.2	24.8
Sep-22	Nitrate	65.13	29.9
Sep-22	Nitrate	66.81	28.8
Sep-22	Phosphate	0.12	0.01
Sep-22	Phosphate	0.1	0.01
Sep-22	Phosphate	0.1	0.02
Oct-22	Nitrate	71	28.9
Oct-22	Nitrate	69.8	34.7
Oct-22	Nitrate	68.39	30.1
Oct-22	Phosphate	0.1	0.01
Oct-22	Phosphate	0.09	0.01
Oct-22	Phosphate	0.11	0.02
Nov-22	Nitrate	72.13	37.7
Nov-22	Nitrate	65.12	32.1
Nov-22	Nitrate	67.26	30.3
Nov-22	Phosphate	0.13	0.01
Nov-22	Phosphate	0.11	0.01
Nov-22	Phosphate	0.12	0.01
