# Supplementary material for: Gene‐to‐Population Level Responses to Multiple Stressors on the Rocky Shore
Source: Ecol Evol. 2026 Apr 7;16(4):e73368. doi: 10.1002/ece3.73368 (PMC13055495; doi:10.1002/ece3.73368)
Supplement: Supplementary file 1 — Data S1: ece373368‐sup‐0001‐DataS1.zip. [file ECE3-16-e73368-s001.zip › Code and data frames - Gene-to-population level responses to multiple stressors on the rocky shore/Dataframes/SIAdata.csv]

N	Name	Weight/Vol	Beam Area	N (Sam_ug)	15N (Sam_DeltaAir)	Beam Area	C (Sam_ug)	13C (Sam_DeltaPDB)
1	test	1.42	1.62E-07	224.5720034	-1.560387228	2.53E-07	579.3129178	-27.10796242
2	Alanine	0.91	1.02E-07	142.8700052	-1.500016678	1.61E-07	367.6400229	-27.18024479
3	Alanine	1.03	1.12E-07	157.520289	-1.347489867	1.84E-07	420.4022573	-27.05456934
4	ch-6	1.2	2.15E-09	3.03190673	-5.759024772	2.23E-07	508.0343437	-10.36733638
5	SC1	0.77	7.48E-08	105.8392489	15.93634851	1.33E-07	303.3606453	-12.87174428
6	S-BP-1	0.97	5.40E-08	76.7373732	11.48496916	1.42E-07	324.1771679	-18.12098109
7	S-BP-2	0.8	4.06E-08	57.90219053	11.6274213	1.09E-07	248.2123982	-18.26616236
8	S-BP-3	0.72	3.64E-08	52.18201355	11.05101522	9.87E-08	224.3020144	-18.61687575
9	SC2	0.93	1.04E-07	149.2408224	16.02741756	1.85E-07	420.8840257	-12.74301595
10	S-BP-4	0.77	3.61E-08	52.23783338	11.62756601	9.63E-08	218.4508021	-18.36480497
11	S-BP-5	0.87	2.92E-08	42.5133751	11.01376553	7.66E-08	173.6181884	-18.28773629
12	S-BP-6	0.81	4.51E-08	65.92128682	11.42124646	1.22E-07	275.9320974	-18.40434519
13	SC3	0.73	4.28E-08	62.89502901	16.08206297	7.68E-08	173.7352128	-13.14481127
14	S-WP-1	0.86	5.09E-08	75.21174724	11.69550756	1.34E-07	303.8573596	-18.12752129
15	Alanine	1.13	1.20E-07	177.4099946	-1.500016678	2.02E-07	456.520007	-27.18024479
16	Alanine	1.15	1.23E-07	182.1161335	-1.502879761	2.07E-07	467.3294255	-27.05333759
17	S-WP-3	0.8	4.32E-08	64.06593973	10.80175674	1.19E-07	269.4980955	-18.45193593
18	SC4	0.78	6.54E-08	96.78280707	16.05683559	1.15E-07	259.0521233	-13.06254979
19	S-WP-4	0.9	5.41E-08	80.11232491	11.35644164	1.50E-07	338.7686436	-18.48762799
20	S-WP-5	0.86	5.14E-08	76.03297938	11.3278951	1.41E-07	317.6911173	-18.47829542
21	S-WP-6	0.81	5.04E-08	74.54580505	11.25287824	1.33E-07	299.2618563	-18.47700441
22	SC5	0.88	9.05E-08	133.6801533	15.96610043	1.64E-07	369.0694171	-12.92334521
23	S-BNP-1	0.68	3.38E-08	49.87890458	11.30013823	9.61E-08	216.2625191	-17.85767926
24	S-BNP-3	0.72	4.26E-08	62.77182189	11.91383814	1.16E-07	260.1262677	-17.71083999
25	SC6	0.85	7.94E-08	117.0070089	15.91432488	1.41E-07	317.9756237	-12.94167987
26	S-BNP-4	0.76	4.38E-08	64.56649717	11.94715119	1.18E-07	264.1410436	-17.02520772
27	Alanine	1.22	1.30E-07	191.5399916	-1.500016678	2.19E-07	492.8800045	-27.18024479
28	Alanine	1.21	1.29E-07	190.1351315	-1.453970131	2.18E-07	489.5143191	-27.15286796
29	S-BNP-5	0.7	2.89E-08	42.46190419	11.23760517	8.34E-08	187.1407717	-16.34574243
30	S-BNP-6	0.78	4.48E-08	65.91505461	11.74742169	1.22E-07	274.0925654	-17.34096531
31	SC7	0.84	9.45E-08	139.0230729	16.1298613	1.71E-07	383.5076879	-13.09268417
32	S-WNP-1	0.88	5.12E-08	75.39285465	12.18563554	1.34E-07	301.6538006	-16.89893706
33	S-WNP-2	0.77	4.14E-08	60.89026142	11.87638925	1.14E-07	256.4999576	-17.33928051
34	S-WNP-3	0.8	4.77E-08	70.12285047	11.72797063	1.27E-07	284.4729203	-17.12810841
35	SC8	0.87	9.30E-08	136.8180759	16.08398193	1.68E-07	376.5623366	-12.80968045
36	S-WNP-4	0.88	5.10E-08	75.00142557	11.5013878	1.37E-07	306.4600607	-17.44614961
37	S-WNP-5	0.8	4.42E-08	65.03489455	11.49392553	1.22E-07	273.0949847	-17.1283847
38	S-WNP-6	0.76	4.02E-08	59.13363354	11.44592513	1.08E-07	241.4698386	-17.46682017
39	SC9	0.88	9.45E-08	139.0206439	16.01235571	1.70E-07	381.3361867	-12.91217571
40	SC10	0.75	8.04E-08	118.1869999	16.10347367	1.44E-07	322.7733063	-12.92087922
41	CH6	0.94	6.48E-10	0.953295871	-3.469228047	1.76E-07	393.8720398	-10.71322139
42	Alanine	0.84	8.91E-08	131.031972	-1.53124041	1.51E-07	338.2173792	-27.23998327
43	Alanine	1.2	1.28E-07	188.3999939	-1.500016678	2.16E-07	484.8000244	-27.18024479
