# Supplementary material for: Gene‐to‐Population Level Responses to Multiple Stressors on the Rocky Shore
Source: Ecol Evol. 2026 Apr 7;16(4):e73368. doi: 10.1002/ece3.73368 (PMC13055495; doi:10.1002/ece3.73368)
Supplement: Supplementary file 1 — Data S1: ece373368‐sup‐0001‐DataS1.zip. [file ECE3-16-e73368-s001.zip › Code and data frames - Gene-to-population level responses to multiple stressors on the rocky shore/Key analyses/Barnacle SIA_Main.R]

########## 0) Configuration ##########

# install.packages("here") # Install once if needed
library(here)

# CSV
SIA_CSV <- here("Dataframes", "SIAdata.csv")

# Treatment colours
colors <- c(
  "Non-polluted + Ambient" = "grey75",
  "Non-polluted + Warm"    = "orange",
  "Polluted + Ambient"     = "darkgreen",
  "Polluted + Warm"        = "#CC79A7"
)

########## 1) Packages ##########

suppressPackageStartupMessages({
  library(tidyverse)
  library(patchwork)
  library(cowplot)
  library(ggthemes)
  library(DT) # For HTML viewing
})

########## 2) Load data ##########

sia_data <- readr::read_csv(SIA_CSV, show_col_types = FALSE)
head(sia_data)
# Expect columns: `15N (Sam_DeltaAir)`, `13C (Sam_DeltaPDB)`, `C (Sam_ug)`, `N (Sam_ug)`

########## 3) Cleaning and factor assignment ##########

# Assign Group from sample Name
sia_clean <- sia_data %>%
  filter(!is.na(`15N (Sam_DeltaAir)`), !is.na(`13C (Sam_DeltaPDB)`)) %>%
  mutate(
    Group = case_when(
      grepl("SC", Name) ~ "Standards (Seal Collagen)",
      grepl("S-BP", Name) ~ "Polluted + Warm",
      grepl("S-WP", Name) ~ "Polluted + Ambient",
      grepl("S-BNP", Name) ~ "Non-polluted + Warm",
      grepl("S-WNP", Name) ~ "Non-polluted + Ambient",
      grepl("Alanine", Name) ~ "Standards (Alanine)",
      grepl("ch-6", Name, ignore.case = TRUE) | grepl("CH6", Name) ~ "Standards (IAEA-CH-6)",
      TRUE ~ NA_character_
    )
  )

# Include only specified groups
groups_to_include <- c(
  "Standards (Seal Collagen)", "Standards (Alanine)", "Standards (IAEA-CH-6)",
  "Polluted + Warm", "Polluted + Ambient", "Non-polluted + Warm", "Non-polluted + Ambient"
)

sia_filtered <- sia_clean %>%
  filter(Group %in% groups_to_include) %>%
  mutate(
    Pollution = case_when(
      grepl("Polluted", Group) ~ "Polluted",
      grepl("Non-polluted", Group) ~ "Non-Polluted",
      TRUE ~ NA_character_
    ),
    Warming = case_when(
      grepl("Warm", Group) ~ "Warmed",
      grepl("Ambient", Group) ~ "Ambient",
      TRUE ~ NA_character_
    ),
    Pollution = factor(Pollution, levels = c("Non-Polluted", "Polluted")),
    Warming   = factor(Warming,   levels = c("Ambient", "Warmed")),
    CN_ratio  = `C (Sam_ug)` / `N (Sam_ug)`
  )

print(sia_filtered, n = 50)

########## 4) Remove standards for analyses ##########

# Match plotting/treatment ordering used elsewhere
LEGEND_ORDER <- c(
  "Polluted + Ambient",
  "Polluted + Warm",
  "Non-polluted + Ambient",
  "Non-polluted + Warm"
)

sia_filtered_no_standards <- sia_filtered %>%
  filter(!Group %in% c(
    "Standards (Seal Collagen)",
    "Standards (Alanine)",
    "Standards (IAEA-CH-6)"
  )) %>%
  mutate(Group = factor(Group, levels = LEGEND_ORDER))

print(sia_filtered_no_standards, n = 30)

########## 5) Descriptive statistics ##########

summary_stats <- sia_filtered_no_standards %>%
  group_by(Group) %>%
  summarise(
    n = n(),
    Mean_δ15N = mean(`15N (Sam_DeltaAir)`, na.rm = TRUE),
    SD_δ15N   = sd(`15N (Sam_DeltaAir)`,   na.rm = TRUE),
    Min_δ15N  = min(`15N (Sam_DeltaAir)`,  na.rm = TRUE),
    Max_δ15N  = max(`15N (Sam_DeltaAir)`,  na.rm = TRUE),
    
    Mean_δ13C = mean(`13C (Sam_DeltaPDB)`, na.rm = TRUE),
    SD_δ13C   = sd(`13C (Sam_DeltaPDB)`,   na.rm = TRUE),
    Min_δ13C  = min(`13C (Sam_DeltaPDB)`,  na.rm = TRUE),
    Max_δ13C  = max(`13C (Sam_DeltaPDB)`,  na.rm = TRUE),
    
    Mean_CN   = mean(CN_ratio, na.rm = TRUE),
    SD_CN     = sd(CN_ratio,   na.rm = TRUE),
    Min_CN    = min(CN_ratio,  na.rm = TRUE),
    Max_CN    = max(CN_ratio,  na.rm = TRUE),
    .groups   = "drop"
  )

print(summary_stats)

########## 6) Two-way ANOVAs (δ15N, δ13C, C:N) ##########

# Fit ANOVAs only on treatment groups (exclude standards)
anova_δ15N <- aov(`15N (Sam_DeltaAir)` ~ Pollution * Warming, data = sia_filtered_no_standards)
anova_δ13C <- aov(`13C (Sam_DeltaPDB)` ~ Pollution * Warming, data = sia_filtered_no_standards)
anova_CN   <- aov(CN_ratio ~ Pollution * Warming, data = sia_filtered_no_standards)

print(summary(anova_δ15N))
print(summary(anova_δ13C))
print(summary(anova_CN))

########## 8) Main plot: boxplots ##########

# Helper to make darker outline for jitter points
darken_hex <- function(cols, factor = 0.7) {
  out <- vapply(cols, function(col) {
    rgb_mat <- grDevices::col2rgb(col)
    rgb_new <- pmax(0, pmin(255, round(rgb_mat * factor)))
    grDevices::rgb(rgb_new[1], rgb_new[2], rgb_new[3], maxColorValue = 255)
  }, character(1))
  names(out) <- names(cols)
  out
}
stroke_colors <- darken_hex(colors, 0.7)

create_boxplot <- function(data, y_variable, y_label) {
  ggplot(data, aes(x = Group, y = .data[[y_variable]], fill = Group)) +
    
    # Whiskers drawn to full observed range for clarity with small n
    stat_boxplot(
      geom = "errorbar",
      width = 0.18,
      linewidth = 0.45,
      coef = Inf
    ) +
    
    # Boxplot body
    geom_boxplot(
      width = 0.62,
      alpha = 0.6,
      outlier.shape = NA,
      coef = Inf,
      linewidth = 0.45
    ) +
    
    # Raw data
    geom_jitter(
      aes(color = Group),
      shape = 21,
      width = 0.08,
      size = 1.9,
      stroke = 0.6,
      alpha = 0.9,
      show.legend = FALSE
    ) +
    
    labs(x = "Treatment", y = y_label, fill = "Treatment") +
    scale_x_discrete(limits = LEGEND_ORDER, drop = FALSE) +
    scale_fill_manual(values = colors, limits = LEGEND_ORDER, drop = FALSE) +
    scale_color_manual(values = stroke_colors, limits = LEGEND_ORDER, guide = "none") +
    theme_minimal() +
    theme(
      panel.grid.major.x = element_blank(),
      panel.grid.minor   = element_blank(),
      axis.text.x  = element_text(size = 8, angle = 45, hjust = 1),
      axis.text.y  = element_text(size = 8),
      axis.title.x = element_text(size = 10),
      axis.title.y = element_text(size = 10),
      plot.margin  = margin(5, 5, 5, 5)
    )
}

boxplot_δ15N <- create_boxplot(
  sia_filtered_no_standards,
  "15N (Sam_DeltaAir)",
  "δ¹⁵N value (‰)"
)

boxplot_δ13C <- create_boxplot(
  sia_filtered_no_standards,
  "13C (Sam_DeltaPDB)",
  "δ¹³C value (‰)"
) +
  scale_y_continuous(breaks = c(-18.5, -18, -17.5, -17, -16.5))

boxplot_CN <- create_boxplot(
  sia_filtered_no_standards,
  "CN_ratio",
  "C:N mass ratio"
)

gap_rel <- 0.05

SIA_boxplots <- (
  boxplot_δ15N | plot_spacer() | boxplot_δ13C | plot_spacer() | boxplot_CN
) +
  plot_layout(widths = c(1, gap_rel, 1, gap_rel, 1), guides = "collect") &
  theme(
    legend.position       = "right",
    legend.justification  = "center",
    legend.text           = element_text(size = 10),
    legend.title          = element_text(face = "bold", size = 11),
    legend.key.size       = grid::unit(10, "mm"),
    legend.key.width      = grid::unit(10, "mm"),
    legend.spacing.y      = grid::unit(4, "mm"),
    legend.background     = element_blank(),
    legend.box.background = element_blank()
  ) &
  guides(fill = guide_legend(ncol = 1))

print(SIA_boxplots)

########## 9) Additional plots ##########

# Scatter plot with ellipses
ELLIPSE_FILL_LVL    <- 0.68  # 68% core
ELLIPSE_OUTLINE_LVL <- 0.95  # 95% outline

# Compute 2D centroids
centroids <- sia_filtered_no_standards %>%
  group_by(Group) %>%
  summarise(
    cx = mean(`13C (Sam_DeltaPDB)`, na.rm = TRUE),
    cy = mean(`15N (Sam_DeltaAir)`, na.rm = TRUE),
    .groups = "drop"
  )

SIA_scatterplot <- ggplot(
  sia_filtered_no_standards,
  aes(x = `13C (Sam_DeltaPDB)`, y = `15N (Sam_DeltaAir)`)
) +
  stat_ellipse(
    aes(fill = Group, group = Group),
    type = "norm", level = ELLIPSE_FILL_LVL,
    alpha = 0.12, geom = "polygon", color = NA
  ) +
  geom_point(aes(color = Group), size = 3, alpha = 1) +
  stat_ellipse(
    aes(color = Group, group = Group),
    type = "norm", level = ELLIPSE_OUTLINE_LVL,
    linetype = 5, geom = "path", linewidth = 0.3, show.legend = FALSE
  ) +
  geom_point(
    data = centroids,
    aes(x = cx, y = cy, fill = Group),
    shape = 21, size = 4.0, stroke = 2.2, color = "black", show.legend = FALSE
  ) +
  labs(
    title = NULL,
    x = "δ¹³C value (‰)",
    y = "δ¹⁵N value (‰)",
    color = "Treatment",
    fill  = "Treatment"
  ) +
  scale_x_reverse() +
  theme_light() +
  scale_color_manual(values = colors) +
  scale_fill_manual(values = colors) +
  theme(
    axis.text.x = element_text(size = 8),
    axis.text.y = element_text(size = 8),
    axis.title.x = element_text(size = 10),
    axis.title.y = element_text(size = 10),
    legend.title = element_text(size = 11, face = "bold"),
    legend.text  = element_text(size = 10),
    legend.background = element_rect(color = NA, fill = "white"),
    plot.margin = margin(10, 10, 10, 10)
  )

print(SIA_scatterplot)

########## 10) Density plots ##########

# Long format
sia_long <- sia_filtered_no_standards %>%
  pivot_longer(
    cols = c(`15N (Sam_DeltaAir)`, `13C (Sam_DeltaPDB)`),
    names_to = "Isotope",
    values_to = "Value"
  ) %>%
  mutate(
    Isotope = case_when(
      Isotope == "15N (Sam_DeltaAir)" ~ "δ15N",
      Isotope == "13C (Sam_DeltaPDB)" ~ "δ13C",
      TRUE ~ Isotope
    )
  )

sia_c13 <- filter(sia_long, Isotope == "δ13C")
sia_n15 <- filter(sia_long, Isotope == "δ15N")

p_den_c13 <- ggplot(sia_c13, aes(x = Value, fill = Group)) +
  geom_density(alpha = 0.5) +
  scale_x_reverse() +
  labs(x = "Content (‰)", y = "Density", fill = "Treatment") +
  scale_fill_manual(values = colors) +
  theme_minimal() +
  theme(
    plot.title        = element_text(size = 14, face = "bold"),
    legend.title      = element_text(size = 9, face = "bold"),
    legend.background = element_rect(color = NA, fill = "white"),
    legend.text       = element_text(size = 10),
    axis.title.x      = element_text(margin = margin(t = 10))
  ) +
  ggtitle("δ13C")

p_den_n15 <- ggplot(sia_n15, aes(x = Value, fill = Group)) +
  geom_density(alpha = 0.5) +
  labs(x = "Content (‰)", y = "Density", fill = "Treatment") +
  scale_fill_manual(values = colors) +
  theme_minimal() +
  theme(
    plot.title        = element_text(size = 14, face = "bold"),
    legend.title      = element_text(size = 9, face = "bold"),
    legend.background = element_rect(color = NA, fill = "white"),
    legend.text       = element_text(size = 10),
    axis.title.x      = element_text(margin = margin(t = 10))
  ) +
  ggtitle("δ15N")

density_plot <- (p_den_c13 | p_den_n15) + plot_layout(guides = "collect")
density_plot <- density_plot & theme(legend.position = "right")
density_plot <- density_plot + plot_annotation(
  title = "Density plots of δ15N and δ13C by treatment group",
  theme = theme(plot.title = element_text(size = 14, face = "bold"))
)
print(density_plot)

########## 11) Histograms ##########

p_hist_c13 <- ggplot(sia_c13, aes(x = Value, fill = Group)) +
  geom_histogram(bins = 30, alpha = 0.7, position = "identity", color = "black") +
  scale_x_reverse() +
  labs(x = "Content (‰)", y = "Count", fill = "Treatment") +
  scale_fill_manual(values = colors) +
  theme_minimal() +
  theme(
    plot.title        = element_text(size = 14, face = "bold"),
    legend.title      = element_text(size = 9, face = "bold"),
    legend.background = element_rect(color = NA, fill = "white"),
    legend.text       = element_text(size = 10),
    axis.title.x      = element_text(margin = margin(t = 10))
  ) +
  ggtitle("δ13C")

p_hist_n15 <- ggplot(sia_n15, aes(x = Value, fill = Group)) +
  geom_histogram(bins = 30, alpha = 0.7, position = "identity", color = "black") +
  labs(x = "Content (‰)", y = "Count", fill = "Treatment") +
  scale_fill_manual(values = colors) +
  theme_minimal() +
  theme(
    plot.title        = element_text(size = 14, face = "bold"),
    legend.title      = element_text(size = 9, face = "bold"),
    legend.background = element_rect(color = NA, fill = "white"),
    legend.text       = element_text(size = 10),
    axis.title.x      = element_text(margin = margin(t = 10))
  ) +
  ggtitle("δ15N")

histogram_plot <- (p_hist_c13 | p_hist_n15) + plot_layout(guides = "collect")
histogram_plot <- histogram_plot & theme(legend.position = "right")
histogram_plot <- histogram_plot + plot_annotation(
  title = "Histograms of δ15N and δ13C by treatment group",
  theme = theme(plot.title = element_text(size = 14, face = "bold"))
)
print(histogram_plot)
